# Supplementary material for: Single-cell RNA-seq reveals CD16- monocytes as key regulators of human monocyte transcriptional response to Toxoplasma
Source: Sci Rep. 2020 Dec 3;10:21047. doi: 10.1038/s41598-020-78250-0 (PMC7713135; doi:10.1038/s41598-020-78250-0)
Supplement: Supplementary file 2 — Supplementary Information 2. [file 41598_2020_78250_MOESM2_ESM.xlsx]

## Sheet: Title Page
Single-cell RNA-seq reveals CD16- monocytes as key regulators of human monocyte transcriptional response to Toxoplasma.
Anirudh Patir1, Anton Gossner2, Prakash Ramachandran3, Joana Alves2, Tom C. Freeman1, Neil C. Henderson3, Mick Watson1,4, Musa A. Hassan2,4*
1Division of Genetics and Genomics, The Roslin Institute, University of Edinburgh, Edinburgh, EH25 9RG, UK.
2Division of Infection and Immunity, The Roslin Institute, University of Edinburgh, Edinburgh, EH25 9RG, UK.
3Centre for Inflammation Research, The Queen's Medical Research Institute, The University of Edinburgh, Edinburgh, EH16 4TJ, UK.
4Centre for Tropical Livestock Genetics and Health, The University of Edinburgh, Edinburgh, EH25 9RG, UK.
*Correspondence: musa.hassan@roslin.ed.ac.uk

## Sheet: S1A
Gene	p_val	avg_logFC	pct.1	pct.2	p_val_adj	Cell cluster	DE in group(s)	Associated with transcription (GO term)	Cytokine (GO term)	Receptor (GO term)
ABCA6	9.68e-20	0.473742	0.186	0.018	1.13e-15	hE1 infected	hE1 infected
ACE	1.68e-24	0.368983	0.102	0.004	1.95e-20	hE1 infected	hE1 infected			Receptor
ADGRE5	2.84e-06	0.40083	0.373	0.147	0.0330924	hE1 infected	hE1 infected			Receptor
AOAH	3.39e-08	0.360593	0.136	0.023	0.000393941	hE1 infected	hE1 infected
ARGLU1	1.14e-06	0.478402	0.441	0.186	0.0133122	hE1 infected	hE1 infected
C19orf66	4e-06	0.559768	0.254	0.085	0.0465291	hE1 infected	hE1 infected
CRCP	7.51e-07	0.250574	0.136	0.027	0.00873306	hE1 infected	hE1 infected			Receptor
DUSP2	7.06e-08	0.681908	0.22	0.056	0.000821624	hE1 infected	hE1 infected
FCGR2B	3.69e-28	0.514759	0.102	0.003	4.29e-24	hE1 infected	hE1 infected			Receptor
GADD45B	2.54e-09	0.477241	0.203	0.043	2.95e-05	hE1 infected	hE1 infected
JMJD6	5.28e-07	0.298307	0.186	0.045	0.00614552	hE1 infected	hE1 infected			Receptor
KRT7	3.69e-11	0.550695	0.186	0.031	4.29e-07	hE1 infected	hE1 infected
LILRB1	2.73e-08	0.591635	0.407	0.152	0.000318161	hE1 infected	hE1 infected			Receptor
NCK1	1.94e-07	0.507581	0.356	0.129	0.00225413	hE1 infected	hE1 infected			Receptor
PAPSS2	1.6e-07	0.265866	0.136	0.025	0.0018638	hE1 infected	hE1 infected
RASSF1	3.72e-06	0.470863	0.169	0.045	0.0432622	hE1 infected	hE1 infected
RPL7L1	3.63e-06	0.379636	0.356	0.139	0.0421736	hE1 infected	hE1 infected
TCF4	2.28e-07	0.262938	0.136	0.025	0.00264719	hE1 infected	hE1 infected	Transcription		Receptor
TUBB4A	5.64e-40	0.461038	0.136	0.004	6.56e-36	hE1 infected	hE1 infected
ACTG1	9.46e-12	0.646418	0.915	0.561	1.1e-07	hE1 infected	hE1 infected & uninfected
C10orf54	1.35e-06	0.359816	0.322	0.112	0.0156574	hE1 infected	hE1 infected & uninfected
C1QB	4.66e-12	0.996682	0.136	0.016	5.42e-08	hE1 infected	hE1 infected & uninfected
CCL8	4.06e-08	1.0179	0.119	0.019	0.000472287	hE1 infected	hE1 infected & uninfected		Cytokine	Receptor
CD86	2.42e-07	0.64594	0.22	0.06	0.00281119	hE1 infected	hE1 infected & uninfected			Receptor
CTSC	9.63e-10	0.604274	0.305	0.085	1.12e-05	hE1 infected	hE1 infected & uninfected
SAMSN1	2.78e-27	0.819391	0.373	0.051	3.23e-23	hE1 infected	hE1 infected & uninfected
SCPEP1	4.43e-07	0.484648	0.441	0.18	0.0051498	hE1 infected	hE1 infected & uninfected
SERPINB1	9.58e-08	0.490632	0.305	0.097	0.0011143	hE1 infected	hE1 infected & uninfected
SRGAP2B	1.23e-06	0.483434	0.153	0.035	0.0143329	hE1 infected	hE1 infected & uninfected
36951	9.21e-08	0.418711	0.237	0.063	0.00107131	hE1 infected
ACTB	4.29e-12	0.517788	1	0.993	4.99e-08	hE1 infected
AIF1	4.47e-11	0.871746	0.559	0.231	5.2e-07	hE1 infected
APOBEC3A	7.13e-21	1.09664	0.356	0.059	8.29e-17	hE1 infected
B2M	6.87e-14	0.562727	1	1	7.99e-10	hE1 infected
BST2	3.95e-11	0.74032	0.797	0.411	4.59e-07	hE1 infected
C3AR1	2.54e-22	0.836765	0.678	0.179	2.95e-18	hE1 infected				Receptor
CARD16	8.86e-14	0.524903	0.322	0.068	1.03e-09	hE1 infected
CASP1	9.41e-07	0.566007	0.237	0.072	0.0109445	hE1 infected
CCL2	6.51e-07	0.703274	0.508	0.244	0.00757417	hE1 infected			Cytokine	Receptor
CCL3	6.04e-08	1.07921	0.831	0.531	0.000702597	hE1 infected			Cytokine	Receptor
CCL4	1.74e-17	1.42748	0.797	0.348	2.03e-13	hE1 infected			Cytokine	Receptor
CCL4L2	2.75e-07	1.29305	0.593	0.322	0.00320427	hE1 infected			Cytokine	Receptor
CD300E	1.22e-07	0.382425	0.203	0.049	0.00141556	hE1 infected
CD47	9.88e-12	0.748539	0.525	0.187	1.15e-07	hE1 infected				Receptor
CD74	2.72e-14	1.06661	0.797	0.416	3.16e-10	hE1 infected			Cytokine	Receptor
CFD	2.25e-09	0.592709	0.407	0.136	2.62e-05	hE1 infected
CISH	2.34e-09	0.358633	0.119	0.016	2.72e-05	hE1 infected
CST3	1.94e-09	0.740576	0.831	0.526	2.25e-05	hE1 infected
CTSS	1.73e-08	0.580995	0.966	0.826	0.000201161	hE1 infected
CYBA	3.94e-14	0.567178	1	0.99	4.58e-10	hE1 infected
DOK2	1.27e-09	0.473928	0.288	0.075	1.48e-05	hE1 infected				Receptor
EGR1	3.76e-17	0.544222	0.169	0.018	4.37e-13	hE1 infected		Transcription		Receptor
EPSTI1	3.21e-07	0.447427	0.356	0.126	0.00372966	hE1 infected
FCER1G	1.19e-06	0.435547	0.983	0.873	0.0138804	hE1 infected				Receptor
FCGR3A	4.5e-22	0.880726	0.356	0.056	5.24e-18	hE1 infected
FCN1	9.08e-13	0.661482	0.203	0.032	1.06e-08	hE1 infected				Receptor
FGL2	6.6e-14	0.660529	0.288	0.058	7.68e-10	hE1 infected
FPR3	5.2e-08	0.468275	0.39	0.137	0.000604706	hE1 infected				Receptor
FYB	4.06e-07	0.454845	0.39	0.148	0.00472209	hE1 infected
GADD45G	1.38e-09	0.61832	0.288	0.078	1.61e-05	hE1 infected
GBP1	3.46e-10	0.493787	0.22	0.046	4.02e-06	hE1 infected			Cytokine
GPR183	8.45e-13	0.646038	0.254	0.048	9.83e-09	hE1 infected				Receptor
HELZ2	3.2e-09	0.470956	0.22	0.049	3.72e-05	hE1 infected		Transcription		Receptor
HERC5	4.6e-11	0.556501	0.322	0.079	5.35e-07	hE1 infected
HLA-A	1.76e-16	0.78712	1	0.861	2.05e-12	hE1 infected				Receptor
HLA-B	1.4e-13	0.61428	1	0.998	1.63e-09	hE1 infected				Receptor
HLA-C	5.98e-17	0.851094	0.983	0.938	6.96e-13	hE1 infected				Receptor
HLA-DMA	1.06e-09	0.792151	0.424	0.147	1.23e-05	hE1 infected
HLA-DPA1	6.07e-21	1.07557	0.39	0.071	7.07e-17	hE1 infected				Receptor
HLA-DPB1	1.63e-29	1.04561	0.424	0.062	1.9e-25	hE1 infected
HLA-DQA1	2.16e-24	0.761478	0.288	0.034	2.51e-20	hE1 infected				Receptor
HLA-DQB1	8.91e-15	0.846456	0.305	0.061	1.04e-10	hE1 infected				Receptor
HLA-DRA	2.45e-15	1.2917	0.644	0.257	2.85e-11	hE1 infected				Receptor
HLA-DRB1	1.05e-22	1.27753	0.593	0.154	1.22e-18	hE1 infected				Receptor
HLA-DRB5	2.02e-12	0.76941	0.271	0.057	2.34e-08	hE1 infected
HLA-E	1.76e-11	0.804102	0.898	0.495	2.05e-07	hE1 infected				Receptor
HLA-F	1.02e-06	0.541407	0.424	0.183	0.0118949	hE1 infected				Receptor
IFI35	1.2e-06	0.597985	0.475	0.215	0.0139848	hE1 infected
IFI44L	4.76e-16	0.636189	0.373	0.077	5.54e-12	hE1 infected
IFI6	2.07e-17	1.08475	0.932	0.492	2.41e-13	hE1 infected
IFIT1	7.71e-11	0.611464	0.322	0.082	8.97e-07	hE1 infected
IFIT3	1.87e-07	0.702687	0.356	0.128	0.00217102	hE1 infected
IFITM3	3.06e-15	1.2531	0.61	0.216	3.56e-11	hE1 infected
IL10RA	1.58e-06	0.528034	0.288	0.103	0.0184183	hE1 infected			Cytokine	Receptor
IL4I1	3.51e-12	0.80712	0.61	0.232	4.08e-08	hE1 infected
ISG15	6.19e-14	1.09156	0.814	0.387	7.2e-10	hE1 infected
ISG20	1.19e-08	0.773099	0.237	0.06	0.000138381	hE1 infected
LAP3	7.34e-09	0.661158	0.458	0.181	8.54e-05	hE1 infected
LILRB2	4.18e-08	0.540518	0.373	0.13	0.000486787	hE1 infected				Receptor
LILRB4	5.12e-07	0.503912	0.763	0.435	0.00595567	hE1 infected				Receptor
LY6E	1.05e-15	1.09845	0.898	0.486	1.22e-11	hE1 infected				Receptor
LY86	1.06e-09	0.668756	0.356	0.109	1.23e-05	hE1 infected
LYSMD2	8.02e-10	0.551467	0.288	0.074	9.33e-06	hE1 infected
MIR3945HG	2.35e-18	0.904514	0.441	0.097	2.73e-14	hE1 infected
MPEG1	3.33e-16	0.643351	0.407	0.091	3.87e-12	hE1 infected
MS4A7	5.77e-15	0.805148	0.508	0.147	6.72e-11	hE1 infected
MX2	1.33e-07	0.528225	0.339	0.116	0.00154222	hE1 infected
OAS1	3.68e-07	0.491827	0.288	0.092	0.00427524	hE1 infected
OAS2	1.13e-06	0.431881	0.288	0.098	0.0131495	hE1 infected
PECAM1	1.29e-10	0.470732	0.203	0.038	1.5e-06	hE1 infected
PRDX1	1.19e-07	0.461178	0.983	0.834	0.00138287	hE1 infected
PSME2	2.74e-06	0.665598	0.644	0.381	0.0318902	hE1 infected
PTGIR	5.26e-14	0.509813	0.254	0.044	6.11e-10	hE1 infected				Receptor
PTPRC	1.93e-07	0.522778	0.695	0.367	0.00224944	hE1 infected				Receptor
PYCARD	3.64e-06	0.489454	0.424	0.186	0.0423045	hE1 infected				Receptor
RGL1	2.68e-06	0.380265	0.254	0.08	0.0311894	hE1 infected
RNF213	2.51e-06	0.517192	0.492	0.238	0.0292307	hE1 infected
RP11-1008C21.1	1.19e-06	0.508198	0.169	0.042	0.013843	hE1 infected
RSAD2	4.12e-09	0.871373	0.424	0.145	4.79e-05	hE1 infected
S100A4	1.58e-12	1.05449	0.847	0.497	1.83e-08	hE1 infected				Receptor
S100A9	1.11e-08	0.554265	0.61	0.277	0.000128929	hE1 infected				Receptor
SAMD9	6.14e-09	0.505631	0.373	0.119	7.15e-05	hE1 infected
SAMHD1	1.74e-06	0.476562	0.458	0.211	0.0202746	hE1 infected
SERPINA1	4.02e-13	0.95251	0.559	0.201	4.67e-09	hE1 infected
SLC8A1	2.84e-13	0.584299	0.237	0.042	3.3e-09	hE1 infected
SOCS1	3.82e-11	0.33555	0.102	0.01	4.44e-07	hE1 infected				Receptor
SOCS3	1.9e-07	0.521104	0.305	0.1	0.00221587	hE1 infected
SRGN	2.09e-09	0.549601	0.932	0.783	2.43e-05	hE1 infected
STAT1	1.04e-06	0.555174	0.593	0.309	0.0120927	hE1 infected		Transcription		Receptor
TIMP1	3.34e-08	0.630915	0.915	0.623	0.000388627	hE1 infected			Cytokine
TMEM176B	7.04e-09	0.667545	0.797	0.534	8.18e-05	hE1 infected
TNFSF10	5.46e-20	0.811243	0.271	0.037	6.35e-16	hE1 infected			Cytokine	Receptor
TNFSF13B	1.72e-08	0.697002	0.542	0.238	0.000200512	hE1 infected			Cytokine	Receptor
TUBA1B	1.53e-06	0.538543	0.831	0.597	0.0177538	hE1 infected
TYMP	2.71e-10	0.766505	0.932	0.69	3.15e-06	hE1 infected
TYROBP	3.07e-08	0.316413	1	0.996	0.00035735	hE1 infected				Receptor
UNC93B1	1.26e-06	0.491429	0.373	0.142	0.0146312	hE1 infected				Receptor
VMO1	7.52e-19	1.62898	0.339	0.061	8.75e-15	hE1 infected
VMP1	2.47e-07	0.636078	0.746	0.509	0.00286787	hE1 infected
XAF1	1.59e-09	0.631533	0.288	0.076	1.85e-05	hE1 infected
ACTG1	8.87e-11	0.510989	0.728	0.56	1.03e-06	hE1 uinfected	hE1 infected & uninfected
C10orf54	3.45e-10	0.478881	0.266	0.109	4.01e-06	hE1 uinfected	hE1 infected & uninfected
C1QB	4.13e-29	0.908449	0.133	0.014	4.8e-25	hE1 uinfected	hE1 infected & uninfected
CCL8	4.19e-37	1.38418	0.158	0.015	4.88e-33	hE1 uinfected	hE1 infected & uninfected		Cytokine	Receptor
CD86	3.82e-19	0.565898	0.228	0.056	4.44e-15	hE1 uinfected	hE1 infected & uninfected			Receptor
CTSC	1.23e-07	0.381104	0.203	0.084	0.00142747	hE1 uinfected	hE1 infected & uninfected
SAMSN1	2.99e-40	0.786137	0.291	0.046	3.47e-36	hE1 uinfected	hE1 infected & uninfected
SCPEP1	2.25e-06	0.394239	0.316	0.179	0.0261594	hE1 uinfected	hE1 infected & uninfected
SERPINB1	3.01e-08	0.364099	0.228	0.095	0.000350624	hE1 uinfected	hE1 infected & uninfected
SRGAP2B	9.28e-09	0.262665	0.12	0.033	0.000107965	hE1 uinfected	hE1 infected & uninfected
ANXA7	1.25e-07	0.339885	0.386	0.208	0.00145761	hE1 uinfected	hE1 uninfected
APOBEC3C	1.33e-09	0.339008	0.165	0.052	1.54e-05	hE1 uinfected	hE1 uninfected
ARPC3	1.2e-07	0.302953	0.861	0.764	0.00139472	hE1 uinfected	hE1 uninfected
ARRDC1	1.67e-06	0.26511	0.101	0.032	0.0194371	hE1 uinfected	hE1 uninfected
BLVRA	8.8e-13	0.351515	0.184	0.051	1.02e-08	hE1 uinfected	hE1 uninfected
C1QC	3.85e-24	0.472383	0.101	0.009	4.47e-20	hE1 uinfected	hE1 uninfected
CALM1	2.08e-06	0.365123	0.582	0.417	0.0242217	hE1 uinfected	hE1 uninfected			Receptor
CAPG	3.2e-08	0.360953	0.842	0.712	0.000372664	hE1 uinfected	hE1 uninfected
CBWD1	2.31e-09	0.320153	0.234	0.091	2.69e-05	hE1 uinfected	hE1 uninfected
CCL7	8.72e-11	0.516919	0.12	0.028	1.01e-06	hE1 uinfected	hE1 uninfected		Cytokine	Receptor
CD14	6.95e-26	1.07826	0.532	0.203	8.08e-22	hE1 uinfected	hE1 uninfected			Receptor
CD40	5.99e-07	0.378921	0.222	0.102	0.0069652	hE1 uinfected	hE1 uninfected			Receptor
CFP	5.67e-20	0.450367	0.171	0.032	6.6e-16	hE1 uinfected	hE1 uninfected
CLEC4A	5.31e-09	0.425849	0.297	0.135	6.17e-05	hE1 uinfected	hE1 uninfected			Receptor
CLECL1	2.92e-06	0.264176	0.127	0.045	0.033967	hE1 uinfected	hE1 uninfected
CORO1A	3.01e-06	0.307761	0.152	0.061	0.0349805	hE1 uinfected	hE1 uninfected
CSF3R	8.47e-07	0.299325	0.127	0.043	0.00984836	hE1 uinfected	hE1 uninfected		Cytokine	Receptor
CTSA	1.17e-06	0.371371	0.266	0.133	0.0136243	hE1 uinfected	hE1 uninfected
DNASE2	3.59e-14	0.696769	0.253	0.085	4.17e-10	hE1 uinfected	hE1 uninfected
DOCK2	2.48e-08	0.332246	0.196	0.074	0.000288128	hE1 uinfected	hE1 uninfected			Receptor
EPB41L3	4.58e-14	0.518636	0.234	0.072	5.32e-10	hE1 uinfected	hE1 uninfected
GAA	1.01e-08	0.389694	0.19	0.07	0.000117232	hE1 uinfected	hE1 uninfected
GBP4	5.47e-11	0.266501	0.133	0.033	6.37e-07	hE1 uinfected	hE1 uninfected
HAVCR2	2.18e-06	0.348604	0.196	0.088	0.0253468	hE1 uinfected	hE1 uninfected
HCLS1	1.56e-06	0.345556	0.399	0.243	0.0181733	hE1 uinfected	hE1 uninfected	Transcription		Receptor
HLA-DQA2	7.87e-65	0.508837	0.146	0.006	9.15e-61	hE1 uinfected	hE1 uninfected			Receptor
IFIT5	1.96e-10	0.317066	0.146	0.04	2.28e-06	hE1 uinfected	hE1 uninfected
IL13RA1	2.8e-06	0.332444	0.253	0.126	0.0325728	hE1 uinfected	hE1 uninfected		Cytokine	Receptor
IL3RA	2.3e-08	0.486333	0.203	0.081	0.000268018	hE1 uinfected	hE1 uninfected		Cytokine	Receptor
LAMP2	1.92e-11	0.473126	0.557	0.311	2.23e-07	hE1 uinfected	hE1 uninfected
LAT2	7.03e-07	0.360068	0.228	0.104	0.00818029	hE1 uinfected	hE1 uninfected
LPAR6	2.96e-06	0.270423	0.152	0.06	0.0344072	hE1 uinfected	hE1 uninfected			Receptor
MAN2B1	8.67e-09	0.322578	0.127	0.036	0.000100884	hE1 uinfected	hE1 uninfected
MILR1	5.67e-13	0.451935	0.184	0.052	6.59e-09	hE1 uinfected	hE1 uninfected
MYO1G	1.25e-08	0.353666	0.158	0.052	0.000145783	hE1 uinfected	hE1 uninfected
NAAA	2.55e-19	0.418288	0.158	0.029	2.97e-15	hE1 uinfected	hE1 uninfected
NCF4	1.1e-09	0.390941	0.152	0.046	1.28e-05	hE1 uinfected	hE1 uninfected
NUBP1	7.52e-07	0.280212	0.241	0.11	0.00874887	hE1 uinfected	hE1 uninfected
ORC4	1.59e-06	0.325879	0.146	0.056	0.018542	hE1 uinfected	hE1 uninfected
PARP12	3.01e-11	0.37215	0.215	0.073	3.5e-07	hE1 uinfected	hE1 uninfected
PNPT1	7.88e-12	0.354015	0.165	0.045	9.16e-08	hE1 uinfected	hE1 uninfected
PRDX4	6.39e-11	0.364247	0.184	0.057	7.44e-07	hE1 uinfected	hE1 uninfected
PSMB8	3.47e-07	0.358143	0.392	0.221	0.00403531	hE1 uinfected	hE1 uninfected
PSME1	1.31e-08	0.461432	0.589	0.394	0.000152166	hE1 uinfected	hE1 uninfected
PTGER4	6.12e-07	0.292618	0.158	0.06	0.00711375	hE1 uinfected	hE1 uninfected			Receptor
RNASET2	2.7e-06	0.335956	0.203	0.091	0.0314484	hE1 uinfected	hE1 uninfected
RNF144B	6.6e-08	0.385573	0.253	0.114	0.000768312	hE1 uinfected	hE1 uninfected
RTCB	2.44e-07	0.330747	0.184	0.073	0.00283363	hE1 uinfected	hE1 uninfected
SCO2	2.8e-07	0.399259	0.272	0.13	0.00325774	hE1 uinfected	hE1 uninfected
SLC35F6	1.28e-06	0.310257	0.222	0.102	0.0148784	hE1 uinfected	hE1 uninfected
SLC43A2	1.34e-09	0.499055	0.443	0.241	1.56e-05	hE1 uinfected	hE1 uninfected
SLC9A9	2.45e-06	0.263477	0.108	0.035	0.0284618	hE1 uinfected	hE1 uninfected
SLFN5	8.07e-08	0.292954	0.139	0.046	0.000938652	hE1 uinfected	hE1 uninfected
SMCHD1	4.82e-07	0.371388	0.234	0.109	0.00560246	hE1 uinfected	hE1 uninfected
SRGAP2C	1.19e-06	0.253944	0.108	0.034	0.0138321	hE1 uinfected	hE1 uninfected
TAP1	1.46e-10	0.425815	0.259	0.1	1.7e-06	hE1 uinfected	hE1 uninfected
TMEM176A	2.99e-09	0.452238	0.475	0.268	3.48e-05	hE1 uinfected	hE1 uninfected
TRAFD1	5.87e-07	0.255283	0.108	0.033	0.00682676	hE1 uinfected	hE1 uninfected
TRIM13	2.1e-06	0.326774	0.196	0.088	0.0244207	hE1 uinfected	hE1 uninfected
TSPAN31	3.25e-08	0.265633	0.114	0.032	0.000378417	hE1 uinfected	hE1 uninfected
ZNF7	2.91e-07	0.284196	0.133	0.044	0.00338749	hE1 uinfected	hE1 uninfected	Transcription		Receptor
36951	7.67e-20	0.539741	0.241	0.059	8.93e-16	hE1 uinfected
ACTB	3.12e-18	0.455582	1	0.993	3.63e-14	hE1 uinfected
ADA	3.14e-13	0.413989	0.158	0.039	3.66e-09	hE1 uinfected
ADAP2	4.29e-08	0.376798	0.184	0.07	0.000499548	hE1 uinfected
AIF1	1.73e-32	1.01994	0.595	0.222	2.01e-28	hE1 uinfected
ANXA2	6.82e-08	0.300054	0.962	0.879	0.000793039	hE1 uinfected
APOBEC3A	2.09e-54	1.31193	0.354	0.052	2.43e-50	hE1 uinfected
ARHGDIB	5.54e-08	0.452244	0.494	0.315	0.000644566	hE1 uinfected
ARID5B	7.4e-07	0.543931	0.31	0.164	0.00861314	hE1 uinfected		Transcription		Receptor
B2M	1.14e-50	0.690825	1	1	1.32e-46	hE1 uinfected
BST2	2.3e-23	0.758618	0.734	0.404	2.68e-19	hE1 uinfected
C3AR1	1.31e-33	0.903273	0.538	0.173	1.53e-29	hE1 uinfected				Receptor
CARD16	4.89e-09	0.289249	0.19	0.067	5.69e-05	hE1 uinfected
CASP1	6.81e-18	0.409363	0.253	0.067	7.92e-14	hE1 uinfected
CCL2	2.88e-21	1.24062	0.532	0.237	3.35e-17	hE1 uinfected			Cytokine	Receptor
CCL24	3.69e-07	0.303467	0.291	0.143	0.00429689	hE1 uinfected			Cytokine	Receptor
CCL3	2.37e-13	0.734631	0.772	0.527	2.76e-09	hE1 uinfected			Cytokine	Receptor
CCL3L3	1.93e-07	0.647115	0.241	0.114	0.00223972	hE1 uinfected			Cytokine	Receptor
CCL4	1.07e-14	1.14161	0.595	0.345	1.24e-10	hE1 uinfected			Cytokine	Receptor
CCL4L2	2.28e-15	0.979442	0.57	0.317	2.65e-11	hE1 uinfected			Cytokine	Receptor
CD164	1.71e-08	0.426835	0.582	0.373	0.000199026	hE1 uinfected
CD300E	6.88e-15	0.513974	0.184	0.046	8e-11	hE1 uinfected
CD36	4.03e-06	0.365575	0.146	0.058	0.0469226	hE1 uinfected				Receptor
CD37	2.42e-08	0.423626	0.247	0.108	0.000282024	hE1 uinfected
CD47	1.12e-23	0.757562	0.481	0.181	1.3e-19	hE1 uinfected				Receptor
CD48	2.28e-10	0.394753	0.652	0.414	2.66e-06	hE1 uinfected				Receptor
CD68	8.41e-17	0.52546	0.962	0.854	9.78e-13	hE1 uinfected
CD74	9.95e-45	1.25843	0.823	0.406	1.16e-40	hE1 uinfected			Cytokine	Receptor
CECR1	2.54e-11	0.4831	0.361	0.165	2.96e-07	hE1 uinfected
CFD	2.23e-27	0.842421	0.424	0.129	2.6e-23	hE1 uinfected
CLEC4E	7.25e-11	0.631053	0.627	0.423	8.44e-07	hE1 uinfected				Receptor
CLIC1	5.16e-10	0.483495	0.766	0.597	6e-06	hE1 uinfected
CMPK2	1.47e-09	0.454118	0.329	0.154	1.72e-05	hE1 uinfected
CST3	1.71e-33	1.13293	0.829	0.519	1.99e-29	hE1 uinfected
CTSD	1.4e-08	0.669003	0.854	0.801	0.000162934	hE1 uinfected
CTSH	1.53e-21	0.65582	0.797	0.499	1.78e-17	hE1 uinfected				Receptor
CTSL	1.02e-14	0.79453	0.576	0.319	1.19e-10	hE1 uinfected
CTSS	3.5e-30	0.753908	0.981	0.823	4.07e-26	hE1 uinfected
CXCL10	6.08e-15	1.496	0.108	0.018	7.07e-11	hE1 uinfected			Cytokine	Receptor
CYBA	1.09e-23	0.506884	1	0.989	1.26e-19	hE1 uinfected
DOK2	2.17e-06	0.264621	0.177	0.074	0.0252443	hE1 uinfected				Receptor
DPYSL2	1.19e-07	0.39169	0.418	0.239	0.00138182	hE1 uinfected
DUSP1	4.49e-10	0.549634	0.544	0.338	5.22e-06	hE1 uinfected
EIF2AK2	2.22e-08	0.338183	0.278	0.124	0.000258533	hE1 uinfected
EPSTI1	2.65e-23	0.689004	0.38	0.12	3.09e-19	hE1 uinfected
ERP29	2.13e-08	0.411056	0.418	0.234	0.000247784	hE1 uinfected
ERP44	2.75e-06	0.367288	0.323	0.18	0.0320349	hE1 uinfected
EVL	3.63e-08	0.48819	0.475	0.29	0.000422591	hE1 uinfected
FAM46A	1.31e-12	0.292768	0.19	0.053	1.52e-08	hE1 uinfected
FCER1G	1.09e-15	0.47502	0.943	0.872	1.27e-11	hE1 uinfected				Receptor
FCGR3A	3.66e-87	1.22916	0.424	0.047	4.26e-83	hE1 uinfected
FCN1	2.36e-06	0.295412	0.101	0.032	0.0274278	hE1 uinfected				Receptor
FGL2	1.79e-15	0.487809	0.209	0.055	2.08e-11	hE1 uinfected
FPR3	2.55e-19	0.686854	0.38	0.131	2.96e-15	hE1 uinfected				Receptor
FXYD5	3.91e-08	0.401749	0.658	0.452	0.000454683	hE1 uinfected
FYB	3.89e-13	0.498699	0.348	0.144	4.52e-09	hE1 uinfected
GAPT	8.01e-11	0.309692	0.139	0.036	9.31e-07	hE1 uinfected
GBP1	1.42e-13	0.404045	0.171	0.043	1.66e-09	hE1 uinfected			Cytokine
GLUL	2.04e-14	0.60393	0.582	0.332	2.37e-10	hE1 uinfected
GMPR	1.65e-41	0.485089	0.209	0.023	1.92e-37	hE1 uinfected
GPR183	3.04e-12	0.380334	0.171	0.046	3.53e-08	hE1 uinfected				Receptor
GPR65	9.72e-11	0.341937	0.203	0.066	1.13e-06	hE1 uinfected				Receptor
GRN	1.92e-15	0.544957	0.924	0.784	2.24e-11	hE1 uinfected			Cytokine
HERC5	1e-25	0.674026	0.304	0.075	1.17e-21	hE1 uinfected
HLA-A	8.84e-46	0.872932	1	0.858	1.03e-41	hE1 uinfected				Receptor
HLA-B	9.54e-52	0.692577	1	0.998	1.11e-47	hE1 uinfected				Receptor
HLA-C	5.6e-50	0.93045	1	0.936	6.51e-46	hE1 uinfected				Receptor
HLA-DMA	6.94e-18	0.824102	0.38	0.142	8.08e-14	hE1 uinfected
HLA-DMB	9.86e-12	0.412452	0.196	0.06	1.15e-07	hE1 uinfected
HLA-DPA1	1.4e-90	1.41368	0.481	0.061	1.63e-86	hE1 uinfected				Receptor
HLA-DPB1	4.78e-87	1.24285	0.443	0.053	5.56e-83	hE1 uinfected
HLA-DQA1	3.32e-70	0.945727	0.297	0.028	3.87e-66	hE1 uinfected				Receptor
HLA-DQB1	1.39e-41	0.974954	0.316	0.055	1.62e-37	hE1 uinfected				Receptor
HLA-DRA	1.56e-61	1.77963	0.741	0.244	1.81e-57	hE1 uinfected				Receptor
HLA-DRB1	3.53e-81	1.67953	0.665	0.141	4.1e-77	hE1 uinfected				Receptor
HLA-DRB5	1.62e-86	1.13017	0.418	0.047	1.88e-82	hE1 uinfected
HLA-E	2.35e-37	0.885687	0.873	0.487	2.73e-33	hE1 uinfected				Receptor
HLA-F	1.75e-20	0.62658	0.462	0.176	2.03e-16	hE1 uinfected				Receptor
ICAM1	1.87e-07	0.393572	0.443	0.256	0.00217076	hE1 uinfected				Receptor
IFI16	9.54e-07	0.321826	0.405	0.236	0.0110988	hE1 uinfected		Transcription		Receptor
IFI30	7.85e-14	0.548507	0.487	0.239	9.13e-10	hE1 uinfected
IFI35	1.07e-19	0.743898	0.481	0.209	1.25e-15	hE1 uinfected
IFI44	3.37e-28	0.634349	0.266	0.054	3.92e-24	hE1 uinfected
IFI44L	5.9e-52	0.912759	0.399	0.069	6.86e-48	hE1 uinfected
IFI6	2.86e-53	1.46454	0.892	0.484	3.33e-49	hE1 uinfected
IFIT1	8.11e-38	0.874398	0.361	0.075	9.43e-34	hE1 uinfected
IFIT2	1.87e-15	0.501756	0.177	0.041	2.18e-11	hE1 uinfected
IFIT3	1.14e-37	0.965853	0.456	0.119	1.32e-33	hE1 uinfected
IFITM2	1.15e-37	0.650961	0.259	0.04	1.33e-33	hE1 uinfected
IFITM3	3.66e-52	1.47016	0.658	0.206	4.25e-48	hE1 uinfected
IFNGR1	1.92e-07	0.448177	0.418	0.255	0.00223273	hE1 uinfected			Cytokine	Receptor
IL10RA	4.42e-07	0.326633	0.228	0.101	0.00514671	hE1 uinfected			Cytokine	Receptor
IL4I1	4.13e-36	1.06939	0.627	0.223	4.8e-32	hE1 uinfected
IRF7	1.37e-11	0.564338	0.399	0.191	1.59e-07	hE1 uinfected		Transcription		Receptor
ISG15	1.14e-36	1.38148	0.759	0.379	1.33e-32	hE1 uinfected
ISG20	1.36e-27	0.856793	0.266	0.055	1.58e-23	hE1 uinfected
ITM2B	6.57e-12	0.556157	0.722	0.535	7.65e-08	hE1 uinfected
LAIR1	3.07e-15	0.457852	0.19	0.048	3.57e-11	hE1 uinfected
LAP3	7.49e-20	0.702512	0.449	0.175	8.71e-16	hE1 uinfected
LAPTM4A	9.7e-08	0.419976	0.62	0.435	0.0011287	hE1 uinfected
LILRB2	1.16e-11	0.492089	0.31	0.126	1.35e-07	hE1 uinfected				Receptor
LILRB4	3.07e-10	0.537095	0.627	0.432	3.57e-06	hE1 uinfected				Receptor
LRPAP1	7.82e-12	0.580829	0.544	0.312	9.1e-08	hE1 uinfected				Receptor
LST1	5.42e-08	0.354404	0.772	0.612	0.000631049	hE1 uinfected
LY6E	2.56e-45	1.25657	0.873	0.478	2.98e-41	hE1 uinfected				Receptor
LY86	1.75e-34	0.864629	0.405	0.102	2.03e-30	hE1 uinfected
LY96	3e-06	0.3398	0.627	0.471	0.0349496	hE1 uinfected				Receptor
LYSMD2	1.55e-20	0.438793	0.272	0.069	1.81e-16	hE1 uinfected
MAFB	3.85e-07	0.371819	0.481	0.304	0.00447326	hE1 uinfected		Transcription		Receptor
MALAT1	4.13e-13	0.357073	1	1	4.8e-09	hE1 uinfected
MIR3945HG	1.31e-14	0.601441	0.278	0.095	1.53e-10	hE1 uinfected
MNDA	2.33e-12	0.612116	0.342	0.144	2.72e-08	hE1 uinfected
MPEG1	1.37e-11	0.45139	0.247	0.089	1.6e-07	hE1 uinfected
MS4A4A	5.97e-11	0.429064	0.114	0.026	6.94e-07	hE1 uinfected
MS4A7	7.41e-27	0.811807	0.443	0.142	8.62e-23	hE1 uinfected
MSR1	8.15e-28	0.640728	0.158	0.02	9.48e-24	hE1 uinfected				Receptor
MX1	9.79e-39	1.09217	0.538	0.164	1.14e-34	hE1 uinfected
MX2	1.42e-28	0.787065	0.392	0.109	1.65e-24	hE1 uinfected
MYL12A	7.92e-15	0.581954	0.747	0.522	9.22e-11	hE1 uinfected				Receptor
MYL6	3.25e-13	0.352399	0.956	0.928	3.78e-09	hE1 uinfected
NAGK	6.77e-10	0.465396	0.494	0.29	7.88e-06	hE1 uinfected
NBN	5.44e-07	0.349078	0.278	0.133	0.00632962	hE1 uinfected
NCF1	8.53e-08	0.456287	0.696	0.528	0.000992216	hE1 uinfected
NFKBIA	4.2e-11	0.556065	0.646	0.419	4.89e-07	hE1 uinfected
NMI	1.17e-09	0.388093	0.253	0.101	1.36e-05	hE1 uinfected
NPC2	4.43e-13	0.47344	0.949	0.883	5.15e-09	hE1 uinfected
NT5C3A	2.62e-06	0.385903	0.165	0.067	0.0304328	hE1 uinfected
OAS1	4.73e-27	0.672887	0.335	0.085	5.51e-23	hE1 uinfected
OAS2	5.82e-13	0.44086	0.266	0.094	6.77e-09	hE1 uinfected
OAS3	5.11e-15	0.45882	0.278	0.091	5.95e-11	hE1 uinfected
OASL	2.34e-17	0.450192	0.184	0.041	2.72e-13	hE1 uinfected				Receptor
ODF3B	3.89e-07	0.284409	0.177	0.07	0.00452422	hE1 uinfected
PARP14	3.06e-13	0.595931	0.411	0.187	3.55e-09	hE1 uinfected
PARP9	2.2e-12	0.43235	0.234	0.079	2.56e-08	hE1 uinfected
PDIA3	1.16e-06	0.431687	0.576	0.392	0.0134374	hE1 uinfected
PILRA	7.74e-13	0.612834	0.722	0.497	9.01e-09	hE1 uinfected
PLAUR	4.03e-17	0.701831	0.861	0.65	4.68e-13	hE1 uinfected				Receptor
PLSCR1	1.55e-14	0.602523	0.544	0.288	1.8e-10	hE1 uinfected		Transcription		Receptor
PLXNC1	9.19e-07	0.350154	0.165	0.065	0.0106963	hE1 uinfected				Receptor
PPIB	1.58e-13	0.538681	0.563	0.303	1.84e-09	hE1 uinfected
PPM1N	2.62e-08	0.275885	0.139	0.043	0.000304845	hE1 uinfected
PRDX1	7.87e-13	0.447894	0.937	0.833	9.16e-09	hE1 uinfected
PSAP	8.23e-14	0.458441	0.975	0.917	9.57e-10	hE1 uinfected				Receptor
PSMA3	7.21e-07	0.404911	0.348	0.195	0.00838332	hE1 uinfected
PSMA4	1.69e-07	0.348086	0.652	0.468	0.00196328	hE1 uinfected
PSMB1	1.88e-07	0.347929	0.627	0.433	0.00218651	hE1 uinfected
PSMB10	8.57e-07	0.312082	0.247	0.116	0.00997245	hE1 uinfected
PSMB9	4.81e-16	0.585756	0.462	0.208	5.59e-12	hE1 uinfected
PSMC1	6.41e-07	0.399797	0.443	0.273	0.00745752	hE1 uinfected
PSME2	2.12e-16	0.634429	0.646	0.375	2.46e-12	hE1 uinfected
PTGIR	1.89e-15	0.398251	0.177	0.042	2.2e-11	hE1 uinfected				Receptor
PTPRC	3.42e-22	0.754972	0.696	0.36	3.98e-18	hE1 uinfected				Receptor
RABGAP1L	2.24e-15	0.34214	0.158	0.034	2.61e-11	hE1 uinfected
RASGEF1B	7.56e-09	0.440056	0.411	0.219	8.8e-05	hE1 uinfected
REEP5	3.37e-06	0.368255	0.525	0.356	0.0392098	hE1 uinfected
RGL1	2.53e-17	0.478073	0.266	0.076	2.94e-13	hE1 uinfected
RIN2	5.37e-11	0.678254	0.418	0.221	6.25e-07	hE1 uinfected
RNF213	1.79e-13	0.533787	0.475	0.233	2.08e-09	hE1 uinfected
RSAD2	8.14e-26	1.14721	0.43	0.138	9.47e-22	hE1 uinfected
S100A4	5.47e-23	1.07166	0.759	0.492	6.37e-19	hE1 uinfected				Receptor
S100A6	1.15e-10	0.333557	0.981	0.955	1.34e-06	hE1 uinfected
S100A8	7.82e-10	0.841672	0.513	0.313	9.1e-06	hE1 uinfected				Receptor
S100A9	5.58e-19	0.947866	0.57	0.271	6.49e-15	hE1 uinfected				Receptor
SAMD9	4.46e-21	0.680469	0.354	0.114	5.19e-17	hE1 uinfected
SAMD9L	1.5e-17	0.452288	0.278	0.081	1.74e-13	hE1 uinfected
SAMHD1	3.49e-09	0.415161	0.399	0.208	4.07e-05	hE1 uinfected
SAT1	9.01e-14	0.628995	0.873	0.805	1.05e-09	hE1 uinfected
SCARB2	7.45e-10	0.406152	0.418	0.212	8.66e-06	hE1 uinfected				Receptor
SERPINA1	2.22e-40	1.34797	0.582	0.192	2.59e-36	hE1 uinfected
SIGLEC1	2.94e-25	0.574864	0.259	0.056	3.42e-21	hE1 uinfected
SIL1	7.12e-08	0.390056	0.19	0.075	0.000827706	hE1 uinfected
SLC3A2	1.91e-07	0.342372	0.715	0.544	0.00222006	hE1 uinfected
SLC8A1	9.88e-12	0.41192	0.152	0.04	1.15e-07	hE1 uinfected
SP110	3.99e-08	0.33041	0.177	0.065	0.000464595	hE1 uinfected		Transcription		Receptor
SRGN	7.4e-15	0.558106	0.899	0.78	8.61e-11	hE1 uinfected
SSB	3.41e-10	0.432949	0.361	0.17	3.96e-06	hE1 uinfected
SSR4	5.48e-09	0.366442	0.785	0.555	6.38e-05	hE1 uinfected
STAT1	8.38e-13	0.620317	0.538	0.305	9.75e-09	hE1 uinfected		Transcription		Receptor
STAT2	1.1e-07	0.261704	0.241	0.103	0.00127503	hE1 uinfected		Transcription		Receptor
TGFBI	2.53e-09	0.282591	0.146	0.043	2.94e-05	hE1 uinfected
TIMP1	2.37e-30	0.979962	0.911	0.617	2.75e-26	hE1 uinfected			Cytokine
TMBIM6	1.48e-07	0.360726	0.886	0.724	0.00172141	hE1 uinfected
TMEM176B	9.73e-24	0.711045	0.823	0.527	1.13e-19	hE1 uinfected
TNFRSF18	2.16e-06	0.456265	0.316	0.176	0.0251277	hE1 uinfected				Receptor
TNFSF10	9.98e-31	0.746038	0.215	0.033	1.16e-26	hE1 uinfected			Cytokine	Receptor
TNFSF13B	2.68e-17	0.699288	0.506	0.233	3.12e-13	hE1 uinfected			Cytokine	Receptor
TRIM22	4.87e-14	0.503835	0.272	0.092	5.67e-10	hE1 uinfected
TYMP	1.66e-36	0.94917	0.924	0.685	1.94e-32	hE1 uinfected
TYROBP	3.73e-19	0.368943	0.994	0.996	4.34e-15	hE1 uinfected				Receptor
UBE2L6	1.56e-12	0.567674	0.361	0.16	1.82e-08	hE1 uinfected
UCP2	9.29e-07	0.273283	0.222	0.098	0.0108046	hE1 uinfected
UNC93B1	1.26e-10	0.388765	0.323	0.138	1.46e-06	hE1 uinfected				Receptor
USP18	4.56e-21	0.361572	0.177	0.032	5.3e-17	hE1 uinfected
VMO1	6.09e-27	1.33953	0.266	0.057	7.08e-23	hE1 uinfected
WAS	6.09e-08	0.38846	0.266	0.121	0.000708467	hE1 uinfected
XAF1	3.95e-19	0.518399	0.266	0.072	4.6e-15	hE1 uinfected
ZFP36	5.06e-11	0.390318	0.177	0.054	5.88e-07	hE1 uinfected
CCL4	8.57e-15	0.433325	0.652	0.345	9.97e-11	hE2 infected			Cytokine	Receptor
CD44	7.32e-08	0.284167	1	0.969	0.00085162	hE2 infected			Cytokine	Receptor
CDC42EP3	1.99e-06	0.356968	0.312	0.158	0.0231673	hE2 infected
CISH	1.26e-24	0.354316	0.13	0.014	1.46e-20	hE2 infected
CYBB	9.42e-07	0.297947	0.957	0.898	0.0109587	hE2 infected
ERN1	1.23e-06	0.251912	0.13	0.043	0.0142618	hE2 infected				Receptor
ETS2	2.01e-10	0.568866	0.413	0.201	2.34e-06	hE2 infected		Transcription		Receptor
GABARAP	1.24e-07	0.321939	0.536	0.322	0.00144227	hE2 infected				Receptor
GADD45G	9.32e-08	0.294064	0.203	0.077	0.00108418	hE2 infected
IER2	4.39e-12	0.608591	0.442	0.211	5.11e-08	hE2 infected		Transcription		Receptor
INHBA	4.33e-07	0.449089	0.196	0.077	0.00503233	hE2 infected			Cytokine	Receptor
IRF2BP2	1.83e-06	0.399402	0.384	0.228	0.0212846	hE2 infected		Transcription		Receptor
KDM6B	1.79e-06	0.343356	0.341	0.174	0.0207867	hE2 infected
SERPINE1	1.74e-06	0.303404	0.239	0.107	0.0202162	hE2 infected				Receptor
SOCS1	1.98e-36	0.378863	0.123	0.008	2.3e-32	hE2 infected				Receptor
SOCS3	1.27e-06	0.39262	0.225	0.099	0.0148099	hE2 infected
VMP1	4.58e-09	0.492949	0.703	0.506	5.33e-05	hE2 infected
AC090498.1	2.53e-13	0.269497	0.575	0.399	2.95e-09	hE2 uinfected
BHLHE40	3.89e-20	0.352348	0.341	0.171	4.52e-16	hE2 uinfected		Transcription		Receptor
CCL3	1.14e-24	0.388091	0.72	0.51	1.32e-20	hE2 uinfected			Cytokine	Receptor
CCL3L3	1.42e-18	0.442898	0.233	0.103	1.66e-14	hE2 uinfected			Cytokine	Receptor
CCL4	2.14e-31	0.497845	0.58	0.323	2.49e-27	hE2 uinfected			Cytokine	Receptor
CCL4L2	2.24e-21	0.427069	0.5	0.302	2.6e-17	hE2 uinfected			Cytokine	Receptor
CEBPB	1.69e-19	0.266298	0.905	0.835	1.96e-15	hE2 uinfected		Transcription		Receptor
CSF1	2.03e-18	0.418343	0.549	0.368	2.36e-14	hE2 uinfected			Cytokine	Receptor
CXCL8	2.85e-16	0.375491	0.953	0.908	3.32e-12	hE2 uinfected			Cytokine	Receptor
DUSP6	1.63e-09	0.261417	0.45	0.317	1.9e-05	hE2 uinfected
ETS2	1.56e-11	0.284838	0.321	0.192	1.81e-07	hE2 uinfected		Transcription		Receptor
G0S2	3.2e-07	0.327622	0.248	0.16	0.0037215	hE2 uinfected
IER3	5.29e-14	0.322383	0.509	0.336	6.15e-10	hE2 uinfected
IL1B	5.85e-12	0.346948	0.203	0.102	6.8e-08	hE2 uinfected			Cytokine	Receptor
INHBA	9.91e-13	0.255282	0.16	0.07	1.15e-08	hE2 uinfected			Cytokine	Receptor
KDM6B	1.18e-15	0.286923	0.308	0.162	1.37e-11	hE2 uinfected
KLF10	1.61e-11	0.311321	0.278	0.162	1.88e-07	hE2 uinfected		Transcription		Receptor
MTRNR2L12	2.83e-20	0.388888	0.549	0.348	3.29e-16	hE2 uinfected				Receptor
NFKBIA	1.97e-10	0.253971	0.55	0.41	2.29e-06	hE2 uinfected
PIM3	2.01e-10	0.320031	0.44	0.303	2.34e-06	hE2 uinfected
TNFAIP3	3.46e-15	0.301653	0.289	0.15	4.03e-11	hE2 uinfected
TXNIP	2.65e-32	0.53117	0.599	0.345	3.08e-28	hE2 uinfected
ATP5B	4.18e-06	0.370319	0.627	0.423	0.0486802	hE3 infected	hE3 infected
BRIX1	1.81e-07	0.366855	0.147	0.041	0.00210426	hE3 infected	hE3 infected
CD300LB	6.18e-09	0.380659	0.196	0.058	7.19e-05	hE3 infected	hE3 infected
CHORDC1	1.22e-06	0.459496	0.186	0.068	0.0141622	hE3 infected	hE3 infected
CSF2RA	2.19e-10	0.640542	0.529	0.288	2.55e-06	hE3 infected	hE3 infected		Cytokine	Receptor
DERL1	3.85e-08	0.455379	0.304	0.125	0.000447927	hE3 infected	hE3 infected			Receptor
EVI2A	1.5e-07	0.472732	0.451	0.249	0.0017476	hE3 infected	hE3 infected			Receptor
HCAR2	1.64e-09	0.355207	0.108	0.02	1.91e-05	hE3 infected	hE3 infected			Receptor
HCAR3	1.2e-07	0.440852	0.147	0.041	0.00140119	hE3 infected	hE3 infected			Receptor
HERPUD1	2.75e-06	0.491061	0.373	0.198	0.0320337	hE3 infected	hE3 infected
IRF8	1.68e-07	0.45687	0.245	0.095	0.00195612	hE3 infected	hE3 infected	Transcription		Receptor
METTL1	1.29e-07	0.334891	0.294	0.117	0.00150621	hE3 infected	hE3 infected
MRPL1	1.07e-07	0.422804	0.176	0.055	0.0012434	hE3 infected	hE3 infected
MRPS22	3.68e-07	0.35505	0.157	0.047	0.00428659	hE3 infected	hE3 infected
RP11-1143G9.4	2.52e-06	0.309315	0.147	0.046	0.0293499	hE3 infected	hE3 infected
RP11-544A12.8	3.76e-06	0.377648	0.137	0.043	0.0437381	hE3 infected	hE3 infected
SSR1	1.19e-06	0.434229	0.49	0.295	0.0138187	hE3 infected	hE3 infected
SYNC	2.16e-06	0.340956	0.167	0.056	0.0251165	hE3 infected	hE3 infected
TBXAS1	2.49e-07	0.578925	0.284	0.123	0.00289691	hE3 infected	hE3 infected
TMEM242	2.85e-06	0.346211	0.157	0.052	0.033205	hE3 infected	hE3 infected
TRIB1	2.09e-06	0.286995	0.196	0.07	0.024275	hE3 infected	hE3 infected
ZC3H12A	2.7e-08	0.364042	0.147	0.038	0.000314054	hE3 infected	hE3 infected
42248	1.03e-07	0.413161	0.784	0.608	0.00119268	hE3 infected	hE3 infected & uninfected
ACP5	3.43e-09	0.683526	0.873	0.752	3.99e-05	hE3 infected	hE3 infected & uninfected
ADAM28	6.08e-07	0.395071	0.157	0.049	0.00707358	hE3 infected	hE3 infected & uninfected
ANXA1	9.66e-10	0.649549	0.775	0.648	1.12e-05	hE3 infected	hE3 infected & uninfected			Receptor
APLP2	2.58e-11	0.566735	0.667	0.417	3e-07	hE3 infected	hE3 infected & uninfected
APP	7.27e-07	0.431684	0.304	0.137	0.00845721	hE3 infected	hE3 infected & uninfected			Receptor
ATP1A1	1.18e-06	0.459164	0.627	0.436	0.013785	hE3 infected	hE3 infected & uninfected
ATP1B3	1.39e-12	0.542177	0.833	0.542	1.61e-08	hE3 infected	hE3 infected & uninfected
ATP6AP2	4.15e-15	0.720783	0.833	0.558	4.83e-11	hE3 infected	hE3 infected & uninfected			Receptor
ATP6V0B	2.21e-17	0.594224	0.961	0.893	2.57e-13	hE3 infected	hE3 infected & uninfected
ATP6V0E1	3.59e-06	0.314318	0.912	0.899	0.0417091	hE3 infected	hE3 infected & uninfected
BCAP31	4.34e-12	0.57629	0.931	0.726	5.05e-08	hE3 infected	hE3 infected & uninfected
BSG	3.8e-11	0.605883	0.745	0.49	4.42e-07	hE3 infected	hE3 infected & uninfected
C1orf54	4.93e-11	0.854312	0.48	0.238	5.73e-07	hE3 infected	hE3 infected & uninfected
CD63	3.36e-36	0.840846	1	0.988	3.9e-32	hE3 infected	hE3 infected & uninfected
CD9	4.96e-12	0.89472	0.902	0.752	5.77e-08	hE3 infected	hE3 infected & uninfected
CLEC12A	5.11e-07	0.442044	0.882	0.769	0.00593875	hE3 infected	hE3 infected & uninfected
CYP27A1	3.77e-08	0.388231	0.912	0.795	0.000438288	hE3 infected	hE3 infected & uninfected
DAD1	5.42e-11	0.62807	0.794	0.57	6.3e-07	hE3 infected	hE3 infected & uninfected
DDRGK1	1.78e-06	0.432076	0.275	0.123	0.0207326	hE3 infected	hE3 infected & uninfected	Transcription		Receptor
DNAJC3	1.18e-07	0.594748	0.686	0.508	0.00136718	hE3 infected	hE3 infected & uninfected
EMC3	1.93e-08	0.524375	0.373	0.173	0.000224137	hE3 infected	hE3 infected & uninfected
EMC7	9.75e-08	0.544023	0.402	0.202	0.00113421	hE3 infected	hE3 infected & uninfected
EMP1	6.47e-07	0.362209	0.804	0.67	0.0075232	hE3 infected	hE3 infected & uninfected
EMP3	2.56e-09	0.370564	0.98	0.922	2.97e-05	hE3 infected	hE3 infected & uninfected
ENO1	1.35e-11	0.525559	0.873	0.72	1.57e-07	hE3 infected	hE3 infected & uninfected	Transcription		Receptor
FKBP2	2.49e-06	0.469512	0.765	0.637	0.0289338	hE3 infected	hE3 infected & uninfected
FRG1	1.76e-08	0.554189	0.569	0.366	0.000205303	hE3 infected	hE3 infected & uninfected
GLA	1.36e-16	0.886971	0.627	0.296	1.58e-12	hE3 infected	hE3 infected & uninfected			Receptor
GLIPR1	2.88e-06	0.469308	0.735	0.575	0.0335444	hE3 infected	hE3 infected & uninfected
HCST	3.71e-06	0.422234	0.784	0.648	0.043169	hE3 infected	hE3 infected & uninfected			Receptor
HSPA5	6.41e-07	0.54095	0.598	0.396	0.00745105	hE3 infected	hE3 infected & uninfected
IGSF6	8.9e-20	0.928886	0.833	0.504	1.04e-15	hE3 infected	hE3 infected & uninfected			Receptor
ITGB2	2.69e-20	0.742611	0.971	0.814	3.14e-16	hE3 infected	hE3 infected & uninfected			Receptor
JUNB	3.41e-06	0.450053	0.657	0.495	0.0396532	hE3 infected	hE3 infected & uninfected	Transcription		Receptor
KYNU	3.99e-09	0.496573	0.961	0.851	4.64e-05	hE3 infected	hE3 infected & uninfected
LAPTM5	9.18e-09	0.42862	0.931	0.829	0.000106836	hE3 infected	hE3 infected & uninfected
LGALS3	1.03e-11	0.535335	0.971	0.903	1.19e-07	hE3 infected	hE3 infected & uninfected
LILRB3	9.64e-07	0.464275	0.441	0.243	0.0112163	hE3 infected	hE3 infected & uninfected			Receptor
LYZ	1.35e-17	0.647417	1	0.989	1.57e-13	hE3 infected	hE3 infected & uninfected
MDH1	1.79e-07	0.438685	0.373	0.178	0.00207864	hE3 infected	hE3 infected & uninfected
MGST1	4.65e-09	0.5563	0.833	0.63	5.41e-05	hE3 infected	hE3 infected & uninfected
MMP9	6.34e-12	1.02236	0.765	0.547	7.38e-08	hE3 infected	hE3 infected & uninfected
NDUFA13	7.27e-09	0.454001	0.892	0.77	8.46e-05	hE3 infected	hE3 infected & uninfected
NPM1	4.58e-07	0.442269	0.696	0.483	0.0053291	hE3 infected	hE3 infected & uninfected	Transcription		Receptor
OCIAD1	5.42e-08	0.524041	0.431	0.233	0.000630635	hE3 infected	hE3 infected & uninfected
PCMT1	3.61e-07	0.531686	0.451	0.243	0.00420362	hE3 infected	hE3 infected & uninfected
PKM	2.32e-11	0.381608	0.99	0.939	2.7e-07	hE3 infected	hE3 infected & uninfected
PLA2G7	3.54e-08	0.53725	0.794	0.661	0.000412241	hE3 infected	hE3 infected & uninfected
PLD3	3.85e-16	0.642558	0.951	0.819	4.48e-12	hE3 infected	hE3 infected & uninfected
RBM39	2.89e-07	0.445222	0.588	0.375	0.00335683	hE3 infected	hE3 infected & uninfected
SPCS2	1.34e-12	0.649776	0.765	0.482	1.56e-08	hE3 infected	hE3 infected & uninfected
SPINT1	3.99e-06	0.499825	0.265	0.12	0.0463699	hE3 infected	hE3 infected & uninfected
SPP1	1.37e-12	0.939402	0.51	0.243	1.59e-08	hE3 infected	hE3 infected & uninfected		Cytokine
SRSF5	2e-09	0.510887	0.686	0.449	2.32e-05	hE3 infected	hE3 infected & uninfected
SSR2	6.78e-10	0.662132	0.696	0.498	7.89e-06	hE3 infected	hE3 infected & uninfected
TALDO1	2.01e-17	0.587144	0.951	0.808	2.34e-13	hE3 infected	hE3 infected & uninfected
TCIRG1	5.84e-10	0.569394	0.578	0.32	6.79e-06	hE3 infected	hE3 infected & uninfected
TM4SF19	2.68e-06	0.467325	0.363	0.193	0.0311323	hE3 infected	hE3 infected & uninfected
TMBIM4	9.49e-07	0.477584	0.657	0.472	0.0110371	hE3 infected	hE3 infected & uninfected
TMED9	3.56e-21	0.811497	0.814	0.446	4.14e-17	hE3 infected	hE3 infected & uninfected
TMEM59	1.2e-08	0.552967	0.725	0.51	0.000139081	hE3 infected	hE3 infected & uninfected
UBB	2.61e-06	0.383739	0.794	0.632	0.030402	hE3 infected	hE3 infected & uninfected
UBC	1.59e-07	0.423217	0.843	0.668	0.00184613	hE3 infected	hE3 infected & uninfected
UXS1	2.55e-06	0.472512	0.422	0.237	0.0296955	hE3 infected	hE3 infected & uninfected
VIM	4.7e-07	0.268429	1	0.99	0.00547313	hE3 infected	hE3 infected & uninfected
ANXA2	1.57e-14	0.517301	0.98	0.88	1.83e-10	hE3 infected
B2M	1.93e-35	0.727942	1	1	2.24e-31	hE3 infected
CCL24	2.39e-07	0.424058	0.324	0.144	0.0027846	hE3 infected			Cytokine	Receptor
CCL3	6.45e-13	0.932235	0.765	0.53	7.51e-09	hE3 infected			Cytokine	Receptor
CCL3L3	3.69e-06	0.505378	0.265	0.115	0.0428911	hE3 infected			Cytokine	Receptor
CCL4	3.03e-25	1.16272	0.775	0.344	3.52e-21	hE3 infected			Cytokine	Receptor
CCL4L2	1.59e-17	1.00082	0.647	0.318	1.85e-13	hE3 infected			Cytokine	Receptor
CD164	1.08e-10	0.625255	0.647	0.375	1.26e-06	hE3 infected
CD48	1.45e-10	0.689857	0.657	0.417	1.68e-06	hE3 infected				Receptor
CD68	1.95e-21	0.84165	1	0.855	2.27e-17	hE3 infected
CLEC4E	2.18e-14	0.987802	0.686	0.424	2.54e-10	hE3 infected				Receptor
CSF1	6.49e-08	0.644089	0.618	0.385	0.000755347	hE3 infected			Cytokine	Receptor
CTSH	3.95e-07	0.56601	0.706	0.505	0.00459841	hE3 infected				Receptor
CTSS	8.07e-11	0.603454	0.971	0.825	9.38e-07	hE3 infected
CXCL8	1.82e-07	0.561473	0.931	0.913	0.00211262	hE3 infected			Cytokine	Receptor
CYBA	4.64e-28	0.642614	1	0.99	5.4e-24	hE3 infected
EGR1	6.9e-13	0.257387	0.118	0.017	8.03e-09	hE3 infected		Transcription		Receptor
ERP44	2.5e-06	0.452574	0.353	0.181	0.029108	hE3 infected
GADD45G	3.87e-08	0.409952	0.225	0.077	0.000450288	hE3 infected
GPR183	3.88e-08	0.499097	0.167	0.048	0.000451247	hE3 infected				Receptor
GRN	7.12e-10	0.543144	0.922	0.786	8.28e-06	hE3 infected			Cytokine
HLA-A	3.26e-21	0.681101	0.99	0.86	3.79e-17	hE3 infected				Receptor
HLA-B	6.22e-28	0.605203	1	0.998	7.23e-24	hE3 infected				Receptor
HLA-C	1.46e-26	0.720623	1	0.937	1.69e-22	hE3 infected				Receptor
IER2	7.28e-10	0.615398	0.451	0.213	8.47e-06	hE3 infected		Transcription		Receptor
INHBA	3.2e-11	0.550549	0.255	0.076	3.72e-07	hE3 infected			Cytokine	Receptor
ITM2B	2.72e-06	0.466072	0.676	0.538	0.031665	hE3 infected
LAPTM4A	5.94e-20	0.867282	0.794	0.434	6.91e-16	hE3 infected
LRPAP1	1.82e-12	0.722808	0.598	0.313	2.11e-08	hE3 infected				Receptor
LY96	7.94e-15	0.723397	0.755	0.47	9.23e-11	hE3 infected				Receptor
MALAT1	2.67e-25	0.552232	1	1	3.1e-21	hE3 infected
NPC2	2.84e-10	0.485452	0.971	0.883	3.3e-06	hE3 infected
PDIA3	2.46e-09	0.603521	0.627	0.393	2.86e-05	hE3 infected
PILRA	3.42e-10	0.592067	0.745	0.5	3.97e-06	hE3 infected
PLAUR	3.63e-14	0.7871	0.873	0.653	4.23e-10	hE3 infected				Receptor
PPIB	3.95e-09	0.656942	0.529	0.307	4.6e-05	hE3 infected
PRDX1	1.5e-07	0.463103	0.902	0.835	0.00173962	hE3 infected
PSMA4	1.92e-08	0.467918	0.686	0.469	0.000223539	hE3 infected
REEP5	1.27e-07	0.466176	0.569	0.357	0.00147485	hE3 infected
SLC3A2	1.34e-20	0.893958	0.843	0.543	1.56e-16	hE3 infected
SOCS3	2.76e-11	0.58413	0.294	0.099	3.21e-07	hE3 infected
SRGN	8.96e-08	0.426128	0.863	0.783	0.0010418	hE3 infected
SSR4	4.49e-10	0.52318	0.784	0.558	5.22e-06	hE3 infected
TIMP1	8.34e-09	0.626594	0.794	0.623	9.7e-05	hE3 infected			Cytokine
TMBIM6	6.3e-15	0.693193	0.882	0.726	7.33e-11	hE3 infected
TUBA1B	3.11e-10	0.540648	0.794	0.595	3.62e-06	hE3 infected
VMP1	1.39e-14	0.771218	0.784	0.506	1.61e-10	hE3 infected
42248	2.75e-11	0.332529	0.71	0.604	3.2e-07	hE3 uninfected	hE3 infected & uninfected
ACP5	3.72e-22	0.675996	0.836	0.748	4.33e-18	hE3 uninfected	hE3 infected & uninfected
ADAM28	3.66e-08	0.317301	0.111	0.046	0.00042568	hE3 uninfected	hE3 infected & uninfected
ANXA1	1.78e-39	0.727724	0.836	0.635	2.07e-35	hE3 uninfected	hE3 infected & uninfected			Receptor
APLP2	7.2e-18	0.51749	0.588	0.408	8.38e-14	hE3 uninfected	hE3 infected & uninfected
APP	1.35e-06	0.311734	0.217	0.134	0.0157604	hE3 uninfected	hE3 infected & uninfected			Receptor
ATP1A1	7.03e-22	0.560003	0.613	0.426	8.17e-18	hE3 uninfected	hE3 infected & uninfected
ATP1B3	2.22e-18	0.493606	0.688	0.537	2.58e-14	hE3 uninfected	hE3 infected & uninfected
ATP6AP2	1.4e-37	0.719029	0.766	0.547	1.63e-33	hE3 uninfected	hE3 infected & uninfected			Receptor
ATP6V0B	2.93e-59	0.650663	0.978	0.887	3.4e-55	hE3 uninfected	hE3 infected & uninfected
ATP6V0E1	2.47e-19	0.331761	0.928	0.897	2.87e-15	hE3 uninfected	hE3 infected & uninfected
BCAP31	1.87e-40	0.62011	0.875	0.718	2.17e-36	hE3 uninfected	hE3 infected & uninfected
BSG	1.37e-24	0.529753	0.688	0.479	1.6e-20	hE3 uninfected	hE3 infected & uninfected
C1orf54	4.69e-35	0.778336	0.485	0.223	5.45e-31	hE3 uninfected	hE3 infected & uninfected
CD63	3.45e-124	0.922907	1	0.987	4.01e-120	hE3 uninfected	hE3 infected & uninfected
CD9	2.9e-70	0.981712	0.939	0.74	3.38e-66	hE3 uninfected	hE3 infected & uninfected
CLEC12A	3.44e-17	0.494624	0.827	0.767	4e-13	hE3 uninfected	hE3 infected & uninfected
CYP27A1	2.64e-16	0.426383	0.872	0.791	3.08e-12	hE3 uninfected	hE3 infected & uninfected
DAD1	1.78e-31	0.603047	0.755	0.559	2.07e-27	hE3 uninfected	hE3 infected & uninfected
DDRGK1	4.01e-09	0.316785	0.223	0.118	4.66e-05	hE3 uninfected	hE3 infected & uninfected	Transcription		Receptor
DNAJC3	9.85e-12	0.416074	0.649	0.5	1.15e-07	hE3 uninfected	hE3 infected & uninfected
EMC3	2.38e-24	0.539362	0.359	0.162	2.77e-20	hE3 uninfected	hE3 infected & uninfected
EMC7	5.27e-11	0.40717	0.326	0.196	6.13e-07	hE3 uninfected	hE3 infected & uninfected
EMP1	7.75e-16	0.380216	0.813	0.661	9.01e-12	hE3 uninfected	hE3 infected & uninfected
EMP3	1.49e-12	0.31725	0.942	0.922	1.73e-08	hE3 uninfected	hE3 infected & uninfected
ENO1	3.51e-42	0.588502	0.886	0.709	4.08e-38	hE3 uninfected	hE3 infected & uninfected	Transcription		Receptor
FKBP2	6.08e-16	0.440305	0.752	0.63	7.08e-12	hE3 uninfected	hE3 infected & uninfected
FRG1	3.12e-11	0.408762	0.49	0.36	3.62e-07	hE3 uninfected	hE3 infected & uninfected
GLA	9.28e-45	0.833331	0.585	0.279	1.08e-40	hE3 uninfected	hE3 infected & uninfected			Receptor
GLIPR1	7.66e-17	0.466366	0.708	0.568	8.91e-13	hE3 uninfected	hE3 infected & uninfected
HCST	4.48e-12	0.426774	0.735	0.644	5.21e-08	hE3 uninfected	hE3 infected & uninfected			Receptor
HSPA5	3.95e-12	0.413825	0.543	0.388	4.6e-08	hE3 uninfected	hE3 infected & uninfected
IGSF6	1.29e-64	1.02406	0.791	0.487	1.5e-60	hE3 uninfected	hE3 infected & uninfected			Receptor
ITGB2	3.77e-57	0.720189	0.947	0.807	4.39e-53	hE3 uninfected	hE3 infected & uninfected			Receptor
JUNB	8.71e-07	0.296585	0.579	0.492	0.0101274	hE3 uninfected	hE3 infected & uninfected	Transcription		Receptor
KYNU	1.99e-40	0.522771	0.953	0.845	2.31e-36	hE3 uninfected	hE3 infected & uninfected
LAPTM5	1.63e-18	0.380358	0.889	0.826	1.9e-14	hE3 uninfected	hE3 infected & uninfected
LGALS3	1.48e-56	0.70495	0.978	0.898	1.72e-52	hE3 uninfected	hE3 infected & uninfected
LILRB3	7.23e-07	0.345801	0.337	0.24	0.00841171	hE3 uninfected	hE3 infected & uninfected			Receptor
LYZ	4.12e-51	0.744861	1	0.989	4.79e-47	hE3 uninfected	hE3 infected & uninfected
MDH1	1.57e-24	0.6222	0.362	0.166	1.83e-20	hE3 uninfected	hE3 infected & uninfected
MGST1	1.61e-33	0.634312	0.797	0.62	1.87e-29	hE3 uninfected	hE3 infected & uninfected
MMP9	1.11e-26	0.77266	0.73	0.536	1.29e-22	hE3 uninfected	hE3 infected & uninfected
NDUFA13	2.95e-29	0.489771	0.872	0.764	3.43e-25	hE3 uninfected	hE3 infected & uninfected
NPM1	1.08e-18	0.513763	0.638	0.474	1.26e-14	hE3 uninfected	hE3 infected & uninfected	Transcription		Receptor
OCIAD1	8.21e-10	0.381327	0.354	0.227	9.55e-06	hE3 uninfected	hE3 infected & uninfected
PCMT1	3.85e-17	0.531529	0.404	0.234	4.48e-13	hE3 uninfected	hE3 infected & uninfected
PKM	3.11e-42	0.475683	0.983	0.937	3.62e-38	hE3 uninfected	hE3 infected & uninfected
PLA2G7	5.33e-21	0.486606	0.774	0.654	6.19e-17	hE3 uninfected	hE3 infected & uninfected
PLD3	9.92e-46	0.588254	0.936	0.812	1.15e-41	hE3 uninfected	hE3 infected & uninfected
RBM39	5.7e-07	0.281298	0.482	0.371	0.00662705	hE3 uninfected	hE3 infected & uninfected
SPCS2	3.38e-33	0.696185	0.694	0.47	3.93e-29	hE3 uninfected	hE3 infected & uninfected
SPINT1	9.14e-08	0.256589	0.212	0.116	0.00106364	hE3 uninfected	hE3 infected & uninfected
SPP1	3.96e-36	0.959344	0.49	0.228	4.6e-32	hE3 uninfected	hE3 infected & uninfected		Cytokine
SRSF5	7.01e-10	0.39696	0.557	0.446	8.16e-06	hE3 uninfected	hE3 infected & uninfected
SSR2	6.1e-36	0.65978	0.733	0.482	7.09e-32	hE3 uninfected	hE3 infected & uninfected
TALDO1	1.03e-35	0.536432	0.897	0.804	1.2e-31	hE3 uninfected	hE3 infected & uninfected
TCIRG1	2.04e-25	0.606215	0.526	0.309	2.38e-21	hE3 uninfected	hE3 infected & uninfected
TM4SF19	1.91e-13	0.506966	0.334	0.185	2.22e-09	hE3 uninfected	hE3 infected & uninfected
TMBIM4	1.27e-13	0.359121	0.613	0.464	1.48e-09	hE3 uninfected	hE3 infected & uninfected
TMED9	4.13e-59	0.857108	0.763	0.428	4.81e-55	hE3 uninfected	hE3 infected & uninfected
TMEM59	3.03e-29	0.581703	0.702	0.499	3.53e-25	hE3 uninfected	hE3 infected & uninfected
UBB	4.03e-27	0.514703	0.786	0.622	4.68e-23	hE3 uninfected	hE3 infected & uninfected
UBC	2.57e-22	0.49815	0.802	0.661	2.99e-18	hE3 uninfected	hE3 infected & uninfected
UXS1	5.73e-15	0.43956	0.393	0.228	6.66e-11	hE3 uninfected	hE3 infected & uninfected
VIM	1.37e-22	0.287104	0.997	0.99	1.59e-18	hE3 uninfected	hE3 infected & uninfected
AAK1	7.81e-11	0.389333	0.295	0.168	9.09e-07	hE3 uninfected	hE3 uninfected
ABCF1	3.54e-06	0.298411	0.279	0.189	0.041191	hE3 uninfected	hE3 uninfected
ABL2	3e-06	0.291271	0.345	0.253	0.0348773	hE3 uninfected	hE3 uninfected
ACADVL	1.77e-15	0.445746	0.376	0.211	2.06e-11	hE3 uninfected	hE3 uninfected
ADAMDEC1	1.34e-06	0.350348	0.256	0.166	0.0155661	hE3 uninfected	hE3 uninfected
ALDOA	2.14e-13	0.255498	0.875	0.828	2.5e-09	hE3 uninfected	hE3 uninfected
ALOX5AP	1.37e-11	0.750559	0.29	0.159	1.59e-07	hE3 uninfected	hE3 uninfected
ANXA5	1.76e-35	0.46556	0.986	0.945	2.05e-31	hE3 uninfected	hE3 uninfected			Receptor
APOE	1.26e-13	0.965022	0.462	0.316	1.46e-09	hE3 uninfected	hE3 uninfected			Receptor
ARL6IP1	5.5e-14	0.428795	0.504	0.344	6.4e-10	hE3 uninfected	hE3 uninfected
ASAH1	1.79e-10	0.419723	0.685	0.626	2.08e-06	hE3 uninfected	hE3 uninfected
ASPH	7.34e-08	0.361909	0.331	0.223	0.00085329	hE3 uninfected	hE3 uninfected
ATP5A1	1e-10	0.37481	0.359	0.224	1.16e-06	hE3 uninfected	hE3 uninfected
ATP5G3	1.02e-09	0.305311	0.699	0.619	1.19e-05	hE3 uninfected	hE3 uninfected
ATP6AP1	6.72e-08	0.291656	0.643	0.558	0.000781641	hE3 uninfected	hE3 uninfected
ATP6V0D1	3.49e-08	0.311464	0.398	0.279	0.000405503	hE3 uninfected	hE3 uninfected
ATP6V1E1	1.52e-08	0.351294	0.423	0.301	0.000176936	hE3 uninfected	hE3 uninfected
ATRAID	3.2e-12	0.450713	0.343	0.212	3.72e-08	hE3 uninfected	hE3 uninfected
BZW1	6.69e-10	0.399606	0.479	0.347	7.79e-06	hE3 uninfected	hE3 uninfected
C1GALT1C1	1.53e-13	0.322304	0.131	0.043	1.78e-09	hE3 uninfected	hE3 uninfected
C5AR1	1.5e-06	0.289392	0.618	0.543	0.017444	hE3 uninfected	hE3 uninfected			Receptor
CA2	4.04e-06	0.335706	0.337	0.241	0.046997	hE3 uninfected	hE3 uninfected
CALM2	2.41e-08	0.277573	0.777	0.727	0.00027995	hE3 uninfected	hE3 uninfected
CALR	5.58e-16	0.504555	0.741	0.607	6.5e-12	hE3 uninfected	hE3 uninfected			Receptor
CCRL2	9.94e-08	0.349044	0.446	0.332	0.00115627	hE3 uninfected	hE3 uninfected			Receptor
CCT8	6.26e-07	0.282798	0.32	0.216	0.00728763	hE3 uninfected	hE3 uninfected
CD151	3.88e-14	0.476537	0.348	0.197	4.52e-10	hE3 uninfected	hE3 uninfected
CD53	4.59e-16	0.427681	0.641	0.479	5.34e-12	hE3 uninfected	hE3 uninfected
CD58	4.83e-23	0.547969	0.532	0.325	5.61e-19	hE3 uninfected	hE3 uninfected			Receptor
CD82	1.49e-06	0.296478	0.298	0.2	0.0173464	hE3 uninfected	hE3 uninfected
CD83	1.3e-11	0.347439	0.61	0.468	1.51e-07	hE3 uninfected	hE3 uninfected
CDC37	5.78e-09	0.316761	0.535	0.419	6.73e-05	hE3 uninfected	hE3 uninfected
CDK5RAP3	6.55e-08	0.293611	0.139	0.066	0.000761843	hE3 uninfected	hE3 uninfected
CES1	8.52e-10	0.445986	0.694	0.569	9.92e-06	hE3 uninfected	hE3 uninfected
CHST11	3.33e-09	0.402858	0.471	0.349	3.88e-05	hE3 uninfected	hE3 uninfected
CLEC2B	1.02e-22	0.567297	0.457	0.251	1.19e-18	hE3 uninfected	hE3 uninfected
CLN3	2.08e-07	0.321379	0.212	0.123	0.00241752	hE3 uninfected	hE3 uninfected
CLN5	7.91e-07	0.255753	0.184	0.102	0.0091995	hE3 uninfected	hE3 uninfected
CLN8	7.76e-11	0.46002	0.37	0.236	9.02e-07	hE3 uninfected	hE3 uninfected
CNIH4	5.89e-10	0.40759	0.37	0.244	6.86e-06	hE3 uninfected	hE3 uninfected			Receptor
COX6A1	7.34e-21	0.363556	0.928	0.871	8.53e-17	hE3 uninfected	hE3 uninfected
CREB5	5.4e-08	0.327267	0.217	0.122	0.000627677	hE3 uninfected	hE3 uninfected	Transcription		Receptor
CREG1	7.21e-14	0.452965	0.557	0.402	8.39e-10	hE3 uninfected	hE3 uninfected
CTC-425F1.4	8.7e-08	0.369668	0.167	0.086	0.00101166	hE3 uninfected	hE3 uninfected
CWC25	1.71e-08	0.316728	0.148	0.069	0.000199017	hE3 uninfected	hE3 uninfected
CYC1	8.16e-09	0.393785	0.487	0.364	9.49e-05	hE3 uninfected	hE3 uninfected
CYTH4	2.83e-06	0.310295	0.323	0.224	0.03287	hE3 uninfected	hE3 uninfected
DCAF13	8.36e-07	0.272154	0.167	0.09	0.00972311	hE3 uninfected	hE3 uninfected			Receptor
DDIT4	7.45e-12	0.428823	0.181	0.079	8.67e-08	hE3 uninfected	hE3 uninfected
DDOST	1.45e-21	0.484668	0.226	0.08	1.69e-17	hE3 uninfected	hE3 uninfected
DDX5	1.37e-15	0.394515	0.766	0.655	1.59e-11	hE3 uninfected	hE3 uninfected			Receptor
DERL2	1.39e-09	0.324183	0.214	0.112	1.62e-05	hE3 uninfected	hE3 uninfected
DNAJB11	2.31e-07	0.36588	0.312	0.209	0.00268389	hE3 uninfected	hE3 uninfected
DNAJB9	1.89e-06	0.309135	0.226	0.141	0.0219554	hE3 uninfected	hE3 uninfected
DPP7	2.39e-09	0.388129	0.345	0.223	2.78e-05	hE3 uninfected	hE3 uninfected
DPYSL3	3.08e-06	0.318038	0.323	0.222	0.0358771	hE3 uninfected	hE3 uninfected
EIF3I	8.58e-12	0.401531	0.32	0.183	9.98e-08	hE3 uninfected	hE3 uninfected
EIF4A1	3.15e-12	0.416521	0.382	0.236	3.67e-08	hE3 uninfected	hE3 uninfected
EVI2B	1.06e-08	0.399081	0.538	0.443	0.000122863	hE3 uninfected	hE3 uninfected
FAM133B	6.51e-09	0.324298	0.323	0.203	7.57e-05	hE3 uninfected	hE3 uninfected
FBP1	1.74e-23	0.622171	0.713	0.526	2.02e-19	hE3 uninfected	hE3 uninfected	Transcription		Receptor
FCGRT	5.71e-08	0.381905	0.476	0.372	0.000663983	hE3 uninfected	hE3 uninfected
FERMT3	2.32e-21	0.510603	0.652	0.461	2.7e-17	hE3 uninfected	hE3 uninfected
FUCA2	9.92e-07	0.274215	0.156	0.082	0.0115435	hE3 uninfected	hE3 uninfected
G6PD	2.9e-07	0.259052	0.688	0.616	0.00337691	hE3 uninfected	hE3 uninfected
GAPDH	2.23e-17	0.401689	0.805	0.706	2.59e-13	hE3 uninfected	hE3 uninfected
GGH	8.22e-12	0.443684	0.256	0.132	9.56e-08	hE3 uninfected	hE3 uninfected
GHITM	4.44e-09	0.349495	0.465	0.336	5.16e-05	hE3 uninfected	hE3 uninfected
GPR108	2.2e-23	0.597341	0.404	0.203	2.56e-19	hE3 uninfected	hE3 uninfected
GSN	8e-30	0.738595	0.747	0.544	9.31e-26	hE3 uninfected	hE3 uninfected
GSTO1	1.74e-16	0.425835	0.708	0.589	2.02e-12	hE3 uninfected	hE3 uninfected
HEXB	9.29e-31	0.700052	0.585	0.345	1.08e-26	hE3 uninfected	hE3 uninfected
HM13	5.88e-13	0.423416	0.535	0.386	6.84e-09	hE3 uninfected	hE3 uninfected
HNRNPA1	1.68e-07	0.289561	0.604	0.519	0.00195113	hE3 uninfected	hE3 uninfected
HNRNPA2B1	3.93e-08	0.262924	0.674	0.612	0.000457013	hE3 uninfected	hE3 uninfected
HNRNPDL	6.65e-11	0.375406	0.593	0.475	7.74e-07	hE3 uninfected	hE3 uninfected
HNRNPM	4.05e-06	0.294626	0.393	0.294	0.0471638	hE3 uninfected	hE3 uninfected
HSD17B11	4.57e-11	0.3885	0.223	0.113	5.32e-07	hE3 uninfected	hE3 uninfected
HSP90AB1	5.63e-11	0.386077	0.543	0.411	6.54e-07	hE3 uninfected	hE3 uninfected			Receptor
IAH1	1.48e-15	0.55229	0.432	0.264	1.73e-11	hE3 uninfected	hE3 uninfected
IK	2.19e-06	0.311729	0.206	0.125	0.0255136	hE3 uninfected	hE3 uninfected
IL1R2	1.67e-07	0.474244	0.162	0.083	0.00194289	hE3 uninfected	hE3 uninfected			Receptor
IL1RN	3.38e-12	0.538748	0.635	0.494	3.93e-08	hE3 uninfected	hE3 uninfected		Cytokine	Receptor
IL2RG	2.72e-06	0.340775	0.574	0.485	0.031584	hE3 uninfected	hE3 uninfected		Cytokine	Receptor
ITGAX	4.76e-08	0.303371	0.649	0.555	0.000553364	hE3 uninfected	hE3 uninfected			Receptor
JUN	4.61e-07	0.349337	0.554	0.468	0.00536362	hE3 uninfected	hE3 uninfected	Transcription		Receptor
KCNN4	3.37e-06	0.329322	0.217	0.138	0.0391797	hE3 uninfected	hE3 uninfected
LAT	4.95e-08	0.346957	0.27	0.167	0.000575299	hE3 uninfected	hE3 uninfected
LCP1	3e-09	0.292892	0.772	0.729	3.49e-05	hE3 uninfected	hE3 uninfected
LILRA2	4.3e-07	0.388031	0.265	0.171	0.00499714	hE3 uninfected	hE3 uninfected			Receptor
LINC00969	7.44e-08	0.345347	0.407	0.298	0.000865605	hE3 uninfected	hE3 uninfected
LMAN2	2.66e-07	0.303662	0.432	0.327	0.00309763	hE3 uninfected	hE3 uninfected
LMNA	2.55e-07	0.368529	0.415	0.316	0.00296789	hE3 uninfected	hE3 uninfected
M6PR	2.88e-12	0.409658	0.582	0.449	3.35e-08	hE3 uninfected	hE3 uninfected			Receptor
MAFF	6.54e-07	0.345466	0.253	0.158	0.00760924	hE3 uninfected	hE3 uninfected	Transcription		Receptor
MBOAT7	1.83e-12	0.465393	0.387	0.244	2.12e-08	hE3 uninfected	hE3 uninfected
MESDC2	9.07e-08	0.382395	0.253	0.155	0.00105503	hE3 uninfected	hE3 uninfected
MFSD10	2.41e-14	0.480807	0.298	0.154	2.81e-10	hE3 uninfected	hE3 uninfected
MFSD2A	4.56e-07	0.277193	0.109	0.048	0.00529984	hE3 uninfected	hE3 uninfected
MGST3	1.37e-11	0.345828	0.624	0.514	1.59e-07	hE3 uninfected	hE3 uninfected
MIR222HG	1.99e-09	0.387768	0.173	0.083	2.31e-05	hE3 uninfected	hE3 uninfected
MYDGF	5.28e-19	0.562761	0.674	0.522	6.14e-15	hE3 uninfected	hE3 uninfected
N4BP2L2	1.87e-13	0.421328	0.663	0.529	2.18e-09	hE3 uninfected	hE3 uninfected
NCF2	2.01e-08	0.300947	0.669	0.593	0.000233759	hE3 uninfected	hE3 uninfected
NDUFA9	1.09e-08	0.300724	0.184	0.092	0.000126679	hE3 uninfected	hE3 uninfected
NDUFB8	3.44e-07	0.297323	0.499	0.403	0.0040042	hE3 uninfected	hE3 uninfected
NDUFS7	4.1e-06	0.270303	0.49	0.394	0.0476816	hE3 uninfected	hE3 uninfected
NEAT1	4.58e-13	0.272302	0.986	0.968	5.32e-09	hE3 uninfected	hE3 uninfected
NEU1	2.03e-07	0.329396	0.203	0.115	0.00235743	hE3 uninfected	hE3 uninfected
NRP1	5.22e-10	0.415642	0.315	0.19	6.07e-06	hE3 uninfected	hE3 uninfected		Cytokine	Receptor
NRP2	7.72e-07	0.263331	0.279	0.178	0.00898537	hE3 uninfected	hE3 uninfected		Cytokine	Receptor
NUCB1	4.09e-07	0.339176	0.223	0.131	0.00475262	hE3 uninfected	hE3 uninfected
OCSTAMP	1.74e-12	0.377545	0.15	0.057	2.02e-08	hE3 uninfected	hE3 uninfected
ORMDL2	4.11e-15	0.478734	0.426	0.26	4.78e-11	hE3 uninfected	hE3 uninfected
OS9	5.38e-15	0.501142	0.418	0.261	6.26e-11	hE3 uninfected	hE3 uninfected
OSCAR	3.4e-16	0.46251	0.29	0.138	3.96e-12	hE3 uninfected	hE3 uninfected			Receptor
OSTC	8.29e-08	0.366152	0.421	0.303	0.000964021	hE3 uninfected	hE3 uninfected
P4HB	2.56e-06	0.344273	0.496	0.412	0.029838	hE3 uninfected	hE3 uninfected
PA2G4	2.02e-08	0.367297	0.315	0.203	0.000234924	hE3 uninfected	hE3 uninfected	Transcription		Receptor
PDIA6	4.57e-11	0.431897	0.415	0.284	5.32e-07	hE3 uninfected	hE3 uninfected
PGK1	1.06e-07	0.339199	0.526	0.423	0.00123183	hE3 uninfected	hE3 uninfected
PLBD1	2.85e-06	0.325967	0.256	0.169	0.0331642	hE3 uninfected	hE3 uninfected
PNN	3.17e-07	0.299304	0.217	0.127	0.00368244	hE3 uninfected	hE3 uninfected
POR	4.13e-07	0.397215	0.295	0.199	0.00480748	hE3 uninfected	hE3 uninfected
PPM1G	4.42e-07	0.259889	0.214	0.124	0.00514243	hE3 uninfected	hE3 uninfected
PPT1	6.02e-10	0.412779	0.513	0.39	7.01e-06	hE3 uninfected	hE3 uninfected
PSENEN	2.4e-06	0.352408	0.412	0.319	0.02794	hE3 uninfected	hE3 uninfected
PSMA1	5.1e-08	0.37949	0.471	0.367	0.000593077	hE3 uninfected	hE3 uninfected
PSMA2	3.67e-17	0.453388	0.504	0.328	4.27e-13	hE3 uninfected	hE3 uninfected
PSMA6	3.46e-06	0.307669	0.201	0.12	0.0402632	hE3 uninfected	hE3 uninfected
PSMB3	8.06e-20	0.43819	0.799	0.68	9.38e-16	hE3 uninfected	hE3 uninfected
PSMC4	7.05e-08	0.352779	0.24	0.142	0.000820301	hE3 uninfected	hE3 uninfected
PTPRE	4.35e-11	0.324884	0.847	0.812	5.06e-07	hE3 uninfected	hE3 uninfected			Receptor
PVRL2	2.94e-16	0.44571	0.223	0.091	3.42e-12	hE3 uninfected	hE3 uninfected
QPCT	4.04e-09	0.406751	0.237	0.134	4.7e-05	hE3 uninfected	hE3 uninfected
RBM8A	2.95e-06	0.281503	0.596	0.518	0.0342678	hE3 uninfected	hE3 uninfected
RER1	2.18e-10	0.378838	0.348	0.216	2.53e-06	hE3 uninfected	hE3 uninfected			Receptor
RNASEK	2.1e-06	0.300805	0.173	0.097	0.0244229	hE3 uninfected	hE3 uninfected
RNH1	5.84e-21	0.562841	0.666	0.494	6.79e-17	hE3 uninfected	hE3 uninfected
RP11-802E16.3	1.66e-09	0.254766	0.114	0.043	1.93e-05	hE3 uninfected	hE3 uninfected
RP11-977G19.12	9.14e-09	0.274019	0.145	0.065	0.000106289	hE3 uninfected	hE3 uninfected
RPN2	1.22e-12	0.426554	0.298	0.161	1.42e-08	hE3 uninfected	hE3 uninfected
RTN3	3.16e-09	0.404338	0.451	0.335	3.67e-05	hE3 uninfected	hE3 uninfected
RTN4	5.53e-08	0.298723	0.604	0.518	0.000643848	hE3 uninfected	hE3 uninfected
SAR1A	8.26e-13	0.42796	0.318	0.179	9.6e-09	hE3 uninfected	hE3 uninfected
SAR1B	6.71e-11	0.40191	0.242	0.129	7.8e-07	hE3 uninfected	hE3 uninfected
SCAMP2	8.5e-09	0.337601	0.281	0.17	9.89e-05	hE3 uninfected	hE3 uninfected
SDC2	4.89e-14	0.634391	0.529	0.376	5.69e-10	hE3 uninfected	hE3 uninfected
SDHD	8.19e-08	0.319706	0.362	0.253	0.000952401	hE3 uninfected	hE3 uninfected
SEC62	4.04e-09	0.343623	0.643	0.544	4.7e-05	hE3 uninfected	hE3 uninfected			Receptor
SF3B1	1.12e-06	0.283875	0.393	0.287	0.013042	hE3 uninfected	hE3 uninfected
SGK1	2.79e-07	0.264364	0.713	0.631	0.00324801	hE3 uninfected	hE3 uninfected
SIGLEC9	5.36e-07	0.366157	0.175	0.097	0.00623814	hE3 uninfected	hE3 uninfected
SLC11A1	2.96e-17	0.597945	0.468	0.287	3.44e-13	hE3 uninfected	hE3 uninfected
SLC16A3	1.23e-12	0.455816	0.549	0.408	1.43e-08	hE3 uninfected	hE3 uninfected
SLC1A5	7.59e-11	0.436429	0.357	0.225	8.83e-07	hE3 uninfected	hE3 uninfected			Receptor
SLC25A5	8.75e-13	0.435919	0.451	0.307	1.02e-08	hE3 uninfected	hE3 uninfected
SLC26A11	3.74e-08	0.337316	0.256	0.152	0.000435529	hE3 uninfected	hE3 uninfected
SLC35B1	3.27e-06	0.262658	0.217	0.133	0.0380056	hE3 uninfected	hE3 uninfected
SLC43A3	8.05e-10	0.389579	0.468	0.336	9.36e-06	hE3 uninfected	hE3 uninfected
SLC50A1	1.13e-07	0.419062	0.27	0.177	0.00130892	hE3 uninfected	hE3 uninfected
SLC7A11	4.27e-16	0.357104	0.872	0.788	4.96e-12	hE3 uninfected	hE3 uninfected
SNRPB	4.92e-09	0.345501	0.501	0.373	5.72e-05	hE3 uninfected	hE3 uninfected
SNRPB2	1.76e-08	0.354465	0.448	0.33	0.000204662	hE3 uninfected	hE3 uninfected
SON	3.28e-08	0.316101	0.515	0.414	0.000381891	hE3 uninfected	hE3 uninfected
SPCS1	5.43e-12	0.398348	0.538	0.394	6.32e-08	hE3 uninfected	hE3 uninfected
SPNS1	2.09e-09	0.37927	0.354	0.232	2.43e-05	hE3 uninfected	hE3 uninfected
SPPL2A	4.15e-09	0.37497	0.457	0.339	4.83e-05	hE3 uninfected	hE3 uninfected
SRSF7	6.46e-09	0.339324	0.359	0.236	7.51e-05	hE3 uninfected	hE3 uninfected
SSR3	1.1e-08	0.401072	0.468	0.356	0.000127897	hE3 uninfected	hE3 uninfected
SURF4	2.02e-08	0.378726	0.292	0.18	0.000234935	hE3 uninfected	hE3 uninfected
TARS	2.87e-10	0.371619	0.301	0.18	3.34e-06	hE3 uninfected	hE3 uninfected
TCF25	1.26e-06	0.317691	0.343	0.241	0.0146663	hE3 uninfected	hE3 uninfected	Transcription		Receptor
TECR	3.42e-11	0.40858	0.209	0.101	3.98e-07	hE3 uninfected	hE3 uninfected
TIMMDC1	2.05e-07	0.27864	0.175	0.093	0.00238533	hE3 uninfected	hE3 uninfected
TKT	2.48e-08	0.332694	0.521	0.405	0.000288904	hE3 uninfected	hE3 uninfected
TMCO1	5.41e-18	0.534201	0.554	0.38	6.3e-14	hE3 uninfected	hE3 uninfected
TMED10	1.61e-13	0.472689	0.521	0.371	1.87e-09	hE3 uninfected	hE3 uninfected
TMED2	3.07e-08	0.356472	0.535	0.427	0.000356618	hE3 uninfected	hE3 uninfected
TMEM205	6.94e-07	0.314887	0.301	0.202	0.00807524	hE3 uninfected	hE3 uninfected
TMEM208	1.78e-06	0.32405	0.454	0.361	0.02074	hE3 uninfected	hE3 uninfected
TMEM50A	4.07e-09	0.315198	0.599	0.484	4.74e-05	hE3 uninfected	hE3 uninfected
TMX2	5.52e-07	0.29114	0.256	0.161	0.00641603	hE3 uninfected	hE3 uninfected
TNFSF14	2.65e-07	0.290197	0.493	0.385	0.00308811	hE3 uninfected	hE3 uninfected		Cytokine	Receptor
TOR1A	2.31e-08	0.291319	0.181	0.093	0.000269272	hE3 uninfected	hE3 uninfected
TPM3	7.19e-09	0.291527	0.691	0.619	8.36e-05	hE3 uninfected	hE3 uninfected
TSC22D1	5.28e-27	0.785975	0.504	0.276	6.15e-23	hE3 uninfected	hE3 uninfected	Transcription		Receptor
TSPO	2.73e-08	0.265846	0.9	0.897	0.000318011	hE3 uninfected	hE3 uninfected			Receptor
TUBB	9.55e-07	0.276483	0.63	0.564	0.0111152	hE3 uninfected	hE3 uninfected
TUFM	1.09e-15	0.454075	0.482	0.31	1.27e-11	hE3 uninfected	hE3 uninfected
TWF2	8.39e-10	0.409942	0.437	0.31	9.77e-06	hE3 uninfected	hE3 uninfected
UBXN4	7.06e-11	0.406572	0.345	0.211	8.21e-07	hE3 uninfected	hE3 uninfected
VDAC2	2.22e-07	0.296568	0.337	0.232	0.00258101	hE3 uninfected	hE3 uninfected
VIMP	1.4e-07	0.393988	0.446	0.342	0.00162609	hE3 uninfected	hE3 uninfected
XBP1	2.19e-14	0.425311	0.462	0.286	2.55e-10	hE3 uninfected	hE3 uninfected	Transcription		Receptor
ZNF622	1.91e-06	0.274681	0.162	0.088	0.0222136	hE3 uninfected	hE3 uninfected	Transcription		Receptor
ANXA2	1.55e-36	0.470285	0.958	0.876	1.8e-32	hE3 uninfected
ARID5B	2.11e-09	0.428302	0.276	0.16	2.46e-05	hE3 uninfected		Transcription		Receptor
B2M	4.65e-128	0.714437	1	1	5.41e-124	hE3 uninfected
BST2	2.59e-19	0.542046	0.599	0.4	3.01e-15	hE3 uninfected
CCL3	3.4e-53	1.11178	0.808	0.512	3.95e-49	hE3 uninfected			Cytokine	Receptor
CCL3L3	1.94e-31	0.70191	0.304	0.102	2.26e-27	hE3 uninfected			Cytokine	Receptor
CCL4	1.97e-34	0.923857	0.604	0.332	2.3e-30	hE3 uninfected			Cytokine	Receptor
CCL4L2	5.26e-25	0.839804	0.529	0.308	6.12e-21	hE3 uninfected			Cytokine	Receptor
CD164	2.46e-14	0.479137	0.529	0.368	2.86e-10	hE3 uninfected
CD48	2.23e-20	0.583875	0.593	0.407	2.6e-16	hE3 uninfected				Receptor
CD68	1.33e-83	0.919581	0.983	0.847	1.55e-79	hE3 uninfected
CLEC4E	1.01e-47	0.911704	0.708	0.406	1.17e-43	hE3 uninfected				Receptor
CLIC1	2.24e-15	0.425002	0.71	0.593	2.6e-11	hE3 uninfected
CSF1	1.09e-25	0.617846	0.607	0.371	1.27e-21	hE3 uninfected			Cytokine	Receptor
CTSD	3.4e-11	0.276742	0.866	0.798	3.96e-07	hE3 uninfected
CTSH	2.64e-16	0.575304	0.635	0.498	3.07e-12	hE3 uninfected				Receptor
CTSL	1.33e-14	0.531816	0.487	0.315	1.54e-10	hE3 uninfected
CTSS	2.58e-22	0.456569	0.908	0.821	3e-18	hE3 uninfected
CXCL8	6.54e-63	1.1065	0.981	0.907	7.61e-59	hE3 uninfected			Cytokine	Receptor
CYBA	3.11e-86	0.652296	1	0.989	3.62e-82	hE3 uninfected
ERP29	3.61e-06	0.304245	0.329	0.233	0.0420152	hE3 uninfected
ERP44	4.84e-22	0.543523	0.362	0.17	5.63e-18	hE3 uninfected
EVL	7.86e-09	0.367859	0.415	0.286	9.14e-05	hE3 uninfected
FXYD5	2.63e-21	0.512962	0.632	0.445	3.06e-17	hE3 uninfected
G0S2	2.91e-06	0.435335	0.253	0.164	0.0338068	hE3 uninfected
GPR183	4.15e-07	0.329016	0.106	0.046	0.00483303	hE3 uninfected				Receptor
GRN	1.52e-26	0.523667	0.897	0.78	1.76e-22	hE3 uninfected			Cytokine
HLA-A	4.89e-38	0.550413	0.953	0.855	5.69e-34	hE3 uninfected				Receptor
HLA-B	8.05e-74	0.539386	1	0.998	9.36e-70	hE3 uninfected				Receptor
HLA-C	4.24e-76	0.668699	0.986	0.935	4.93e-72	hE3 uninfected				Receptor
HLA-DMA	4.01e-09	0.355422	0.251	0.142	4.67e-05	hE3 uninfected
HLA-E	3e-16	0.385336	0.666	0.486	3.49e-12	hE3 uninfected				Receptor
HLA-F	1.34e-10	0.401059	0.298	0.176	1.56e-06	hE3 uninfected				Receptor
ICAM1	5.98e-08	0.333844	0.368	0.253	0.000695585	hE3 uninfected				Receptor
IER3	5.23e-09	0.373535	0.474	0.346	6.09e-05	hE3 uninfected
IFI30	6.35e-16	0.507028	0.401	0.235	7.39e-12	hE3 uninfected
IFNGR1	1.09e-09	0.36519	0.384	0.25	1.27e-05	hE3 uninfected			Cytokine	Receptor
IL1B	9.11e-10	0.471919	0.212	0.106	1.06e-05	hE3 uninfected			Cytokine	Receptor
ITM2B	3.88e-17	0.473554	0.688	0.528	4.51e-13	hE3 uninfected
LAPTM4A	5.66e-43	0.716092	0.71	0.419	6.59e-39	hE3 uninfected
LILRB4	4.83e-19	0.547352	0.604	0.425	5.62e-15	hE3 uninfected				Receptor
LRPAP1	1.81e-31	0.725837	0.552	0.3	2.11e-27	hE3 uninfected				Receptor
LY96	2.72e-18	0.559681	0.632	0.463	3.17e-14	hE3 uninfected				Receptor
MALAT1	3.84e-86	0.589771	1	1	4.46e-82	hE3 uninfected
MYL12A	1.33e-06	0.266203	0.593	0.525	0.0155061	hE3 uninfected				Receptor
NFKBIA	8.12e-08	0.337559	0.532	0.418	0.000944682	hE3 uninfected
NPC2	1.07e-43	0.550827	0.972	0.878	1.25e-39	hE3 uninfected
PDIA3	1.43e-19	0.546836	0.568	0.384	1.66e-15	hE3 uninfected
PILRA	4.89e-18	0.474745	0.657	0.492	5.69e-14	hE3 uninfected
PLAUR	8.14e-67	0.889448	0.9	0.636	9.48e-63	hE3 uninfected				Receptor
PPIB	1.17e-23	0.626061	0.504	0.295	1.36e-19	hE3 uninfected
PRDX1	3.41e-36	0.517649	0.936	0.828	3.97e-32	hE3 uninfected
PSMA3	3.94e-20	0.480488	0.373	0.185	4.59e-16	hE3 uninfected
PSMA4	1.27e-10	0.377885	0.588	0.465	1.47e-06	hE3 uninfected
PSMB1	2.44e-17	0.445721	0.599	0.426	2.83e-13	hE3 uninfected
PSMB10	1.07e-06	0.278883	0.198	0.114	0.012466	hE3 uninfected
PSMC1	1.46e-29	0.617698	0.501	0.26	1.7e-25	hE3 uninfected
PSME2	2.68e-10	0.409902	0.501	0.375	3.12e-06	hE3 uninfected
RASGEF1B	3.54e-08	0.421285	0.331	0.217	0.000411743	hE3 uninfected
REEP5	1.79e-15	0.481361	0.515	0.349	2.09e-11	hE3 uninfected
SIL1	3.6e-08	0.323149	0.15	0.073	0.000418744	hE3 uninfected
SLC3A2	2.3e-76	1.02733	0.858	0.523	2.68e-72	hE3 uninfected
SRGN	1.27e-08	0.274006	0.816	0.782	0.000148071	hE3 uninfected
SSR4	6.55e-11	0.368745	0.655	0.555	7.62e-07	hE3 uninfected
TIMP1	1.76e-43	1.03522	0.816	0.611	2.05e-39	hE3 uninfected			Cytokine
TMBIM6	3.43e-53	0.708539	0.919	0.713	3.99e-49	hE3 uninfected
TMEM176B	1.42e-15	0.505719	0.677	0.525	1.65e-11	hE3 uninfected
TNFRSF18	2.83e-07	0.369256	0.273	0.173	0.00329632	hE3 uninfected				Receptor
TUBA1B	3.6e-08	0.306534	0.702	0.591	0.00041921	hE3 uninfected
WAS	1.54e-06	0.257174	0.203	0.119	0.0179639	hE3 uninfected
36951	1.24e-21	0.333461	0.157	0.052	1.44e-17	hU1
ABHD12	2.38e-13	0.28828	0.205	0.102	2.77e-09	hU1
ABI3	9.68e-24	0.281082	0.108	0.025	1.13e-19	hU1
ABRACL	4.25e-11	0.282602	0.35	0.226	4.94e-07	hU1
ACTB	8.28e-54	0.416171	0.995	0.993	9.63e-50	hU1
ADA	2.54e-35	0.38427	0.142	0.029	2.95e-31	hU1
ADAP2	1.93e-14	0.27743	0.152	0.063	2.24e-10	hU1
ADAR	5.5e-12	0.263841	0.36	0.227	6.4e-08	hU1
AIF1	1.05e-135	1.23201	0.614	0.18	1.22e-131	hU1
APOBEC3A	1.69e-137	1.09719	0.299	0.028	1.96e-133	hU1
APOL6	1.27e-12	0.288488	0.233	0.124	1.48e-08	hU1
ARHGAP18	2.46e-16	0.265751	0.159	0.063	2.87e-12	hU1
ARHGDIB	1.71e-30	0.49947	0.509	0.293	1.99e-26	hU1
ATF5	3.38e-19	0.407685	0.325	0.173	3.94e-15	hU1		Transcription		Receptor
ATOX1	2.87e-28	0.518988	0.9	0.78	3.34e-24	hU1
B4GALT5	1.46e-10	0.296401	0.294	0.184	1.7e-06	hU1
BST2	2.51e-22	0.393311	0.586	0.391	2.92e-18	hU1
C19orf60	8.01e-11	0.272163	0.301	0.188	9.31e-07	hU1
C1orf162	1.21e-44	0.552511	0.248	0.07	1.41e-40	hU1
C3AR1	6.86e-24	0.43749	0.337	0.164	7.98e-20	hU1				Receptor
CALM3	7.49e-22	0.41115	0.467	0.281	8.71e-18	hU1				Receptor
CARD16	2.44e-37	0.48128	0.198	0.053	2.84e-33	hU1
CASP1	1.29e-24	0.338259	0.178	0.059	1.5e-20	hU1
CCDC85B	2.16e-17	0.258313	0.128	0.043	2.52e-13	hU1
CCL2	2.14e-45	1.03012	0.469	0.216	2.49e-41	hU1			Cytokine	Receptor
CD300E	6.67e-28	0.364441	0.145	0.037	7.75e-24	hU1
CD36	3.99e-25	0.32384	0.157	0.047	4.64e-21	hU1				Receptor
CD37	7.79e-19	0.324657	0.222	0.097	9.07e-15	hU1
CD47	7.38e-21	0.379382	0.332	0.171	8.58e-17	hU1				Receptor
CD74	3.87e-66	0.845482	0.689	0.382	4.5e-62	hU1			Cytokine	Receptor
CEBPA	3.25e-10	0.289147	0.21	0.118	3.78e-06	hU1		Transcription		Receptor
CECR1	6.82e-30	0.462421	0.334	0.148	7.94e-26	hU1
CFD	1.05e-42	0.513716	0.322	0.113	1.22e-38	hU1
CMPK2	1.21e-69	0.777992	0.409	0.124	1.41e-65	hU1
CST3	1.88e-70	0.721615	0.788	0.493	2.18e-66	hU1
CTSD	2.2e-20	0.542838	0.834	0.799	2.56e-16	hU1
CTSL	1.02e-15	0.422542	0.456	0.31	1.18e-11	hU1
CTSZ	6.98e-07	0.267261	0.64	0.553	0.00811682	hU1
CXCL10	6.15e-51	1.0011	0.105	0.009	7.16e-47	hU1			Cytokine	Receptor
DNPH1	3.24e-17	0.362639	0.281	0.145	3.76e-13	hU1
DOK2	1.73e-32	0.403186	0.201	0.059	2.01e-28	hU1				Receptor
DPYSL2	1.1e-09	0.260223	0.341	0.231	1.28e-05	hU1
DRAP1	1.56e-27	0.445947	0.624	0.425	1.81e-23	hU1		Transcription		Receptor
DTX3L	6.69e-29	0.405256	0.224	0.078	7.78e-25	hU1
DUSP1	6.45e-12	0.259093	0.469	0.327	7.5e-08	hU1
DYNLT1	1.28e-20	0.464008	0.476	0.3	1.49e-16	hU1
EIF2AK2	1.03e-27	0.415984	0.269	0.109	1.19e-23	hU1
EPSTI1	5.73e-75	0.684934	0.365	0.094	6.66e-71	hU1
FAM46A	1.23e-21	0.318532	0.143	0.045	1.43e-17	hU1
FCER1G	1.23e-46	0.458551	0.958	0.863	1.43e-42	hU1				Receptor
FCGR3A	7.85e-104	0.70699	0.262	0.031	9.13e-100	hU1
FCN1	9.14e-28	0.344474	0.112	0.023	1.06e-23	hU1				Receptor
FGL2	3.07e-16	0.318015	0.136	0.05	3.58e-12	hU1
FPR3	4.36e-44	0.654271	0.323	0.113	5.07e-40	hU1				Receptor
FYB	6.72e-45	0.58115	0.341	0.123	7.81e-41	hU1
GAPT	3.75e-25	0.28138	0.119	0.028	4.36e-21	hU1
GBP1	4.9e-51	0.483116	0.173	0.03	5.7e-47	hU1			Cytokine
GCH1	1.61e-17	0.264071	0.101	0.029	1.87e-13	hU1
GLUL	8.95e-22	0.428368	0.512	0.316	1.04e-17	hU1
GMPR	5.07e-30	0.297462	0.105	0.019	5.89e-26	hU1
GPR65	4.92e-18	0.286033	0.157	0.058	5.73e-14	hU1				Receptor
GSTP1	2.33e-14	0.346389	0.626	0.488	2.72e-10	hU1
HELZ2	1.53e-20	0.287294	0.131	0.04	1.78e-16	hU1		Transcription		Receptor
HERC5	4.46e-60	0.607522	0.257	0.057	5.19e-56	hU1
HLA-A	1.99e-26	0.293835	0.949	0.85	2.32e-22	hU1				Receptor
HLA-DMA	1.23e-13	0.26385	0.255	0.136	1.43e-09	hU1
HLA-DMB	6.4e-13	0.285264	0.133	0.055	7.45e-09	hU1
HLA-DPA1	2.92e-62	0.582899	0.247	0.05	3.39e-58	hU1				Receptor
HLA-DPB1	2.85e-45	0.457724	0.205	0.046	3.31e-41	hU1
HLA-DQA1	1.06e-32	0.320711	0.126	0.025	1.23e-28	hU1				Receptor
HLA-DQB1	4.36e-40	0.417272	0.191	0.045	5.07e-36	hU1				Receptor
HLA-DRA	1.85e-76	0.788391	0.558	0.219	2.15e-72	hU1				Receptor
HLA-DRB1	2.04e-64	0.67649	0.397	0.125	2.37e-60	hU1				Receptor
HLA-DRB5	1.99e-47	0.428957	0.194	0.04	2.32e-43	hU1
HLA-E	2.48e-28	0.407878	0.678	0.474	2.89e-24	hU1				Receptor
HNMT	6.37e-11	0.275365	0.257	0.15	7.41e-07	hU1
IFI16	9.1e-15	0.349497	0.364	0.224	1.06e-10	hU1		Transcription		Receptor
IFI35	1.53e-59	0.698534	0.463	0.182	1.78e-55	hU1
IFI44	2.27e-42	0.410805	0.189	0.042	2.65e-38	hU1
IFI44L	3.6e-118	0.803902	0.325	0.045	4.19e-114	hU1
IFI6	2.39e-118	1.02087	0.857	0.446	2.79e-114	hU1
IFIT1	4.04e-112	0.953175	0.329	0.05	4.7e-108	hU1
IFIT2	3.44e-112	0.852087	0.229	0.019	4e-108	hU1
IFIT3	1.23e-101	0.826276	0.409	0.09	1.44e-97	hU1
IFITM2	8.93e-37	0.445521	0.152	0.032	1.04e-32	hU1
IFITM3	1.72e-129	1.28525	0.586	0.168	2e-125	hU1
IFNGR2	1.16e-19	0.38515	0.446	0.271	1.35e-15	hU1			Cytokine	Receptor
IL10RA	9.45e-20	0.335287	0.215	0.09	1.1e-15	hU1			Cytokine	Receptor
IL4I1	4.17e-25	0.427516	0.402	0.213	4.85e-21	hU1
IRF2	6.21e-11	0.294972	0.245	0.141	7.23e-07	hU1		Transcription		Receptor
IRF7	1.61e-27	0.478817	0.36	0.175	1.87e-23	hU1		Transcription		Receptor
ISG15	9.93e-168	1.72105	0.808	0.332	1.15e-163	hU1
ISG20	5.63e-88	0.946189	0.248	0.035	6.55e-84	hU1
ITGAL	3.9e-18	0.32885	0.21	0.09	4.54e-14	hU1				Receptor
KCTD12	8.13e-09	0.262159	0.255	0.159	9.46e-05	hU1
LACC1	1.89e-12	0.268073	0.156	0.07	2.2e-08	hU1
LAIR1	2.12e-32	0.345833	0.157	0.038	2.47e-28	hU1
LAP3	3.56e-29	0.470379	0.351	0.161	4.14e-25	hU1
LGMN	7.33e-21	0.561638	0.138	0.044	8.52e-17	hU1
LILRB2	3.95e-26	0.390453	0.271	0.113	4.59e-22	hU1				Receptor
LIPA	2.12e-15	0.373771	0.299	0.165	2.47e-11	hU1
LSM6	5.1e-12	0.275325	0.386	0.25	5.93e-08	hU1
LST1	5.25e-62	0.870966	0.781	0.594	6.11e-58	hU1
LY6E	5.35e-148	1.31003	0.86	0.438	6.22e-144	hU1				Receptor
LY86	1.53e-48	0.515989	0.292	0.086	1.78e-44	hU1
LYN	9.83e-22	0.415842	0.552	0.361	1.14e-17	hU1				Receptor
LYSMD2	9.32e-43	0.449146	0.219	0.056	1.08e-38	hU1
MAFB	2.15e-23	0.473456	0.479	0.285	2.5e-19	hU1		Transcription		Receptor
MIR3945HG	1.07e-41	0.515432	0.26	0.078	1.25e-37	hU1
MNDA	4.68e-42	0.621528	0.336	0.124	5.44e-38	hU1
MPEG1	9.27e-44	0.552777	0.252	0.072	1.08e-39	hU1
MS4A4A	4.59e-36	0.357875	0.11	0.017	5.34e-32	hU1
MS4A7	1.65e-58	0.74343	0.372	0.12	1.92e-54	hU1
MSR1	3.17e-49	0.424466	0.115	0.012	3.68e-45	hU1				Receptor
MT2A	1.86e-25	0.430447	0.797	0.62	2.16e-21	hU1
MX1	4.6e-99	0.911212	0.481	0.133	5.36e-95	hU1
MX2	1.78e-75	0.701758	0.348	0.085	2.07e-71	hU1
MYL6	4.71e-22	0.268092	0.946	0.926	5.48e-18	hU1
NAGK	3.64e-17	0.360281	0.441	0.276	4.24e-13	hU1
NBN	2.68e-14	0.33382	0.238	0.124	3.12e-10	hU1
NCF1	1.84e-19	0.408303	0.68	0.513	2.14e-15	hU1
NMI	6.33e-22	0.334807	0.222	0.09	7.36e-18	hU1
NPL	4.15e-16	0.353123	0.379	0.229	4.83e-12	hU1
NT5C3A	5.31e-18	0.414183	0.154	0.058	6.18e-14	hU1
OAS1	2.94e-66	0.570982	0.29	0.066	3.42e-62	hU1
OAS2	5.84e-60	0.587304	0.29	0.072	6.79e-56	hU1
OAS3	2.58e-43	0.476196	0.257	0.074	3e-39	hU1
OASL	4.1e-32	0.388598	0.142	0.032	4.77e-28	hU1				Receptor
ODF3B	8.15e-15	0.264202	0.152	0.062	9.48e-11	hU1
PARP14	2.86e-43	0.541789	0.406	0.164	3.33e-39	hU1
PARP9	2.49e-28	0.393932	0.203	0.067	2.9e-24	hU1
PECAM1	2.59e-33	0.359707	0.131	0.027	3.01e-29	hU1
PFN1	3.83e-69	0.414516	0.991	0.965	4.45e-65	hU1
PLSCR1	5.49e-27	0.47413	0.472	0.272	6.39e-23	hU1		Transcription		Receptor
PLXNC1	6.08e-15	0.273525	0.145	0.057	7.08e-11	hU1				Receptor
PPDPF	1.88e-26	0.417658	0.722	0.517	2.19e-22	hU1
PPM1N	2.01e-40	0.426655	0.156	0.031	2.34e-36	hU1
PSAP	1.08e-21	0.304702	0.96	0.913	1.25e-17	hU1				Receptor
PSMB9	4.03e-53	0.680062	0.449	0.183	4.69e-49	hU1
PSME2	3.57e-13	0.290541	0.517	0.365	4.15e-09	hU1
PTGIR	2.68e-16	0.274339	0.114	0.037	3.12e-12	hU1				Receptor
PTPRC	1.88e-17	0.314409	0.524	0.349	2.19e-13	hU1				Receptor
PYCARD	2.76e-12	0.282058	0.295	0.174	3.21e-08	hU1				Receptor
RABGAP1L	1.67e-44	0.44304	0.143	0.023	1.94e-40	hU1
RGL1	1.35e-65	0.633659	0.264	0.056	1.57e-61	hU1
RIN2	4.04e-11	0.280525	0.332	0.213	4.7e-07	hU1
RNF19B	4.7e-13	0.250994	0.135	0.055	5.47e-09	hU1
RNF213	3.36e-37	0.519915	0.444	0.212	3.9e-33	hU1
RP11-1008C21.1	1.08e-48	0.479132	0.159	0.026	1.25e-44	hU1
RSAD2	1.34e-125	1.34776	0.472	0.101	1.56e-121	hU1
S100A4	3.64e-82	1.14812	0.76	0.463	4.24e-78	hU1				Receptor
S100A6	2.99e-44	0.385129	0.977	0.953	3.48e-40	hU1
S100A8	5.31e-34	0.807121	0.514	0.292	6.18e-30	hU1				Receptor
S100A9	5.65e-52	0.800387	0.524	0.246	6.57e-48	hU1				Receptor
SAMD9	1.55e-20	0.444617	0.238	0.105	1.8e-16	hU1
SAMD9L	2.6e-51	0.542009	0.253	0.064	3.02e-47	hU1
SAMHD1	2.35e-16	0.32069	0.343	0.196	2.73e-12	hU1
SASH3	8.49e-33	0.317018	0.14	0.03	9.87e-29	hU1
SAT1	3.34e-69	0.717295	0.941	0.788	3.88e-65	hU1
SCARB2	8.34e-20	0.411392	0.36	0.199	9.7e-16	hU1				Receptor
SERPINA1	4.64e-52	0.772576	0.434	0.173	5.4e-48	hU1
SIGLEC1	1.45e-36	0.467977	0.182	0.046	1.69e-32	hU1
SLC7A7	8.06e-23	0.40263	0.245	0.104	9.38e-19	hU1
SLC8A1	2.01e-23	0.263381	0.124	0.032	2.34e-19	hU1
SMS	8.56e-25	0.396462	0.238	0.095	9.96e-21	hU1
SNX10	1.62e-10	0.258176	0.551	0.413	1.88e-06	hU1
SP110	1.09e-33	0.382665	0.189	0.052	1.27e-29	hU1		Transcription		Receptor
SPATS2L	1.97e-16	0.32043	0.164	0.067	2.29e-12	hU1
SRGN	5.91e-15	0.257171	0.851	0.775	6.88e-11	hU1
SSB	1.72e-07	0.254728	0.25	0.165	0.00200232	hU1
STAT1	4.97e-76	0.857466	0.61	0.269	5.78e-72	hU1		Transcription		Receptor
STAT2	4.76e-20	0.345827	0.217	0.091	5.54e-16	hU1		Transcription		Receptor
STXBP2	1.88e-07	0.278128	0.418	0.325	0.00218219	hU1
SUMO3	7.39e-11	0.258048	0.451	0.317	8.6e-07	hU1
SYNGR2	5.5e-11	0.284909	0.271	0.164	6.39e-07	hU1
TGFBI	1.03e-25	0.34549	0.133	0.034	1.19e-21	hU1
TMEM219	1.16e-09	0.256615	0.5	0.388	1.35e-05	hU1
TMSB4X	1.99e-114	0.770043	0.998	0.994	2.32e-110	hU1
TNFSF10	1.46e-61	0.60721	0.166	0.021	1.7e-57	hU1			Cytokine	Receptor
TNFSF13B	7.78e-126	1.14414	0.614	0.188	9.06e-122	hU1			Cytokine	Receptor
TRIM22	7.75e-25	0.389305	0.217	0.081	9.02e-21	hU1
TYMP	1.74e-68	0.586963	0.895	0.664	2.03e-64	hU1
TYROBP	2.62e-84	0.406858	1	0.996	3.05e-80	hU1				Receptor
UBE2L6	7.44e-46	0.552352	0.367	0.137	8.65e-42	hU1
UCP2	3.35e-21	0.407417	0.212	0.087	3.9e-17	hU1
UNC93B1	2.27e-14	0.310365	0.248	0.13	2.64e-10	hU1				Receptor
USP18	1.7e-44	0.383246	0.14	0.022	1.97e-40	hU1
VAMP5	3.52e-29	0.51819	0.205	0.068	4.09e-25	hU1
VAMP8	1.08e-15	0.313352	0.696	0.565	1.26e-11	hU1
VMO1	1.47e-72	1.00151	0.236	0.039	1.71e-68	hU1
WIPF1	4.77e-14	0.341632	0.283	0.16	5.55e-10	hU1
XAF1	5.81e-26	0.340884	0.189	0.062	6.76e-22	hU1
ZFP36	1.05e-31	0.359646	0.164	0.042	1.22e-27	hU1
ATP5E	4.43e-83	0.272944	1	0.972	5.16e-79	hU2
ATP5I	1.04e-44	0.31777	0.864	0.745	1.2e-40	hU2
ATP5L	6.15e-49	0.257775	0.958	0.904	7.16e-45	hU2
ATP6V1F	1.54e-53	0.258706	0.98	0.925	1.8e-49	hU2
C14orf2	3.33e-44	0.264607	0.934	0.86	3.87e-40	hU2
C7orf73	1.55e-50	0.371582	0.765	0.607	1.8e-46	hU2
COX7C	7.27e-45	0.274718	0.925	0.857	8.45e-41	hU2
DBI	5.4e-25	0.261541	0.817	0.744	6.29e-21	hU2				Receptor
EIF4EBP1	2.04e-14	0.263347	0.386	0.296	2.38e-10	hU2
FAM200B	3.45e-16	0.256624	0.234	0.142	4.02e-12	hU2
FTL	3.09e-82	0.279679	1	1	3.59e-78	hU2
GNG5	3.94e-35	0.257552	0.91	0.84	4.58e-31	hU2
HMGA1	7.08e-25	0.303782	0.548	0.413	8.23e-21	hU2		Transcription		Receptor
KRT10	1.56e-25	0.326177	0.477	0.348	1.81e-21	hU2
MKKS	7.27e-18	0.268176	0.367	0.261	8.46e-14	hU2		Transcription		Receptor
MT1F	1.73e-06	0.284449	0.266	0.213	0.0200766	hU2
MYEOV2	7.18e-21	0.263847	0.595	0.473	8.36e-17	hU2
NUMB	1.71e-15	0.252524	0.595	0.508	1.99e-11	hU2
OST4	1.73e-40	0.277959	0.863	0.741	2.02e-36	hU2
POLR2L	1.35e-60	0.367214	0.856	0.702	1.57e-56	hU2
RGCC	1.45e-39	0.434907	0.768	0.618	1.68e-35	hU2
RP11-20G13.3	4.7e-20	0.377696	0.457	0.334	5.47e-16	hU2
RPL12	2.55e-59	0.291137	0.967	0.874	2.97e-55	hU2
RPL18A	1.81e-56	0.260846	0.982	0.931	2.1e-52	hU2
RPL21	1.58e-70	0.26844	0.995	0.973	1.84e-66	hU2
RPL30	1.72e-39	0.263301	0.915	0.828	2e-35	hU2
RPL34	6.6e-103	0.361494	0.995	0.972	7.68e-99	hU2
RPL35A	1.43e-56	0.25517	0.981	0.936	1.66e-52	hU2
RPL39	2.06e-83	0.283895	0.999	0.974	2.4e-79	hU2
RPL41	1.31e-116	0.284975	1	0.993	1.52e-112	hU2
RPLP1	5.6e-130	0.362484	1	0.983	6.52e-126	hU2
RPLP2	9.1e-75	0.283919	0.993	0.95	1.06e-70	hU2
RPS12	2.43e-77	0.337746	0.971	0.872	2.83e-73	hU2
RPS13	2.8e-40	0.289768	0.923	0.869	3.26e-36	hU2
RPS15A	1.91e-66	0.334191	0.961	0.879	2.22e-62	hU2
RPS16	5.43e-58	0.294353	0.97	0.893	6.31e-54	hU2
RPS21	2.98e-53	0.291177	0.928	0.839	3.47e-49	hU2
RPS23	1.49e-55	0.29554	0.95	0.883	1.74e-51	hU2
RPS27	1.03e-137	0.37228	1	0.989	1.19e-133	hU2
RPS27A	6.89e-74	0.339056	0.975	0.928	8.01e-70	hU2
RPS28	3.36e-129	0.317602	1	0.982	3.9e-125	hU2
RPS29	8e-84	0.294768	0.997	0.957	9.31e-80	hU2
RPS3A	1.37e-39	0.276191	0.933	0.87	1.59e-35	hU2
RPS8	8.33e-59	0.298077	0.956	0.877	9.69e-55	hU2
SERF2	1.25e-101	0.257154	1	0.991	1.45e-97	hU2
SH3BGRL3	9.22e-219	0.478871	1	0.985	1.07e-214	hU2
SLC38A2	1.43e-23	0.296859	0.624	0.499	1.67e-19	hU2
SPG21	4.33e-22	0.253912	0.624	0.515	5.03e-18	hU2				Receptor
SPINK1	2.3e-06	0.376323	0.274	0.22	0.0267905	hU2
TCEB2	9.63e-54	0.295168	0.945	0.852	1.12e-49	hU2
TMA7	1.68e-56	0.329564	0.901	0.763	1.95e-52	hU2
TPT1	4.63e-89	0.399688	0.974	0.876	5.39e-85	hU2
UQCR11	1.9e-61	0.31086	0.962	0.865	2.21e-57	hU2
UQCRH	6.25e-32	0.302826	0.716	0.597	7.27e-28	hU2
USMG5	3.27e-46	0.30394	0.886	0.771	3.81e-42	hU2

## Sheet: S1B
Gene cluster	Category	ID	Name	Source	p-value	q-value Bonferroni	q-value FDR B&H	q-value FDR B&Y	Hit Count in Query List	Hit Count in Genome	Hit in Query List
hE3 infected	GO: Molecular Function	GO:0042288	MHC class I protein binding		0.000442	0.0716	0.0352	0.199	2	30	DERL1,ATP5F1B
hE3 infected	GO: Molecular Function	GO:0004902	granulocyte colony-stimulating factor receptor activity		0.00104	0.169	0.0352	0.199	1	1	CSF2RA
hE3 infected	GO: Molecular Function	GO:0070553	nicotinic acid receptor activity		0.00104	0.169	0.0352	0.199	1	1	HCAR2
hE3 infected	GO: Molecular Function	GO:0036134	12-hydroxyheptadecatrienoic acid synthase activity		0.00104	0.169	0.0352	0.199	1	1	TBXAS1
hE3 infected	GO: Molecular Function	GO:0043531	ADP binding		0.00109	0.176	0.0352	0.199	2	47	ATP5F1B,CHORDC1
hE3 infected	GO: Molecular Function	GO:0042287	MHC protein binding		0.00182	0.295	0.0375	0.213	2	61	DERL1,ATP5F1B
hE3 infected	GO: Molecular Function	GO:0004796	thromboxane-A synthase activity		0.00209	0.338	0.0375	0.213	1	2	TBXAS1
hE3 infected	GO: Molecular Function	GO:0008176	tRNA (guanine-N7-)-methyltransferase activity		0.00209	0.338	0.0375	0.213	1	2	METTL1
hE3 infected	GO: Molecular Function	GO:0051916	granulocyte colony-stimulating factor binding		0.00209	0.338	0.0375	0.213	1	2	CSF2RA
hE3 infected	GO: Biological Process	GO:0071222	cellular response to lipopolysaccharide		5.4e-05	0.0505	0.0214	0.158	4	227	IRF8,TRIB1,ZC3H12A,CD300LB
hE3 infected	GO: Biological Process	GO:0071219	cellular response to molecule of bacterial origin		5.98e-05	0.0558	0.0214	0.158	4	233	IRF8,TRIB1,ZC3H12A,CD300LB
hE3 infected	GO: Biological Process	GO:1903320	regulation of protein modification by small protein conjugation or removal		8.48e-05	0.0792	0.0214	0.158	4	255	DERL1,HERPUD1,TRIB1,ZC3H12A
hE3 infected	GO: Biological Process	GO:0071216	cellular response to biotic stimulus		9.15e-05	0.0854	0.0214	0.158	4	260	IRF8,TRIB1,ZC3H12A,CD300LB
hE3 infected	GO: Biological Process	GO:0030968	endoplasmic reticulum unfolded protein response		0.000203	0.189	0.0329	0.244	3	123	DERL1,HERPUD1,SSR1
hE3 infected	GO: Biological Process	GO:0034620	cellular response to unfolded protein		0.000316	0.295	0.0329	0.244	3	143	DERL1,HERPUD1,SSR1
hE3 infected	GO: Biological Process	GO:0032496	response to lipopolysaccharide		0.000329	0.307	0.0329	0.244	4	363	IRF8,TRIB1,ZC3H12A,CD300LB
hE3 infected	GO: Biological Process	GO:1903513	endoplasmic reticulum to cytosol transport		0.000339	0.317	0.0329	0.244	2	29	DERL1,HERPUD1
hE3 infected	GO: Biological Process	GO:0030970	retrograde protein transport, ER to cytosol		0.000339	0.317	0.0329	0.244	2	29	DERL1,HERPUD1
hE3 infected	GO: Biological Process	GO:1903322	positive regulation of protein modification by small protein conjugation or removal		0.000377	0.352	0.0329	0.244	3	152	DERL1,TRIB1,ZC3H12A
hE3 infected	GO: Biological Process	GO:0002237	response to molecule of bacterial origin		0.000387	0.362	0.0329	0.244	4	379	IRF8,TRIB1,ZC3H12A,CD300LB
hE3 infected	GO: Biological Process	GO:0035967	cellular response to topologically incorrect protein		0.000471	0.44	0.0367	0.272	3	164	DERL1,HERPUD1,SSR1
hE3 infected	GO: Biological Process	GO:0006986	response to unfolded protein		0.000638	0.596	0.0459	0.34	3	182	DERL1,HERPUD1,SSR1
hE3 infected	GO: Cellular Component	GO:0030867	rough endoplasmic reticulum membrane		0.00036	0.0378	0.0341	0.179	2	29	DERL1,ZC3H12A
hE3 infected	GO: Cellular Component	GO:0005754	mitochondrial proton-transporting ATP synthase, catalytic core		0.000975	0.102	0.0341	0.179	1	1	ATP5F1B
hE3 infected	GO: Cellular Component	GO:0045267	proton-transporting ATP synthase, catalytic core		0.000975	0.102	0.0341	0.179	1	1	ATP5F1B
hE3 infected	GO: Cellular Component	GO:0036502	Derlin-1-VIMP complex		0.00195	0.204	0.0382	0.2	1	2	DERL1
hE3 infected	GO: Cellular Component	GO:0098798	mitochondrial protein complex		0.00222	0.233	0.0382	0.2	3	272	MRPL1,MRPS22,ATP5F1B
hE3 infected	GO: Cellular Component	GO:1990037	Lewy body core		0.00292	0.306	0.0382	0.2	1	3	HERPUD1
hE3 infected	GO: Cellular Component	GO:0005789	endoplasmic reticulum membrane		0.00333	0.349	0.0382	0.2	5	1091	DERL1,TBXAS1,HERPUD1,ZC3H12A,SSR1
hE3 infected	GO: Cellular Component	GO:0005761	mitochondrial ribosome		0.00358	0.376	0.0382	0.2	2	92	MRPL1,MRPS22
hE3 infected	GO: Cellular Component	GO:0000313	organellar ribosome		0.00358	0.376	0.0382	0.2	2	92	MRPL1,MRPS22
hE3 infected	GO: Cellular Component	GO:0042175	nuclear outer membrane-endoplasmic reticulum membrane network		0.00364	0.382	0.0382	0.2	5	1114	DERL1,TBXAS1,HERPUD1,ZC3H12A,SSR1
hE3 infected	GO: Cellular Component	GO:0005791	rough endoplasmic reticulum		0.00516	0.542	0.0437	0.229	2	111	DERL1,ZC3H12A
hE3 infected	GO: Cellular Component	GO:0005785	signal recognition particle receptor complex		0.00583	0.612	0.0437	0.229	1	6	DERL1
hE3 infected	GO: Cellular Component	GO:0000275	mitochondrial proton-transporting ATP synthase complex, catalytic core F(1)		0.00583	0.612	0.0437	0.229	1	6	ATP5F1B
hE3 infected	GO: Cellular Component	GO:0045261	proton-transporting ATP synthase complex, catalytic core F(1)		0.00583	0.612	0.0437	0.229	1	6	ATP5F1B
hE3 infected	GO: Cellular Component	GO:0000839	Hrd1p ubiquitin ligase ERAD-L complex		0.0068	0.714	0.0453	0.237	1	7	DERL1
hE3 infected	GO: Cellular Component	GO:0000836	Hrd1p ubiquitin ligase complex		0.00777	0.815	0.0453	0.237	1	8	DERL1
hE3 infected	GO: Cellular Component	GO:0042406	extrinsic component of endoplasmic reticulum membrane		0.00777	0.815	0.0453	0.237	1	8	ZC3H12A
hE3 infected	GO: Cellular Component	GO:0097413	Lewy body		0.00777	0.815	0.0453	0.237	1	8	HERPUD1
hE3 infected	GO: Cellular Component	GO:0000835	ER ubiquitin ligase complex		0.00873	0.917	0.0477	0.25	1	9	DERL1
hE3 infected	GO: Cellular Component	GO:0044432	endoplasmic reticulum part		0.00909	0.954	0.0477	0.25	5	1383	DERL1,TBXAS1,HERPUD1,ZC3H12A,SSR1
hE3 infected	GO: Cellular Component	GO:0036513	Derlin-1 retrotranslocation complex		0.0097	1	0.0485	0.254	1	10	DERL1
hE3 infected	Pathway	1269566	Hydroxycarboxylic acid-binding receptors	BioSystems: REACTOME	3.02e-06	0.000386	0.000386	0.0021	2	3	HCAR3,HCAR2
hE3 infected	Pathway	167325	Protein processing in endoplasmic reticulum	BioSystems: KEGG	0.000604	0.0772	0.0386	0.21	3	166	DERL1,HERPUD1,SSR1
hE3 infected	Transcription Factor Binding Site	WGTTNNNNNAAA_UNKNOWN	WGTTNNNNNAAA_UNKNOWN		0.000747	0.106	0.0457	0.253	4	450	HCAR3,TRIB1,HCAR2,MRPL1
hE3 infected	Transcription Factor Binding Site	V$CEBPA_01	V$CEBPA_01		0.000899	0.128	0.0457	0.253	3	199	HCAR3,TRIB1,HCAR2
hE3 infected	Transcription Factor Binding Site	V$DBP_Q6	V$DBP_Q6		0.000966	0.137	0.0457	0.253	3	204	TBXAS1,TRIB1,ATP5F1B
hE3 infected	Gene Family	200	Hydroxy-carboxylic acid receptors	genenames.org	1.41e-06	1.84e-05	1.84e-05	5.84e-05	2	3	HCAR3,HCAR2
hE3 infected	Gene Family	1004	Cytochrome P450 family 5	genenames.org	0.000715	0.0093	0.00465	0.0148	1	1	TBXAS1
hE3 infected	Gene Family	646	Mitochondrial ribosomal proteins	genenames.org	0.00141	0.0183	0.0061	0.0194	2	79	MRPL1,MRPS22
hE3 infected	Gene Family	610	Intermediate filaments Type III	genenames.org	0.00357	0.0464	0.0116	0.0369	1	5	SYNC
hE3 infected	Gene Family	926	Rhomboid family	genenames.org	0.00996	0.13	0.0251	0.0797	1	14	DERL1
hE3 infected	Gene Family	416	F-type ATPases|Mitochondrial complex V: ATP synthase subunits	genenames.org	0.0128	0.166	0.0251	0.0797	1	18	ATP5F1B
hE3 infected	Gene Family	644	F-type ATPases|Mitochondrial complex V: ATP synthase subunits	genenames.org	0.0135	0.175	0.0251	0.0797	1	19	ATP5F1B
hE3 infected	Gene Family	715	MicroRNAs|Pseudoautosomal region 1	genenames.org	0.0177	0.23	0.0288	0.0916	1	25	CSF2RA
hE3 infected	Gene Family	963	Methyltransferase like	genenames.org	0.0233	0.303	0.0322	0.102	1	33	METTL1
hE3 infected	Gene Family	73	Zinc fingers CCCH-type|RNA binding motif containing	genenames.org	0.0247	0.322	0.0322	0.102	1	35	ZC3H12A
hE3 infected	Gene Family	870	Minor histocompatibility antigens|FERM domain containing	genenames.org	0.0359	0.466	0.0424	0.135	1	51	SSR1
hE3 uninfected	GO: Molecular Function	GO:0048029	monosaccharide binding		2.33e-06	0.0018	0.0014	0.0101	8	88	SIGLEC9,FBP1,CLN5,LMAN2,ALDOA,TKT,M6PR,G6PD
hE3 uninfected	GO: Molecular Function	GO:0016491	oxidoreductase activity		3.61e-06	0.00279	0.0014	0.0101	26	984	CYC1,NDUFS7,ABL2,ACADVL,GAPDH,NCF2,NDUFA9,NDUFB8,PGK1,FBP1,MGST3,ALDOA,GSTO1,ALOX5AP,SDHD,HSP90AB1,DDIT4,TECR,COX6A1,POR,APOE,PDIA6,P4HB,ASPH,HSD17B11,G6PD
hE3 uninfected	GO: Molecular Function	GO:0030246	carbohydrate binding		3.09e-05	0.0239	0.00578	0.0418	12	292	HEXB,SIGLEC9,FBP1,CLN5,OS9,LMAN2,ALDOA,CLEC2B,CALR,TKT,M6PR,G6PD
hE3 uninfected	GO: Molecular Function	GO:0044769	ATPase activity, coupled to transmembrane movement of ions, rotational mechanism		3.68e-05	0.0285	0.00578	0.0418	5	39	ATP5MC3,ATP6V1E1,ATP6AP1,ATP6V0D1,ATP5F1A
hE3 uninfected	GO: Molecular Function	GO:0004298	threonine-type endopeptidase activity		4.6e-05	0.0356	0.00578	0.0418	4	21	PSMA1,PSMA2,PSMA6,PSMB3
hE3 uninfected	GO: Molecular Function	GO:0070003	threonine-type peptidase activity		4.6e-05	0.0356	0.00578	0.0418	4	21	PSMA1,PSMA2,PSMA6,PSMB3
hE3 uninfected	GO: Molecular Function	GO:0044877	protein-containing complex binding		5.23e-05	0.0404	0.00578	0.0418	29	1356	TPM3,ABCF1,ABL2,RPN2,OSCAR,TWF2,NDUFA9,DDX5,FCGRT,TMED10,FERMT3,HSP90AB1,LILRA2,CALR,SPCS1,RTN4,TUBB,AAK1,APOE,LCP1,GSN,CDK5RAP3,ATP6V0D1,P4HB,CD151,SNRPB,SNRPB2,M6PR,NEAT1
hE3 uninfected	GO: Molecular Function	GO:0022853	active ion transmembrane transporter activity		9.32e-05	0.0721	0.00895	0.0647	11	278	ATP5MC3,ATP6V1E1,ATP6AP1,SLC7A11,SLC25A5,ANXA5,MFSD2A,ATP6V0D1,SLC11A1,SLC26A11,ATP5F1A
hE3 uninfected	GO: Molecular Function	GO:0004579	dolichyl-diphosphooligosaccharide-protein glycotransferase activity		0.000104	0.0806	0.00895	0.0647	3	10	RPN2,DDOST,OSTC
hE3 uninfected	GO: Molecular Function	GO:0022804	active transmembrane transporter activity		0.000133	0.103	0.00917	0.0663	13	393	ATP5MC3,ATP6V1E1,ATP6AP1,SLC7A11,SLC25A5,ANXA5,SLC1A5,MFSD2A,ATP6V0D1,SLC11A1,SLC16A3,SLC26A11,ATP5F1A
hE3 uninfected	GO: Molecular Function	GO:0009678	pyrophosphate hydrolysis-driven proton transmembrane transporter activity		0.000137	0.106	0.00917	0.0663	5	51	ATP5MC3,ATP6V1E1,ATP6AP1,ATP6V0D1,ATP5F1A
hE3 uninfected	GO: Molecular Function	GO:0004576	oligosaccharyl transferase activity		0.000142	0.11	0.00917	0.0663	3	11	RPN2,DDOST,OSTC
hE3 uninfected	GO: Molecular Function	GO:0019829	ATPase-coupled cation transmembrane transporter activity		0.000183	0.142	0.0109	0.0789	6	85	ATP5MC3,ATP6V1E1,ATP6AP1,ANXA5,ATP6V0D1,ATP5F1A
hE3 uninfected	GO: Molecular Function	GO:0042625	ATPase-coupled ion transmembrane transporter activity		0.000236	0.183	0.0129	0.0935	6	89	ATP5MC3,ATP6V1E1,ATP6AP1,ANXA5,ATP6V0D1,ATP5F1A
hE3 uninfected	GO: Molecular Function	GO:0016860	intramolecular oxidoreductase activity		0.000251	0.194	0.0129	0.0935	6	90	GAPDH,PGK1,ALDOA,PDIA6,P4HB,TKT
hE3 uninfected	GO: Molecular Function	GO:0015075	ion transmembrane transporter activity		0.000361	0.28	0.0155	0.112	24	1152	ATP5MC3,ATP6V1E1,ATP6AP1,SLC7A11,KCNN4,TMCO1,GSTO1,VDAC2,SLC25A5,CALM2,SGK1,ANXA5,COX6A1,SLC1A5,MFSD2A,ATP6V0D1,SLC11A1,SLC16A3,ASPH,SLC26A11,G6PD,ATP5F1A,MFSD10,SLC35B1
hE3 uninfected	GO: Molecular Function	GO:0051082	unfolded protein binding		0.000363	0.281	0.0155	0.112	7	135	DNAJB11,CLN3,HSP90AB1,CALR,TOR1A,CDC37,CCT8
hE3 uninfected	GO: Molecular Function	GO:0003723	RNA binding		0.000367	0.284	0.0155	0.112	35	1980	ABCF1,PSMA1,PSMA6,HNRNPM,TWF2,HNRNPA1,HNRNPA2B1,TUFM,DDX5,JUN,RBM8A,ALDOA,TARS1,HSP90AB1,HNRNPDL,DCAF13,SRSF7,PNN,SLC25A5,CALR,RTN4,ZNF622,FAM133B,SF3B1,SLC16A3,P4HB,PA2G4,EIF4A1,BZW1,EIF3I,SNRPB,SNRPB2,ATP5F1A,SON,NEAT1
hE3 uninfected	GO: Molecular Function	GO:0015037	peptide disulfide oxidoreductase activity		0.000381	0.295	0.0155	0.112	3	15	GSTO1,PDIA6,P4HB
hE3 uninfected	GO: Molecular Function	GO:0004464	leukotriene-C4 synthase activity		0.00056	0.434	0.0217	0.157	2	4	MGST3,ALOX5AP
hE3 uninfected	GO: Molecular Function	GO:0015078	proton transmembrane transporter activity		0.00071	0.55	0.0262	0.189	7	151	ATP5MC3,ATP6V1E1,ATP6AP1,COX6A1,ATP6V0D1,SLC11A1,ATP5F1A
hE3 uninfected	GO: Molecular Function	GO:0015036	disulfide oxidoreductase activity		0.000803	0.621	0.027	0.195	4	43	PGK1,GSTO1,PDIA6,P4HB
hE3 uninfected	GO: Molecular Function	GO:0016861	intramolecular oxidoreductase activity, interconverting aldoses and ketoses		0.000803	0.621	0.027	0.195	4	43	GAPDH,PGK1,ALDOA,TKT
hE3 uninfected	GO: Molecular Function	GO:0043021	ribonucleoprotein complex binding		0.00086	0.666	0.0278	0.201	7	156	ABCF1,RPN2,DDX5,SPCS1,SNRPB,SNRPB2,NEAT1
hE3 uninfected	GO: Molecular Function	GO:0046933	proton-transporting ATP synthase activity, rotational mechanism		0.000921	0.713	0.0285	0.206	3	20	ATP5MC3,ATP6AP1,ATP5F1A
hE3 uninfected	GO: Molecular Function	GO:0015318	inorganic molecular entity transmembrane transporter activity		0.000964	0.746	0.0287	0.207	22	1089	ATP5MC3,ATP6V1E1,ATP6AP1,SLC7A11,KCNN4,TMCO1,GSTO1,VDAC2,CALM2,SGK1,ANXA5,COX6A1,SLC1A5,MFSD2A,ATP6V0D1,SLC11A1,SLC16A3,ASPH,SLC26A11,G6PD,ATP5F1A,MFSD10
hE3 uninfected	GO: Molecular Function	GO:1901505	carbohydrate derivative transmembrane transporter activity		0.00122	0.943	0.0349	0.253	4	48	SLC50A1,SLC25A5,MFSD2A,SLC35B1
hE3 uninfected	GO: Molecular Function	GO:0009055	electron transfer activity		0.00131	1	0.036	0.26	6	123	CYC1,NCF2,SDHD,COX6A1,POR,ASPH
hE3 uninfected	GO: Molecular Function	GO:0022857	transmembrane transporter activity		0.00135	1	0.036	0.26	25	1341	ATP5MC3,ATP6V1E1,ATP6AP1,SLC7A11,SLC50A1,KCNN4,TMCO1,GSTO1,VDAC2,SLC25A5,CALM2,SGK1,ANXA5,COX6A1,SLC1A5,MFSD2A,ATP6V0D1,SLC11A1,SLC16A3,ASPH,SLC26A11,G6PD,ATP5F1A,MFSD10,SLC35B1
hE3 uninfected	GO: Molecular Function	GO:0046961	proton-transporting ATPase activity, rotational mechanism		0.0014	1	0.0361	0.261	3	23	ATP6V1E1,ATP6AP1,ATP6V0D1
hE3 uninfected	GO: Molecular Function	GO:0044389	ubiquitin-like protein ligase binding		0.00147	1	0.0366	0.265	10	328	HM13,JUN,HSP90AB1,SLC25A5,CALR,RTN4,TUBB,XBP1,CDK5RAP3,PA2G4
hE3 uninfected	GO: Molecular Function	GO:0005537	mannose binding		0.00159	1	0.0384	0.278	3	24	CLN5,LMAN2,M6PR
hE3 uninfected	GO: Molecular Function	GO:0016651	oxidoreductase activity, acting on NAD(P)H		0.00174	1	0.0409	0.295	6	130	NDUFS7,NCF2,NDUFA9,NDUFB8,PGK1,POR
hE3 uninfected	GO: Molecular Function	GO:0042500	aspartic endopeptidase activity, intramembrane cleaving		0.00192	1	0.0438	0.317	2	7	HM13,SPPL2A
hE3 uninfected	GO: Molecular Function	GO:0042626	ATPase-coupled transmembrane transporter activity		0.00211	1	0.0458	0.331	6	135	ATP5MC3,ATP6V1E1,ATP6AP1,ANXA5,ATP6V0D1,ATP5F1A
hE3 uninfected	GO: Molecular Function	GO:0016887	ATPase activity		0.00215	1	0.0458	0.331	14	595	ATP5MC3,DNAJB11,ATP6V1E1,ABCF1,ATP6AP1,PSMC4,DDX5,HSP90AB1,ANXA5,TOR1A,ATP6V0D1,EIF4A1,CCT8,ATP5F1A
hE3 uninfected	GO: Molecular Function	GO:0051787	misfolded protein binding		0.00225	1	0.0458	0.331	3	27	DNAJB9,DERL2,TOR1A
hE3 uninfected	GO: Molecular Function	GO:0004365	glyceraldehyde-3-phosphate dehydrogenase (NAD+) (phosphorylating) activity		0.00225	1	0.0458	0.331	3	27	GAPDH,PGK1,ALDOA
hE3 uninfected	GO: Molecular Function	GO:0004364	glutathione transferase activity		0.0025	1	0.0496	0.358	3	28	MGST3,GSTO1,ALOX5AP
hE3 uninfected	GO: Biological Process	GO:0002283	neutrophil activation involved in immune response		4.78e-12	1.91e-08	1.21e-08	1.07e-07	25	491	HEXB,SIGLEC9,PSMA2,OSCAR,CREG1,ITGAX,DDOST,GGH,NEU1,SURF4,QPCT,C5AR1,ALDOA,HSP90AB1,DPP7,LILRA2,TUBB,GSN,SLC11A1,ASAH1,PA2G4,CD53,CD58,CCT8,FUCA2
hE3 uninfected	GO: Biological Process	GO:0042119	neutrophil activation		7.74e-12	3.1e-08	1.21e-08	1.07e-07	25	502	HEXB,SIGLEC9,PSMA2,OSCAR,CREG1,ITGAX,DDOST,GGH,NEU1,SURF4,QPCT,C5AR1,ALDOA,HSP90AB1,DPP7,LILRA2,TUBB,GSN,SLC11A1,ASAH1,PA2G4,CD53,CD58,CCT8,FUCA2
hE3 uninfected	GO: Biological Process	GO:0036230	granulocyte activation		1e-11	4e-08	1.21e-08	1.07e-07	25	508	HEXB,SIGLEC9,PSMA2,OSCAR,CREG1,ITGAX,DDOST,GGH,NEU1,SURF4,QPCT,C5AR1,ALDOA,HSP90AB1,DPP7,LILRA2,TUBB,GSN,SLC11A1,ASAH1,PA2G4,CD53,CD58,CCT8,FUCA2
hE3 uninfected	GO: Biological Process	GO:0002275	myeloid cell activation involved in immune response		1.21e-11	4.84e-08	1.21e-08	1.07e-07	26	557	HEXB,SIGLEC9,PSMA2,OSCAR,CREG1,ITGAX,DDOST,GGH,NEU1,SURF4,QPCT,C5AR1,ALDOA,HSP90AB1,DPP7,LILRA2,TUBB,GSN,SLC11A1,LAT,ASAH1,PA2G4,CD53,CD58,CCT8,FUCA2
hE3 uninfected	GO: Biological Process	GO:0043312	neutrophil degranulation		2.73e-11	1.09e-07	2.18e-08	1.94e-07	24	488	HEXB,SIGLEC9,PSMA2,OSCAR,CREG1,ITGAX,DDOST,GGH,NEU1,SURF4,QPCT,C5AR1,ALDOA,HSP90AB1,DPP7,TUBB,GSN,SLC11A1,ASAH1,PA2G4,CD53,CD58,CCT8,FUCA2
hE3 uninfected	GO: Biological Process	GO:0002274	myeloid leukocyte activation		4e-11	1.6e-07	2.66e-08	2.36e-07	28	684	HEXB,SIGLEC9,PSMA2,OSCAR,CREG1,ITGAX,DDOST,GGH,JUN,NEU1,PTPRE,SURF4,QPCT,C5AR1,ALDOA,HSP90AB1,DPP7,LILRA2,TUBB,GSN,SLC11A1,LAT,ASAH1,PA2G4,CD53,CD58,CCT8,FUCA2
hE3 uninfected	GO: Biological Process	GO:0043299	leukocyte degranulation		4.88e-11	1.95e-07	2.79e-08	2.48e-07	25	547	HEXB,SIGLEC9,PSMA2,OSCAR,CREG1,ITGAX,DDOST,GGH,NEU1,SURF4,QPCT,C5AR1,ALDOA,HSP90AB1,DPP7,TUBB,GSN,SLC11A1,LAT,ASAH1,PA2G4,CD53,CD58,CCT8,FUCA2
hE3 uninfected	GO: Biological Process	GO:0002446	neutrophil mediated immunity		6e-11	2.4e-07	3e-08	2.66e-07	24	507	HEXB,SIGLEC9,PSMA2,OSCAR,CREG1,ITGAX,DDOST,GGH,NEU1,SURF4,QPCT,C5AR1,ALDOA,HSP90AB1,DPP7,TUBB,GSN,SLC11A1,ASAH1,PA2G4,CD53,CD58,CCT8,FUCA2
hE3 uninfected	GO: Biological Process	GO:0002444	myeloid leukocyte mediated immunity		1.12e-10	4.5e-07	5e-08	4.43e-07	25	569	HEXB,SIGLEC9,PSMA2,OSCAR,CREG1,ITGAX,DDOST,GGH,NEU1,SURF4,QPCT,C5AR1,ALDOA,HSP90AB1,DPP7,TUBB,GSN,SLC11A1,LAT,ASAH1,PA2G4,CD53,CD58,CCT8,FUCA2
hE3 uninfected	GO: Biological Process	GO:0002366	leukocyte activation involved in immune response		2.09e-10	8.35e-07	8.35e-08	7.41e-07	28	735	HEXB,SIGLEC9,PSMA2,OSCAR,CREG1,ITGAX,DDOST,GGH,NEU1,SURF4,QPCT,C5AR1,ALDOA,HSP90AB1,DPP7,LILRA2,TUBB,XBP1,LCP1,GSN,SLC11A1,LAT,ASAH1,PA2G4,CD53,CD58,CCT8,FUCA2
hE3 uninfected	GO: Biological Process	GO:0002263	cell activation involved in immune response		2.36e-10	9.44e-07	8.59e-08	7.62e-07	28	739	HEXB,SIGLEC9,PSMA2,OSCAR,CREG1,ITGAX,DDOST,GGH,NEU1,SURF4,QPCT,C5AR1,ALDOA,HSP90AB1,DPP7,LILRA2,TUBB,XBP1,LCP1,GSN,SLC11A1,LAT,ASAH1,PA2G4,CD53,CD58,CCT8,FUCA2
hE3 uninfected	GO: Biological Process	GO:0034976	response to endoplasmic reticulum stress		2.97e-10	1.19e-06	9.91e-08	8.79e-07	18	294	DNAJB11,ACADVL,DNAJB9,HM13,JUN,UBXN4,MYDGF,OS9,TMCO1,CALR,DERL2,TOR1A,XBP1,PDIA6,CDK5RAP3,ATP6V0D1,LMNA,P4HB
hE3 uninfected	GO: Biological Process	GO:0032940	secretion by cell		7.34e-10	2.94e-06	2.26e-07	2e-06	43	1687	HEXB,ATP6AP1,ABL2,GAPDH,SIGLEC9,PSMA2,OSCAR,CREG1,ITGAX,DDOST,GGH,NEU1,IL1R2,SURF4,QPCT,KCNN4,C5AR1,TMED10,ALDOA,SDHD,FERMT3,HSP90AB1,DPP7,LILRA2,SLC25A5,ANXA5,RTN4,TUBB,XBP1,APOE,SLC1A5,GSN,SLC11A1,LAT,PPT1,ASAH1,PA2G4,CD53,CD58,CCT8,FUCA2,IL1RN,M6PR
hE3 uninfected	GO: Biological Process	GO:0046903	secretion		9.76e-10	3.91e-06	2.79e-07	2.48e-06	45	1839	HEXB,ATP6AP1,ABL2,GAPDH,SIGLEC9,PSMA2,OSCAR,CREG1,ITGAX,DDOST,GGH,NEU1,IL1R2,SURF4,QPCT,KCNN4,C5AR1,TMED10,ALDOA,CA2,SDHD,FERMT3,HSP90AB1,DPP7,LILRA2,SLC25A5,SGK1,ANXA5,RTN4,TUBB,XBP1,APOE,SLC1A5,GSN,SLC11A1,LAT,PPT1,ASAH1,PA2G4,CD53,CD58,CCT8,FUCA2,IL1RN,M6PR
hE3 uninfected	GO: Biological Process	GO:0140352	export from cell		1.76e-09	7.05e-06	4.7e-07	4.17e-06	43	1736	HEXB,ATP6AP1,ABL2,GAPDH,SIGLEC9,PSMA2,OSCAR,CREG1,ITGAX,DDOST,GGH,NEU1,IL1R2,SURF4,QPCT,KCNN4,C5AR1,TMED10,ALDOA,SDHD,FERMT3,HSP90AB1,DPP7,LILRA2,SLC25A5,ANXA5,RTN4,TUBB,XBP1,APOE,SLC1A5,GSN,SLC11A1,LAT,PPT1,ASAH1,PA2G4,CD53,CD58,CCT8,FUCA2,IL1RN,M6PR
hE3 uninfected	GO: Biological Process	GO:0055085	transmembrane transport		2.86e-09	1.14e-05	7.14e-07	6.34e-06	44	1833	CYC1,ATP5MC3,CLN8,SPNS1,ATP6V1E1,NDUFS7,ABCF1,ATP6AP1,PSMA1,PSMA2,PSMA6,PSMB3,PSMC4,NDUFA9,SLC7A11,NDUFB8,PGK1,ARL6IP1,SLC50A1,KCNN4,OS9,TMCO1,GSTO1,CA2,SDHD,VDAC2,SLC25A5,CALM2,SGK1,ANXA5,COX6A1,SLC43A3,SLC1A5,MFSD2A,ATP6V0D1,SLC11A1,SLC16A3,SEC62,ASPH,SLC26A11,G6PD,ATP5F1A,MFSD10,SLC35B1
hE3 uninfected	GO: Biological Process	GO:0001775	cell activation		3.25e-09	1.3e-05	7.64e-07	6.78e-06	40	1568	HEXB,ABL2,TNFSF14,SIGLEC9,PSMA2,OSCAR,CD83,DNAJB9,CREG1,ITGAX,SLC7A11,DDOST,GGH,JUN,NEU1,PTPRE,SURF4,QPCT,C5AR1,ALDOA,FERMT3,HSP90AB1,DPP7,LILRA2,TUBB,XBP1,APOE,LCP1,GSN,C1GALT1C1,SLC11A1,LAT,ASAH1,PA2G4,CD53,CD58,CCT8,CD151,FUCA2,IL2RG
hE3 uninfected	GO: Biological Process	GO:0045055	regulated exocytosis		3.8e-09	1.52e-05	8.44e-07	7.49e-06	28	837	HEXB,SIGLEC9,PSMA2,OSCAR,CREG1,ITGAX,DDOST,GGH,NEU1,SURF4,QPCT,C5AR1,TMED10,ALDOA,FERMT3,HSP90AB1,DPP7,ANXA5,TUBB,GSN,SLC11A1,LAT,ASAH1,PA2G4,CD53,CD58,CCT8,FUCA2
hE3 uninfected	GO: Biological Process	GO:0035966	response to topologically incorrect protein		7.59e-09	3.04e-05	1.6e-06	1.42e-05	14	205	DNAJB11,ACADVL,DNAJB9,UBXN4,MYDGF,HSP90AB1,CALR,DERL2,TOR1A,XBP1,PDIA6,CDK5RAP3,ATP6V0D1,LMNA
hE3 uninfected	GO: Biological Process	GO:0061025	membrane fusion		9.27e-09	3.71e-05	1.85e-06	1.64e-05	32	1109	HEXB,ATP6AP1,TNFSF14,SIGLEC9,PSMA2,OSCAR,CREG1,ITGAX,DDOST,GGH,NEU1,SURF4,QPCT,C5AR1,TMED10,ALDOA,FERMT3,HSP90AB1,DPP7,CALR,ANXA5,TUBB,GSN,SLC11A1,LAT,ASAH1,PA2G4,CD53,CD58,CCT8,FUCA2,OCSTAMP
hE3 uninfected	GO: Biological Process	GO:0006906	vesicle fusion		1.29e-08	5.16e-05	2.46e-06	2.18e-05	30	1003	HEXB,ATP6AP1,SIGLEC9,PSMA2,OSCAR,CREG1,ITGAX,DDOST,GGH,NEU1,SURF4,QPCT,C5AR1,TMED10,ALDOA,FERMT3,HSP90AB1,DPP7,CALR,ANXA5,TUBB,GSN,SLC11A1,LAT,ASAH1,PA2G4,CD53,CD58,CCT8,FUCA2
hE3 uninfected	GO: Biological Process	GO:0090174	organelle membrane fusion		1.48e-08	5.9e-05	2.46e-06	2.18e-05	30	1009	HEXB,ATP6AP1,SIGLEC9,PSMA2,OSCAR,CREG1,ITGAX,DDOST,GGH,NEU1,SURF4,QPCT,C5AR1,TMED10,ALDOA,FERMT3,HSP90AB1,DPP7,CALR,ANXA5,TUBB,GSN,SLC11A1,LAT,ASAH1,PA2G4,CD53,CD58,CCT8,FUCA2
hE3 uninfected	GO: Biological Process	GO:0006986	response to unfolded protein		1.55e-08	6.21e-05	2.46e-06	2.18e-05	13	182	DNAJB11,ACADVL,DNAJB9,UBXN4,MYDGF,HSP90AB1,CALR,DERL2,XBP1,PDIA6,CDK5RAP3,ATP6V0D1,LMNA
hE3 uninfected	GO: Biological Process	GO:0140029	exocytic process		1.6e-08	6.39e-05	2.46e-06	2.18e-05	29	953	HEXB,ATP6AP1,SIGLEC9,PSMA2,OSCAR,CREG1,ITGAX,DDOST,GGH,NEU1,SURF4,QPCT,C5AR1,TMED10,ALDOA,FERMT3,HSP90AB1,DPP7,ANXA5,TUBB,GSN,SLC11A1,LAT,ASAH1,PA2G4,CD53,CD58,CCT8,FUCA2
hE3 uninfected	GO: Biological Process	GO:0006887	exocytosis		1.6e-08	6.39e-05	2.46e-06	2.18e-05	29	953	HEXB,ATP6AP1,SIGLEC9,PSMA2,OSCAR,CREG1,ITGAX,DDOST,GGH,NEU1,SURF4,QPCT,C5AR1,TMED10,ALDOA,FERMT3,HSP90AB1,DPP7,ANXA5,TUBB,GSN,SLC11A1,LAT,ASAH1,PA2G4,CD53,CD58,CCT8,FUCA2
hE3 uninfected	GO: Biological Process	GO:0099500	vesicle fusion to plasma membrane		1.6e-08	6.39e-05	2.46e-06	2.18e-05	29	953	HEXB,ATP6AP1,SIGLEC9,PSMA2,OSCAR,CREG1,ITGAX,DDOST,GGH,NEU1,SURF4,QPCT,C5AR1,TMED10,ALDOA,FERMT3,HSP90AB1,DPP7,ANXA5,TUBB,GSN,SLC11A1,LAT,ASAH1,PA2G4,CD53,CD58,CCT8,FUCA2
hE3 uninfected	GO: Biological Process	GO:0045321	leukocyte activation		1.74e-08	6.97e-05	2.58e-06	2.29e-05	36	1395	HEXB,ABL2,TNFSF14,SIGLEC9,PSMA2,OSCAR,CD83,DNAJB9,CREG1,ITGAX,DDOST,GGH,JUN,NEU1,PTPRE,SURF4,QPCT,C5AR1,ALDOA,HSP90AB1,DPP7,LILRA2,TUBB,XBP1,LCP1,GSN,SLC11A1,LAT,ASAH1,PA2G4,CD53,CD58,CCT8,CD151,FUCA2,IL2RG
hE3 uninfected	GO: Biological Process	GO:0030968	endoplasmic reticulum unfolded protein response		2.01e-08	8.05e-05	2.87e-06	2.55e-05	11	123	DNAJB11,ACADVL,DNAJB9,MYDGF,CALR,DERL2,XBP1,PDIA6,CDK5RAP3,ATP6V0D1,LMNA
hE3 uninfected	GO: Biological Process	GO:0048284	organelle fusion		2.44e-08	9.78e-05	3.37e-06	2.99e-05	30	1032	HEXB,ATP6AP1,SIGLEC9,PSMA2,OSCAR,CREG1,ITGAX,DDOST,GGH,NEU1,SURF4,QPCT,C5AR1,TMED10,ALDOA,FERMT3,HSP90AB1,DPP7,CALR,ANXA5,TUBB,GSN,SLC11A1,LAT,ASAH1,PA2G4,CD53,CD58,CCT8,FUCA2
hE3 uninfected	GO: Biological Process	GO:0016050	vesicle organization		3.94e-08	0.000158	5.25e-06	4.66e-05	41	1785	HEXB,ATP6AP1,ABL2,SIGLEC9,PSMA2,OSCAR,CREG1,ITGAX,DDOST,GGH,NEU1,CLN3,SURF4,QPCT,TMED2,C5AR1,TMED10,ALDOA,FERMT3,HSP90AB1,DPP7,CALR,ANXA5,TUBB,AAK1,TOR1A,APOE,SAR1A,GSN,SLC11A1,LAT,PPT1,ASAH1,PA2G4,SAR1B,CD53,CD58,CCT8,CD151,FUCA2,M6PR
hE3 uninfected	GO: Biological Process	GO:0035967	cellular response to topologically incorrect protein		4.32e-08	0.000173	5.57e-06	4.94e-05	12	164	DNAJB11,ACADVL,DNAJB9,MYDGF,CALR,DERL2,TOR1A,XBP1,PDIA6,CDK5RAP3,ATP6V0D1,LMNA
hE3 uninfected	GO: Biological Process	GO:0045851	pH reduction		5.24e-08	0.00021	6.55e-06	5.81e-05	8	57	ATP6V1E1,ATP6AP1,CLN3,CLN5,CA2,ATP6V0D1,SLC11A1,PPT1
hE3 uninfected	GO: Biological Process	GO:0034620	cellular response to unfolded protein		9.6e-08	0.000384	1.16e-05	0.000103	11	143	DNAJB11,ACADVL,DNAJB9,MYDGF,CALR,DERL2,XBP1,PDIA6,CDK5RAP3,ATP6V0D1,LMNA
hE3 uninfected	GO: Biological Process	GO:0036498	IRE1-mediated unfolded protein response		1.33e-07	0.000531	1.56e-05	0.000139	8	64	DNAJB11,ACADVL,DNAJB9,MYDGF,XBP1,PDIA6,ATP6V0D1,LMNA
hE3 uninfected	GO: Biological Process	GO:0019725	cellular homeostasis		2.98e-07	0.00119	3.41e-05	0.000302	29	1093	HEXB,ATP6V1E1,ATP6AP1,ABL2,NCF2,CLN3,CLN5,KCNN4,C5AR1,ALDOA,TMCO1,GSTO1,CA2,CALM2,CALR,SGK1,ANXA5,RTN4,XBP1,CCRL2,APOE,TMX2,PDIA6,ATP6V0D1,SLC11A1,PPT1,ORMDL2,P4HB,ASPH
hE3 uninfected	GO: Biological Process	GO:0034097	response to cytokine		3.13e-07	0.00125	3.47e-05	0.000308	32	1292	TNFSF14,GAPDH,PSMA1,PSMA2,PSMA6,PSMB3,PSMC4,ITGAX,HNRNPA2B1,DDOST,NRP2,JUN,IL1R2,GSTO1,HSP90AB1,HNRNPDL,DPYSL3,SRSF7,SLC25A5,XBP1,CCRL2,LCP1,GSN,CDC37,SPPL2A,SLC11A1,P4HB,ASAH1,CD58,IL1RN,IL2RG,OCSTAMP
hE3 uninfected	GO: Biological Process	GO:0006811	ion transport		5.22e-07	0.00209	5.64e-05	0.000501	41	1964	CYC1,ATP5MC3,CLN8,ATP6V1E1,NDUFS7,ATP6AP1,NDUFA9,SLC7A11,NDUFB8,PGK1,ARL6IP1,CLN3,TSPO,KCNN4,TMCO1,GSTO1,CA2,SDHD,VDAC2,LILRA2,SLC25A5,CALM2,SGK1,ANXA5,RTN4,COX6A1,TOR1A,XBP1,APOE,SLC1A5,MFSD2A,ATP6V0D1,SLC11A1,SLC16A3,ASPH,IL1RN,SLC26A11,G6PD,ATP5F1A,MFSD10,SLC35B1
hE3 uninfected	GO: Biological Process	GO:0051452	intracellular pH reduction		5.63e-07	0.00225	5.93e-05	0.000526	7	53	ATP6V1E1,CLN3,CLN5,CA2,ATP6V0D1,SLC11A1,PPT1
hE3 uninfected	GO: Biological Process	GO:1901135	carbohydrate derivative metabolic process		1.2e-06	0.00479	0.000123	0.00109	31	1305	CYC1,HEXB,ATP5MC3,NDUFS7,GAPDH,RPN2,CES1,NDUFA9,NDUFB8,PGK1,DDOST,OSTC,NEU1,FBP1,CLN3,OS9,ALDOA,SDC2,SDHD,DDIT4,TECR,COX6A1,DERL2,CHST11,C1GALT1C1,PPT1,ASAH1,TKT,FUCA2,G6PD,ATP5F1A
hE3 uninfected	GO: Biological Process	GO:0030004	cellular monovalent inorganic cation homeostasis		1.45e-06	0.0058	0.000142	0.00126	9	117	ATP6V1E1,ATP6AP1,CLN3,CLN5,CA2,SGK1,ATP6V0D1,SLC11A1,PPT1
hE3 uninfected	GO: Biological Process	GO:0002443	leukocyte mediated immunity		1.46e-06	0.00583	0.000142	0.00126	25	922	HEXB,SIGLEC9,PSMA2,OSCAR,CREG1,ITGAX,DDOST,GGH,NEU1,SURF4,QPCT,C5AR1,ALDOA,HSP90AB1,DPP7,TUBB,GSN,SLC11A1,LAT,ASAH1,PA2G4,CD53,CD58,CCT8,FUCA2
hE3 uninfected	GO: Biological Process	GO:0071345	cellular response to cytokine stimulus		1.71e-06	0.00683	0.000163	0.00144	29	1191	TNFSF14,GAPDH,PSMA1,PSMA2,PSMA6,PSMB3,PSMC4,ITGAX,HNRNPA2B1,NRP2,IL1R2,GSTO1,HSP90AB1,HNRNPDL,DPYSL3,SRSF7,SLC25A5,XBP1,CCRL2,LCP1,GSN,CDC37,SPPL2A,P4HB,ASAH1,CD58,IL1RN,IL2RG,OCSTAMP
hE3 uninfected	GO: Biological Process	GO:0006091	generation of precursor metabolites and energy		1.82e-06	0.00727	0.000166	0.00147	19	576	CYC1,ATP5MC3,NDUFS7,ACADVL,GAPDH,NCF2,NDUFA9,NDUFB8,PGK1,FBP1,ALDOA,SDHD,DDIT4,COX6A1,POR,TKT,ASPH,G6PD,ATP5F1A
hE3 uninfected	GO: Biological Process	GO:0032880	regulation of protein localization		1.82e-06	0.0073	0.000166	0.00147	29	1195	ABL2,GAPDH,HNRNPM,SLC7A11,IL1R2,KCNN4,OS9,HSP90AB1,LILRA2,SLC25A5,SGK1,ANXA5,RTN4,NUCB1,AAK1,DERL2,TOR1A,XBP1,RER1,APOE,LCP1,SAR1A,GSN,CDK5RAP3,LMNA,SAR1B,ASPH,CD58,CCT8
hE3 uninfected	GO: Biological Process	GO:0007035	vacuolar acidification		1.9e-06	0.00761	0.000169	0.0015	5	23	CLN3,CLN5,ATP6V0D1,SLC11A1,PPT1
hE3 uninfected	GO: Biological Process	GO:1902600	proton transmembrane transport		1.98e-06	0.00792	0.000172	0.00153	13	277	CYC1,ATP5MC3,ATP6V1E1,NDUFS7,ATP6AP1,NDUFA9,NDUFB8,PGK1,SDHD,COX6A1,ATP6V0D1,SLC11A1,ATP5F1A
hE3 uninfected	GO: Biological Process	GO:0046034	ATP metabolic process		2.33e-06	0.00933	0.000199	0.00176	14	327	CYC1,ATP5MC3,NDUFS7,GAPDH,NDUFA9,NDUFB8,PGK1,FBP1,TSPO,ALDOA,SDHD,DDIT4,COX6A1,ATP5F1A
hE3 uninfected	GO: Biological Process	GO:0030641	regulation of cellular pH		2.64e-06	0.0106	0.00022	0.00195	8	94	ATP6V1E1,ATP6AP1,CLN3,CLN5,CA2,ATP6V0D1,SLC11A1,PPT1
hE3 uninfected	GO: Biological Process	GO:0071453	cellular response to oxygen levels		3.06e-06	0.0123	0.000249	0.00221	12	244	ATP6AP1,PSMA1,PSMA2,PSMA6,PSMB3,PSMC4,PGK1,SDHD,RTN4,ATP6V0D1,LMNA,P4HB
hE3 uninfected	GO: Biological Process	GO:0071787	endoplasmic reticulum tubular network formation		3.11e-06	0.0124	0.000249	0.00221	3	4	RTN3,ARL6IP1,RTN4
hE3 uninfected	GO: Biological Process	GO:0046390	ribose phosphate biosynthetic process		3.43e-06	0.0137	0.000269	0.00238	14	338	CYC1,ATP5MC3,NDUFS7,NDUFA9,NDUFB8,PGK1,ALDOA,SDHD,TECR,COX6A1,PPT1,TKT,G6PD,ATP5F1A
hE3 uninfected	GO: Biological Process	GO:0002474	antigen processing and presentation of peptide antigen via MHC class I		4.2e-06	0.0168	0.000323	0.00287	8	100	PSMA1,PSMA2,PSMA6,PSMB3,PSMC4,NCF2,CALR,SAR1B
hE3 uninfected	GO: Biological Process	GO:0043066	negative regulation of apoptotic process		4.41e-06	0.0176	0.000333	0.00295	26	1047	CLN8,ABL2,TNFSF14,GAPDH,EVI2B,NRP1,JUN,TSC22D1,ARL6IP1,CLN3,MYDGF,C5AR1,VDAC2,HSP90AB1,SLC25A5,SGK1,ANXA5,XBP1,POR,CHST11,APOE,LMNA,PPT1,PA2G4,IL1RN,SON
hE3 uninfected	GO: Biological Process	GO:0034220	ion transmembrane transport		5.3e-06	0.0212	0.000393	0.00348	32	1474	CYC1,ATP5MC3,CLN8,ATP6V1E1,NDUFS7,ATP6AP1,NDUFA9,SLC7A11,NDUFB8,PGK1,ARL6IP1,KCNN4,TMCO1,GSTO1,SDHD,VDAC2,SLC25A5,CALM2,SGK1,ANXA5,COX6A1,SLC1A5,MFSD2A,ATP6V0D1,SLC11A1,SLC16A3,ASPH,SLC26A11,G6PD,ATP5F1A,MFSD10,SLC35B1
hE3 uninfected	GO: Biological Process	GO:0002252	immune effector process		5.81e-06	0.0233	0.000419	0.00372	30	1338	HEXB,SIGLEC9,PSMA2,OSCAR,CREG1,ITGAX,DDOST,GGH,NEU1,SURF4,QPCT,C5AR1,ALDOA,HSP90AB1,DPP7,DDIT4,LILRA2,RTN4,TUBB,XBP1,LCP1,GSN,SLC11A1,LAT,ASAH1,PA2G4,CD53,CD58,CCT8,FUCA2
hE3 uninfected	GO: Biological Process	GO:0032527	protein exit from endoplasmic reticulum		5.86e-06	0.0235	0.000419	0.00372	6	49	HM13,SURF4,OS9,DERL2,SAR1A,SAR1B
hE3 uninfected	GO: Biological Process	GO:0042981	regulation of apoptotic process		6.1e-06	0.0244	0.000421	0.00374	36	1779	CLN8,ABL2,TNFSF14,GAPDH,PSENEN,EVI2B,NCF2,SLC7A11,NRP1,JUN,TSC22D1,ARL6IP1,CLN3,TSPO,MYDGF,C5AR1,VDAC2,HSP90AB1,SLC25A5,CALR,SGK1,ANXA5,RTN4,XBP1,POR,ZNF622,CHST11,APOE,GSN,LMNA,PPT1,P4HB,PA2G4,IL1RN,G6PD,SON
hE3 uninfected	GO: Biological Process	GO:0002479	antigen processing and presentation of exogenous peptide antigen via MHC class I, TAP-dependent		6.11e-06	0.0244	0.000421	0.00374	7	75	PSMA1,PSMA2,PSMA6,PSMB3,PSMC4,NCF2,CALR
hE3 uninfected	GO: Biological Process	GO:0043069	negative regulation of programmed cell death		6.49e-06	0.026	0.00044	0.00391	26	1070	CLN8,ABL2,TNFSF14,GAPDH,EVI2B,NRP1,JUN,TSC22D1,ARL6IP1,CLN3,MYDGF,C5AR1,VDAC2,HSP90AB1,SLC25A5,SGK1,ANXA5,XBP1,POR,CHST11,APOE,LMNA,PPT1,PA2G4,IL1RN,SON
hE3 uninfected	GO: Biological Process	GO:0051604	protein maturation		6.77e-06	0.0271	0.000451	0.004	13	310	DNAJB11,CES1,PSENEN,HM13,PGK1,IL1R2,CLN3,CLN5,CALR,SPCS1,GSN,TMEM208,ASPH
hE3 uninfected	GO: Biological Process	GO:0006754	ATP biosynthetic process		7.17e-06	0.0287	0.00047	0.00417	10	180	CYC1,ATP5MC3,NDUFS7,NDUFA9,NDUFB8,PGK1,ALDOA,SDHD,COX6A1,ATP5F1A
hE3 uninfected	GO: Biological Process	GO:0006885	regulation of pH		8.56e-06	0.0342	0.000552	0.0049	8	110	ATP6V1E1,ATP6AP1,CLN3,CLN5,CA2,ATP6V0D1,SLC11A1,PPT1
hE3 uninfected	GO: Biological Process	GO:0019693	ribose phosphate metabolic process		8.75e-06	0.035	0.000552	0.0049	18	584	CYC1,ATP5MC3,NDUFS7,GAPDH,CES1,NDUFA9,NDUFB8,PGK1,FBP1,ALDOA,SDHD,DDIT4,TECR,COX6A1,PPT1,TKT,G6PD,ATP5F1A
hE3 uninfected	GO: Biological Process	GO:0043603	cellular amide metabolic process		8.83e-06	0.0353	0.000552	0.0049	28	1226	HEXB,CLN8,ABCF1,GAPDH,CES1,PSENEN,SSR3,HM13,SLC7A11,TUFM,GGH,NEU1,CLN3,CLN5,RBM8A,TMED10,TARS1,CALR,SPCS1,TECR,APOE,PPT1,ORMDL2,ASAH1,PA2G4,EIF4A1,EIF3I,G6PD
hE3 uninfected	GO: Biological Process	GO:0043067	regulation of programmed cell death		9.06e-06	0.0363	0.000558	0.00495	36	1811	CLN8,ABL2,TNFSF14,GAPDH,PSENEN,EVI2B,NCF2,SLC7A11,NRP1,JUN,TSC22D1,ARL6IP1,CLN3,TSPO,MYDGF,C5AR1,VDAC2,HSP90AB1,SLC25A5,CALR,SGK1,ANXA5,RTN4,XBP1,POR,ZNF622,CHST11,APOE,GSN,LMNA,PPT1,P4HB,PA2G4,IL1RN,G6PD,SON
hE3 uninfected	GO: Biological Process	GO:0042590	antigen processing and presentation of exogenous peptide antigen via MHC class I		1.02e-05	0.0409	0.000619	0.00549	7	81	PSMA1,PSMA2,PSMA6,PSMB3,PSMC4,NCF2,CALR
hE3 uninfected	GO: Biological Process	GO:0016071	mRNA metabolic process		1.08e-05	0.0434	0.000646	0.00573	23	902	DNAJB11,PSMA1,PSMA2,PSMA6,PSMB3,HNRNPM,PSMC4,CWC25,HNRNPA1,HNRNPA2B1,DDX5,RBM8A,C5AR1,HNRNPDL,SRSF7,PNN,SF3B1,SLC11A1,RNH1,IK,SNRPB,SNRPB2,SON
hE3 uninfected	GO: Biological Process	GO:0051050	positive regulation of transport		1.1e-05	0.044	0.000646	0.00573	27	1171	ATP6AP1,ABL2,GAPDH,HNRNPM,ARL6IP1,TSPO,KCNN4,LMAN2,GSTO1,CA2,LILRA2,CALM2,CALR,SGK1,RTN4,TOR1A,XBP1,APOE,SAR1A,SLC11A1,PPT1,SAR1B,ASPH,CD58,CD151,IL2RG,G6PD
hE3 uninfected	GO: Biological Process	GO:0006119	oxidative phosphorylation		1.25e-05	0.0499	0.000722	0.0064	9	152	CYC1,ATP5MC3,NDUFS7,NDUFA9,NDUFB8,PGK1,SDHD,COX6A1,ATP5F1A
hE3 uninfected	GO: Biological Process	GO:0009206	purine ribonucleoside triphosphate biosynthetic process		1.26e-05	0.0505	0.000722	0.0064	10	192	CYC1,ATP5MC3,NDUFS7,NDUFA9,NDUFB8,PGK1,ALDOA,SDHD,COX6A1,ATP5F1A
hE3 uninfected	GO: Biological Process	GO:0009145	purine nucleoside triphosphate biosynthetic process		1.32e-05	0.0529	0.000744	0.0066	10	193	CYC1,ATP5MC3,NDUFS7,NDUFA9,NDUFB8,PGK1,ALDOA,SDHD,COX6A1,ATP5F1A
hE3 uninfected	GO: Biological Process	GO:0050801	ion homeostasis		1.44e-05	0.0575	0.000788	0.00699	23	918	HEXB,ATP6V1E1,ATP6AP1,ABL2,SLC7A11,CLN3,CLN5,TSPO,C5AR1,TMCO1,GSTO1,CA2,CALM2,CALR,SGK1,ANXA5,XBP1,CCRL2,APOE,ATP6V0D1,SLC11A1,PPT1,ASPH
hE3 uninfected	GO: Biological Process	GO:0015986	ATP synthesis coupled proton transport		1.46e-05	0.0583	0.000788	0.00699	9	155	CYC1,ATP5MC3,NDUFS7,NDUFA9,NDUFB8,PGK1,SDHD,COX6A1,ATP5F1A
hE3 uninfected	GO: Biological Process	GO:0015985	energy coupled proton transport, down electrochemical gradient		1.46e-05	0.0583	0.000788	0.00699	9	155	CYC1,ATP5MC3,NDUFS7,NDUFA9,NDUFB8,PGK1,SDHD,COX6A1,ATP5F1A
hE3 uninfected	GO: Biological Process	GO:0060548	negative regulation of cell death		1.51e-05	0.0604	0.000805	0.00714	27	1192	CLN8,ABL2,TNFSF14,GAPDH,EVI2B,SLC7A11,NRP1,JUN,TSC22D1,ARL6IP1,CLN3,MYDGF,C5AR1,VDAC2,HSP90AB1,SLC25A5,SGK1,ANXA5,XBP1,POR,CHST11,APOE,LMNA,PPT1,PA2G4,IL1RN,SON
hE3 uninfected	GO: Biological Process	GO:0016485	protein processing		1.55e-05	0.0618	0.000814	0.00722	11	240	CES1,PSENEN,HM13,PGK1,IL1R2,CLN3,CLN5,SPCS1,GSN,TMEM208,ASPH
hE3 uninfected	GO: Biological Process	GO:0051453	regulation of intracellular pH		1.64e-05	0.0655	0.000846	0.00751	7	87	ATP6V1E1,CLN3,CLN5,CA2,ATP6V0D1,SLC11A1,PPT1
hE3 uninfected	GO: Biological Process	GO:0009201	ribonucleoside triphosphate biosynthetic process		1.65e-05	0.066	0.000846	0.00751	10	198	CYC1,ATP5MC3,NDUFS7,NDUFA9,NDUFB8,PGK1,ALDOA,SDHD,COX6A1,ATP5F1A
hE3 uninfected	GO: Biological Process	GO:0055082	cellular chemical homeostasis		1.77e-05	0.0706	0.000894	0.00793	23	930	HEXB,ATP6V1E1,ATP6AP1,ABL2,CLN3,CLN5,C5AR1,TMCO1,GSTO1,CA2,CALM2,CALR,SGK1,ANXA5,RTN4,XBP1,CCRL2,APOE,ATP6V0D1,SLC11A1,PPT1,ORMDL2,ASPH
hE3 uninfected	GO: Biological Process	GO:0030003	cellular cation homeostasis		1.83e-05	0.073	0.000913	0.0081	20	739	HEXB,ATP6V1E1,ATP6AP1,ABL2,CLN3,CLN5,C5AR1,TMCO1,GSTO1,CA2,CALM2,CALR,SGK1,ANXA5,CCRL2,APOE,ATP6V0D1,SLC11A1,PPT1,ASPH
hE3 uninfected	GO: Biological Process	GO:1903311	regulation of mRNA metabolic process		1.92e-05	0.0769	0.000949	0.00842	13	342	PSMA1,PSMA2,PSMA6,PSMB3,HNRNPM,PSMC4,HNRNPA1,HNRNPA2B1,DDX5,RBM8A,SRSF7,SLC11A1,SON
hE3 uninfected	GO: Biological Process	GO:0010243	response to organonitrogen compound		1.97e-05	0.0786	0.000958	0.0085	26	1140	CYC1,ATP6V1E1,ATP6AP1,DNAJB9,HM13,GGH,JUN,UBXN4,PTPRE,MGST3,TSPO,OS9,C5AR1,TMED10,CA2,HSP90AB1,SGK1,ANXA5,DERL2,TOR1A,XBP1,POR,APOE,GSN,ATP6V0D1,ASPH
hE3 uninfected	GO: Biological Process	GO:1903827	regulation of cellular protein localization		2e-05	0.0798	0.000961	0.00853	18	621	HNRNPM,SLC7A11,OS9,HSP90AB1,RTN4,NUCB1,DERL2,TOR1A,XBP1,RER1,LCP1,SAR1A,GSN,CDK5RAP3,LMNA,SAR1B,ASPH,CCT8
hE3 uninfected	GO: Biological Process	GO:0009205	purine ribonucleoside triphosphate metabolic process		2.23e-05	0.0891	0.00106	0.0094	10	205	CYC1,ATP5MC3,NDUFS7,NDUFA9,NDUFB8,PGK1,ALDOA,SDHD,COX6A1,ATP5F1A
hE3 uninfected	GO: Biological Process	GO:0010941	regulation of cell death		2.32e-05	0.0929	0.00109	0.00969	37	1969	CLN8,ABL2,TNFSF14,GAPDH,PSENEN,EVI2B,NCF2,SLC7A11,NRP1,JUN,TSC22D1,ARL6IP1,CLN3,TSPO,MYDGF,C5AR1,VDAC2,HSP90AB1,DDIT4,SLC25A5,CALR,SGK1,ANXA5,RTN4,XBP1,POR,ZNF622,CHST11,APOE,GSN,LMNA,PPT1,P4HB,PA2G4,IL1RN,G6PD,SON
hE3 uninfected	GO: Biological Process	GO:0006873	cellular ion homeostasis		2.39e-05	0.0954	0.00111	0.00985	20	753	HEXB,ATP6V1E1,ATP6AP1,ABL2,CLN3,CLN5,C5AR1,TMCO1,GSTO1,CA2,CALM2,CALR,SGK1,ANXA5,CCRL2,APOE,ATP6V0D1,SLC11A1,PPT1,ASPH
hE3 uninfected	GO: Biological Process	GO:1901698	response to nitrogen compound		2.51e-05	0.101	0.00116	0.0103	27	1227	CYC1,ATP6V1E1,ATP6AP1,GAPDH,DNAJB9,HM13,GGH,JUN,UBXN4,PTPRE,MGST3,TSPO,OS9,C5AR1,TMED10,CA2,HSP90AB1,SGK1,ANXA5,DERL2,TOR1A,XBP1,POR,APOE,GSN,ATP6V0D1,ASPH
hE3 uninfected	GO: Biological Process	GO:0009142	nucleoside triphosphate biosynthetic process		2.63e-05	0.105	0.00119	0.0106	10	209	CYC1,ATP5MC3,NDUFS7,NDUFA9,NDUFB8,PGK1,ALDOA,SDHD,COX6A1,ATP5F1A
hE3 uninfected	GO: Biological Process	GO:0055114	oxidation-reduction process		2.7e-05	0.108	0.00121	0.0108	27	1232	CYC1,NDUFS7,ABL2,ACADVL,GAPDH,NCF2,NDUFA9,NDUFB8,PGK1,FBP1,MGST3,ALDOA,GSTO1,ALOX5AP,SDHD,HSP90AB1,DDIT4,TECR,COX6A1,POR,APOE,PDIA6,P4HB,TKT,ASPH,HSD17B11,G6PD
hE3 uninfected	GO: Biological Process	GO:0009199	ribonucleoside triphosphate metabolic process		2.97e-05	0.119	0.00132	0.0117	10	212	CYC1,ATP5MC3,NDUFS7,NDUFA9,NDUFB8,PGK1,ALDOA,SDHD,COX6A1,ATP5F1A
hE3 uninfected	GO: Biological Process	GO:0006521	regulation of cellular amino acid metabolic process		3.06e-05	0.123	0.00135	0.0119	6	65	PSMA1,PSMA2,PSMA6,PSMB3,PSMC4,SLC7A11
hE3 uninfected	GO: Biological Process	GO:0009144	purine nucleoside triphosphate metabolic process		3.35e-05	0.134	0.00145	0.0129	10	215	CYC1,ATP5MC3,NDUFS7,NDUFA9,NDUFB8,PGK1,ALDOA,SDHD,COX6A1,ATP5F1A
hE3 uninfected	GO: Biological Process	GO:0071456	cellular response to hypoxia		3.48e-05	0.139	0.00148	0.0132	10	216	PSMA1,PSMA2,PSMA6,PSMB3,PSMC4,PGK1,SDHD,RTN4,LMNA,P4HB
hE3 uninfected	GO: Biological Process	GO:0006820	anion transport		3.48e-05	0.139	0.00148	0.0132	19	710	CLN8,SLC7A11,ARL6IP1,CLN3,TSPO,KCNN4,CA2,VDAC2,SLC25A5,SGK1,APOE,SLC1A5,MFSD2A,SLC11A1,SLC16A3,IL1RN,SLC26A11,MFSD10,SLC35B1
hE3 uninfected	GO: Biological Process	GO:0055067	monovalent inorganic cation homeostasis		3.65e-05	0.146	0.00154	0.0136	9	174	ATP6V1E1,ATP6AP1,CLN3,CLN5,CA2,SGK1,ATP6V0D1,SLC11A1,PPT1
hE3 uninfected	GO: Biological Process	GO:0070498	interleukin-1-mediated signaling pathway		4.32e-05	0.173	0.0018	0.016	7	101	PSMA1,PSMA2,PSMA6,PSMB3,PSMC4,IL1R2,IL1RN
hE3 uninfected	GO: Biological Process	GO:0009152	purine ribonucleotide biosynthetic process		4.47e-05	0.179	0.00184	0.0164	12	319	CYC1,ATP5MC3,NDUFS7,NDUFA9,NDUFB8,PGK1,ALDOA,SDHD,TECR,COX6A1,PPT1,ATP5F1A
hE3 uninfected	GO: Biological Process	GO:0019752	carboxylic acid metabolic process		4.61e-05	0.184	0.00188	0.0167	25	1128	HEXB,ACADVL,GAPDH,CES1,PSMA1,PSMA2,PSMA6,PSMB3,PSMC4,SLC7A11,PGK1,GGH,FBP1,MGST3,CLN3,ALDOA,GSTO1,ALOX5AP,TARS1,DDIT4,TECR,XBP1,POR,SLC16A3,P4HB
hE3 uninfected	GO: Biological Process	GO:0042493	response to drug		4.88e-05	0.195	0.00197	0.0175	26	1203	CLN8,RPN2,SLC7A11,HNRNPA1,TUFM,GGH,JUN,FBP1,ARL6IP1,TSPO,CA2,HSP90AB1,DDIT4,SLC25A5,CALR,RTN4,NUCB1,TOR1A,XBP1,POR,SLC1A5,GSN,SLC11A1,ASPH,G6PD,MFSD10
hE3 uninfected	GO: Biological Process	GO:0036294	cellular response to decreased oxygen levels		5.29e-05	0.212	0.00212	0.0188	10	227	PSMA1,PSMA2,PSMA6,PSMB3,PSMC4,PGK1,SDHD,RTN4,LMNA,P4HB
hE3 uninfected	GO: Biological Process	GO:0006812	cation transport		5.42e-05	0.217	0.00214	0.019	29	1430	CYC1,ATP5MC3,ATP6V1E1,NDUFS7,ATP6AP1,NDUFA9,NDUFB8,PGK1,CLN3,TSPO,KCNN4,TMCO1,GSTO1,SDHD,LILRA2,CALM2,SGK1,ANXA5,RTN4,COX6A1,TOR1A,XBP1,SLC1A5,MFSD2A,ATP6V0D1,SLC11A1,ASPH,G6PD,ATP5F1A
hE3 uninfected	GO: Biological Process	GO:0010499	proteasomal ubiquitin-independent protein catabolic process		5.51e-05	0.22	0.00214	0.019	4	23	PSMA1,PSMA2,PSMA6,PSMB3
hE3 uninfected	GO: Biological Process	GO:0006164	purine nucleotide biosynthetic process		5.51e-05	0.22	0.00214	0.019	12	326	CYC1,ATP5MC3,NDUFS7,NDUFA9,NDUFB8,PGK1,ALDOA,SDHD,TECR,COX6A1,PPT1,ATP5F1A
hE3 uninfected	GO: Biological Process	GO:1902036	regulation of hematopoietic stem cell differentiation		5.94e-05	0.238	0.00228	0.0203	6	73	PSMA1,PSMA2,PSMA6,PSMB3,PSMC4,N4BP2L2
hE3 uninfected	GO: Biological Process	GO:0043436	oxoacid metabolic process		6.15e-05	0.246	0.00234	0.0208	26	1220	HEXB,ACADVL,GAPDH,CES1,PSMA1,PSMA2,PSMA6,PSMB3,PSMC4,SLC7A11,PGK1,GGH,FBP1,MGST3,CLN3,ALDOA,GSTO1,ALOX5AP,TARS1,DDIT4,TECR,XBP1,POR,CHST11,SLC16A3,P4HB
hE3 uninfected	GO: Biological Process	GO:0007042	lysosomal lumen acidification		6.31e-05	0.252	0.00238	0.0211	3	9	CLN3,CLN5,PPT1
hE3 uninfected	GO: Biological Process	GO:0009260	ribonucleotide biosynthetic process		6.56e-05	0.262	0.00245	0.0218	12	332	CYC1,ATP5MC3,NDUFS7,NDUFA9,NDUFB8,PGK1,ALDOA,SDHD,TECR,COX6A1,PPT1,ATP5F1A
hE3 uninfected	GO: Biological Process	GO:0009150	purine ribonucleotide metabolic process		6.95e-05	0.278	0.00257	0.0228	16	560	CYC1,ATP5MC3,NDUFS7,GAPDH,CES1,NDUFA9,NDUFB8,PGK1,FBP1,ALDOA,SDHD,DDIT4,TECR,COX6A1,PPT1,ATP5F1A
hE3 uninfected	GO: Biological Process	GO:0000398	mRNA splicing, via spliceosome		7.23e-05	0.289	0.00259	0.0229	13	389	HNRNPM,CWC25,HNRNPA1,HNRNPA2B1,DDX5,RBM8A,SRSF7,PNN,SF3B1,IK,SNRPB,SNRPB2,SON
hE3 uninfected	GO: Biological Process	GO:0000377	RNA splicing, via transesterification reactions with bulged adenosine as nucleophile		7.23e-05	0.289	0.00259	0.0229	13	389	HNRNPM,CWC25,HNRNPA1,HNRNPA2B1,DDX5,RBM8A,SRSF7,PNN,SF3B1,IK,SNRPB,SNRPB2,SON
hE3 uninfected	GO: Biological Process	GO:1903573	negative regulation of response to endoplasmic reticulum stress		7.24e-05	0.29	0.00259	0.0229	5	47	DNAJB9,OS9,DERL2,XBP1,PDIA6
hE3 uninfected	GO: Biological Process	GO:0035722	interleukin-12-mediated signaling pathway		7.24e-05	0.29	0.00259	0.0229	5	47	HNRNPA2B1,GSTO1,HNRNPDL,LCP1,P4HB
hE3 uninfected	GO: Biological Process	GO:0072522	purine-containing compound biosynthetic process		7.78e-05	0.311	0.00274	0.0243	12	338	CYC1,ATP5MC3,NDUFS7,NDUFA9,NDUFB8,PGK1,ALDOA,SDHD,TECR,COX6A1,PPT1,ATP5F1A
hE3 uninfected	GO: Biological Process	GO:0000375	RNA splicing, via transesterification reactions		7.81e-05	0.313	0.00274	0.0243	13	392	HNRNPM,CWC25,HNRNPA1,HNRNPA2B1,DDX5,RBM8A,SRSF7,PNN,SF3B1,IK,SNRPB,SNRPB2,SON
hE3 uninfected	GO: Biological Process	GO:0006082	organic acid metabolic process		7.93e-05	0.317	0.00276	0.0245	26	1239	HEXB,ACADVL,GAPDH,CES1,PSMA1,PSMA2,PSMA6,PSMB3,PSMC4,SLC7A11,PGK1,GGH,FBP1,MGST3,CLN3,ALDOA,GSTO1,ALOX5AP,TARS1,DDIT4,TECR,XBP1,POR,CHST11,SLC16A3,P4HB
hE3 uninfected	GO: Biological Process	GO:0009117	nucleotide metabolic process		8.41e-05	0.336	0.00283	0.0251	18	694	CYC1,ATP5MC3,NDUFS7,GAPDH,CES1,NCF2,NDUFA9,NDUFB8,PGK1,FBP1,ALDOA,SDHD,DDIT4,TECR,COX6A1,PPT1,G6PD,ATP5F1A
hE3 uninfected	GO: Biological Process	GO:0009141	nucleoside triphosphate metabolic process		8.43e-05	0.337	0.00283	0.0251	10	240	CYC1,ATP5MC3,NDUFS7,NDUFA9,NDUFB8,PGK1,ALDOA,SDHD,COX6A1,ATP5F1A
hE3 uninfected	GO: Biological Process	GO:0015893	drug transport		8.43e-05	0.337	0.00283	0.0251	10	240	CLN8,SLC7A11,ARL6IP1,CA2,SLC25A5,RTN4,TOR1A,SLC1A5,SLC11A1,MFSD10
hE3 uninfected	GO: Biological Process	GO:0061552	ganglion morphogenesis		8.62e-05	0.345	0.00283	0.0251	2	2	NRP2,NRP1
hE3 uninfected	GO: Biological Process	GO:0021649	vestibulocochlear nerve structural organization		8.62e-05	0.345	0.00283	0.0251	2	2	NRP2,NRP1
hE3 uninfected	GO: Biological Process	GO:1990379	lipid transport across blood-brain barrier		8.62e-05	0.345	0.00283	0.0251	2	2	APOE,MFSD2A
hE3 uninfected	GO: Biological Process	GO:1904835	dorsal root ganglion morphogenesis		8.62e-05	0.345	0.00283	0.0251	2	2	NRP2,NRP1
hE3 uninfected	GO: Biological Process	GO:0048002	antigen processing and presentation of peptide antigen		8.81e-05	0.353	0.00286	0.0254	9	195	PSMA1,PSMA2,PSMA6,PSMB3,PSMC4,NCF2,CALR,SLC11A1,SAR1B
hE3 uninfected	GO: Biological Process	GO:0071349	cellular response to interleukin-12		8.87e-05	0.355	0.00286	0.0254	5	49	HNRNPA2B1,GSTO1,HNRNPDL,LCP1,P4HB
hE3 uninfected	GO: Biological Process	GO:1901137	carbohydrate derivative biosynthetic process		9.06e-05	0.363	0.0029	0.0257	20	829	CYC1,ATP5MC3,NDUFS7,RPN2,NDUFA9,NDUFB8,PGK1,DDOST,OSTC,ALDOA,SDC2,SDHD,TECR,COX6A1,CHST11,C1GALT1C1,PPT1,TKT,G6PD,ATP5F1A
hE3 uninfected	GO: Biological Process	GO:0009259	ribonucleotide metabolic process		9.45e-05	0.378	0.003	0.0266	16	575	CYC1,ATP5MC3,NDUFS7,GAPDH,CES1,NDUFA9,NDUFB8,PGK1,FBP1,ALDOA,SDHD,DDIT4,TECR,COX6A1,PPT1,ATP5F1A
hE3 uninfected	GO: Biological Process	GO:0055080	cation homeostasis		9.52e-05	0.381	0.003	0.0266	20	832	HEXB,ATP6V1E1,ATP6AP1,ABL2,CLN3,CLN5,C5AR1,TMCO1,GSTO1,CA2,CALM2,CALR,SGK1,ANXA5,CCRL2,APOE,ATP6V0D1,SLC11A1,PPT1,ASPH
hE3 uninfected	GO: Biological Process	GO:0045597	positive regulation of cell differentiation		9.61e-05	0.384	0.003	0.0266	25	1181	ATP6AP1,ABL2,TNFSF14,EVI2B,TWF2,CD83,NRP1,JUN,NEU1,ATRAID,TSPO,CA2,HSP90AB1,DPYSL3,CALR,SGK1,RTN4,XBP1,POR,APOE,LMNA,PA2G4,CD53,IL2RG,OCSTAMP
hE3 uninfected	GO: Biological Process	GO:0006753	nucleoside phosphate metabolic process		9.72e-05	0.389	0.00301	0.0267	18	702	CYC1,ATP5MC3,NDUFS7,GAPDH,CES1,NCF2,NDUFA9,NDUFB8,PGK1,FBP1,ALDOA,SDHD,DDIT4,TECR,COX6A1,PPT1,G6PD,ATP5F1A
hE3 uninfected	GO: Biological Process	GO:0046364	monosaccharide biosynthetic process		0.000104	0.417	0.00319	0.0283	7	116	GAPDH,PGK1,FBP1,ALDOA,GSTO1,TKT,G6PD
hE3 uninfected	GO: Biological Process	GO:0006163	purine nucleotide metabolic process		0.000104	0.418	0.00319	0.0283	16	580	CYC1,ATP5MC3,NDUFS7,GAPDH,CES1,NDUFA9,NDUFB8,PGK1,FBP1,ALDOA,SDHD,DDIT4,TECR,COX6A1,PPT1,ATP5F1A
hE3 uninfected	GO: Biological Process	GO:0089718	amino acid import across plasma membrane		0.000106	0.424	0.00321	0.0285	4	27	CLN8,SLC7A11,ARL6IP1,SLC1A5
hE3 uninfected	GO: Biological Process	GO:0070671	response to interleukin-12		0.000108	0.431	0.00324	0.0287	5	51	HNRNPA2B1,GSTO1,HNRNPDL,LCP1,P4HB
hE3 uninfected	GO: Biological Process	GO:0022900	electron transport chain		0.000115	0.461	0.00344	0.0305	9	202	CYC1,NDUFS7,NCF2,NDUFA9,NDUFB8,SDHD,COX6A1,POR,ASPH
hE3 uninfected	GO: Biological Process	GO:0098771	inorganic ion homeostasis		0.000119	0.477	0.00353	0.0313	20	846	HEXB,ATP6V1E1,ATP6AP1,ABL2,CLN3,CLN5,C5AR1,TMCO1,GSTO1,CA2,CALM2,CALR,SGK1,ANXA5,CCRL2,APOE,ATP6V0D1,SLC11A1,PPT1,ASPH
hE3 uninfected	GO: Biological Process	GO:0070861	regulation of protein exit from endoplasmic reticulum		0.000123	0.491	0.00361	0.032	4	28	OS9,DERL2,SAR1A,SAR1B
hE3 uninfected	GO: Biological Process	GO:0060218	hematopoietic stem cell differentiation		0.00013	0.521	0.00381	0.0338	6	84	PSMA1,PSMA2,PSMA6,PSMB3,PSMC4,N4BP2L2
hE3 uninfected	GO: Biological Process	GO:0055086	nucleobase-containing small molecule metabolic process		0.000138	0.552	0.004	0.0355	19	788	CYC1,ATP5MC3,NDUFS7,GAPDH,CES1,NCF2,NDUFA9,NDUFB8,PGK1,FBP1,ALDOA,SDHD,DDIT4,DPYSL3,TECR,COX6A1,PPT1,G6PD,ATP5F1A
hE3 uninfected	GO: Biological Process	GO:0019637	organophosphate metabolic process		0.00014	0.562	0.00403	0.0357	25	1210	CYC1,HEXB,ATP5MC3,CLN8,PLBD1,NDUFS7,GAPDH,CES1,NCF2,NDUFA9,NDUFB8,PGK1,FBP1,CLN3,ALDOA,SDHD,DDIT4,MBOAT7,TECR,COX6A1,MFSD2A,PPT1,TKT,G6PD,ATP5F1A
hE3 uninfected	GO: Biological Process	GO:0098662	inorganic cation transmembrane transport		0.000141	0.564	0.00403	0.0357	22	995	CYC1,ATP5MC3,ATP6V1E1,NDUFS7,ATP6AP1,NDUFA9,NDUFB8,PGK1,KCNN4,TMCO1,GSTO1,SDHD,CALM2,SGK1,ANXA5,COX6A1,MFSD2A,ATP6V0D1,SLC11A1,ASPH,G6PD,ATP5F1A
hE3 uninfected	GO: Biological Process	GO:0031647	regulation of protein stability		0.000143	0.572	0.00406	0.036	11	307	GAPDH,HSP90AB1,CALR,RTN4,AAK1,XBP1,GSN,CDC37,LMNA,ASPH,CCT8
hE3 uninfected	GO: Biological Process	GO:0022603	regulation of anatomical structure morphogenesis		0.00015	0.6	0.00423	0.0375	26	1289	HEXB,ABL2,TNFSF14,PSMA1,PSMA2,PSMA6,PSMB3,PSMC4,TWF2,ITGAX,PGK1,NRP1,MYDGF,C5AR1,ALDOA,SDC2,CALR,SGK1,RTN4,XBP1,POR,APOE,RNH1,CD53,IL1RN,OCSTAMP
hE3 uninfected	GO: Biological Process	GO:0043687	post-translational protein modification		0.000156	0.624	0.00436	0.0387	12	364	PSMA1,PSMA2,PSMA6,PSMB3,PSMC4,SDC2,DCAF13,NUCB1,APOE,PDIA6,P4HB,FUCA2
hE3 uninfected	GO: Biological Process	GO:0006465	signal peptide processing		0.000162	0.648	0.00447	0.0397	3	12	HM13,CLN5,SPCS1
hE3 uninfected	GO: Biological Process	GO:0006665	sphingolipid metabolic process		0.000162	0.648	0.00447	0.0397	8	166	HEXB,CLN8,NEU1,CLN3,TECR,PPT1,ORMDL2,ASAH1
hE3 uninfected	GO: Biological Process	GO:0009165	nucleotide biosynthetic process		0.000166	0.665	0.00456	0.0404	13	423	CYC1,ATP5MC3,NDUFS7,NDUFA9,NDUFB8,PGK1,ALDOA,SDHD,TECR,COX6A1,PPT1,G6PD,ATP5F1A
hE3 uninfected	GO: Biological Process	GO:0031329	regulation of cellular catabolic process		0.000168	0.671	0.00457	0.0405	20	868	ATP6V1E1,ABL2,GAPDH,PSMA1,PSMA2,PSMA6,PSMB3,HNRNPM,PSMC4,ATRAID,TSPO,OS9,HSP90AB1,DERL2,XBP1,APOE,CDC37,CDK5RAP3,ATP6V0D1,SLC11A1
hE3 uninfected	GO: Biological Process	GO:0006508	proteolysis		0.000171	0.683	0.00461	0.0409	34	1921	CLN8,TNFSF14,GAPDH,CES1,PSENEN,PSMA1,PSMA2,PSMA6,PSMB3,PSMC4,DNAJB9,HM13,PGK1,GGH,UBXN4,ADAMDEC1,ARL6IP1,IL1R2,CLN3,CLN5,OS9,HSP90AB1,DPP7,SPCS1,DERL2,TOR1A,XBP1,POR,APOE,GSN,CDK5RAP3,SPPL2A,TMEM208,ASPH
hE3 uninfected	GO: Biological Process	GO:1901293	nucleoside phosphate biosynthetic process		0.000178	0.713	0.00479	0.0425	13	426	CYC1,ATP5MC3,NDUFS7,NDUFA9,NDUFB8,PGK1,ALDOA,SDHD,TECR,COX6A1,PPT1,G6PD,ATP5F1A
hE3 uninfected	GO: Biological Process	GO:0051235	maintenance of location		0.000181	0.726	0.00483	0.0428	12	370	HEXB,TWF2,TSPO,OS9,GSTO1,CALM2,CALR,ANXA5,RER1,APOE,GSN,ASPH
hE3 uninfected	GO: Biological Process	GO:0070482	response to oxygen levels		0.000182	0.73	0.00483	0.0428	13	427	ATP6AP1,PSMA1,PSMA2,PSMA6,PSMB3,PSMC4,PGK1,SDHD,DDIT4,RTN4,ATP6V0D1,LMNA,P4HB
hE3 uninfected	GO: Biological Process	GO:0090087	regulation of peptide transport		0.000184	0.735	0.00483	0.0428	20	874	ABL2,GAPDH,HNRNPM,SLC7A11,IL1R2,KCNN4,OS9,CA2,LILRA2,SLC25A5,ANXA5,NUCB1,DERL2,XBP1,APOE,LCP1,SAR1A,SAR1B,ASPH,CD58
hE3 uninfected	GO: Biological Process	GO:0043090	amino acid import		0.000185	0.739	0.00483	0.0428	4	31	CLN8,SLC7A11,ARL6IP1,SLC1A5
hE3 uninfected	GO: Biological Process	GO:0015711	organic anion transport		0.000188	0.75	0.00487	0.0432	15	548	CLN8,SLC7A11,ARL6IP1,CLN3,KCNN4,CA2,SLC25A5,APOE,SLC1A5,MFSD2A,SLC11A1,SLC16A3,IL1RN,MFSD10,SLC35B1
hE3 uninfected	GO: Biological Process	GO:0033238	regulation of cellular amine metabolic process		0.000191	0.763	0.00492	0.0437	6	90	PSMA1,PSMA2,PSMA6,PSMB3,PSMC4,SLC7A11
hE3 uninfected	GO: Biological Process	GO:0098660	inorganic ion transmembrane transport		0.000196	0.782	0.005	0.0444	23	1090	CYC1,ATP5MC3,ATP6V1E1,NDUFS7,ATP6AP1,NDUFA9,NDUFB8,PGK1,KCNN4,TMCO1,GSTO1,SDHD,CALM2,SGK1,ANXA5,COX6A1,MFSD2A,ATP6V0D1,SLC11A1,ASPH,SLC26A11,G6PD,ATP5F1A
hE3 uninfected	GO: Biological Process	GO:0072521	purine-containing compound metabolic process		0.000196	0.785	0.005	0.0444	16	613	CYC1,ATP5MC3,NDUFS7,GAPDH,CES1,NDUFA9,NDUFB8,PGK1,FBP1,ALDOA,SDHD,DDIT4,TECR,COX6A1,PPT1,ATP5F1A
hE3 uninfected	GO: Biological Process	GO:1901532	regulation of hematopoietic progenitor cell differentiation		0.000203	0.811	0.00511	0.0454	6	91	PSMA1,PSMA2,PSMA6,PSMB3,PSMC4,N4BP2L2
hE3 uninfected	GO: Biological Process	GO:0010498	proteasomal protein catabolic process		0.000203	0.813	0.00511	0.0454	14	491	PSMA1,PSMA2,PSMA6,PSMB3,PSMC4,DNAJB9,HM13,UBXN4,OS9,HSP90AB1,DERL2,TOR1A,XBP1,APOE
hE3 uninfected	GO: Biological Process	GO:0070201	regulation of establishment of protein localization		0.000207	0.828	0.00516	0.0458	20	882	ABL2,GAPDH,HNRNPM,SLC7A11,IL1R2,KCNN4,OS9,LILRA2,SLC25A5,ANXA5,NUCB1,DERL2,XBP1,APOE,LCP1,SAR1A,SAR1B,ASPH,CD58,CCT8
hE3 uninfected	GO: Biological Process	GO:0019221	cytokine-mediated signaling pathway		0.000209	0.835	0.00516	0.0458	19	814	TNFSF14,PSMA1,PSMA2,PSMA6,PSMB3,PSMC4,ITGAX,HNRNPA2B1,IL1R2,GSTO1,HSP90AB1,HNRNPDL,CCRL2,LCP1,CDC37,SPPL2A,P4HB,IL1RN,IL2RG
hE3 uninfected	GO: Biological Process	GO:0035751	regulation of lysosomal lumen pH		0.000209	0.836	0.00516	0.0458	3	13	CLN3,CLN5,PPT1
hE3 uninfected	GO: Biological Process	GO:0002682	regulation of immune system process		0.000222	0.887	0.00544	0.0483	32	1787	ATP6AP1,TNFSF14,SIGLEC9,PSMA1,PSMA2,PSMA6,PSMB3,OSCAR,PSMC4,EVI2B,CD83,SLC7A11,JUN,PTPRE,KCNN4,N4BP2L2,C5AR1,CLEC2B,CA2,HSP90AB1,LILRA2,CALR,RTN4,XBP1,APOE,GSN,CDC37,SPPL2A,SLC11A1,LAT,IL2RG,OCSTAMP
hE3 uninfected	GO: Biological Process	GO:1903375	facioacoustic ganglion development		0.000255	1	0.00603	0.0535	2	3	NRP2,NRP1
hE3 uninfected	GO: Biological Process	GO:0021824	cerebral cortex tangential migration using cell-axon interactions		0.000255	1	0.00603	0.0535	2	3	NRP2,NRP1
hE3 uninfected	GO: Biological Process	GO:0021856	hypothalamic tangential migration using cell-axon interactions		0.000255	1	0.00603	0.0535	2	3	NRP2,NRP1
hE3 uninfected	GO: Biological Process	GO:0097374	sensory neuron axon guidance		0.000255	1	0.00603	0.0535	2	3	NRP2,NRP1
hE3 uninfected	GO: Biological Process	GO:0021828	gonadotrophin-releasing hormone neuronal migration to the hypothalamus		0.000255	1	0.00603	0.0535	2	3	NRP2,NRP1
hE3 uninfected	GO: Biological Process	GO:0150104	transport across blood-brain barrier		0.000255	1	0.00603	0.0535	2	3	APOE,MFSD2A
hE3 uninfected	GO: Biological Process	GO:1903708	positive regulation of hemopoiesis		0.000259	1	0.00609	0.054	9	225	ATP6AP1,EVI2B,CD83,JUN,N4BP2L2,CA2,XBP1,IL2RG,OCSTAMP
hE3 uninfected	GO: Biological Process	GO:0002478	antigen processing and presentation of exogenous peptide antigen		0.000261	1	0.0061	0.0542	8	178	PSMA1,PSMA2,PSMA6,PSMB3,PSMC4,NCF2,CALR,SAR1B
hE3 uninfected	GO: Biological Process	GO:1900102	negative regulation of endoplasmic reticulum unfolded protein response		0.000264	1	0.00612	0.0543	3	14	DNAJB9,XBP1,PDIA6
hE3 uninfected	GO: Biological Process	GO:0009894	regulation of catabolic process		0.000266	1	0.00612	0.0543	22	1041	ATP6V1E1,ABL2,GAPDH,PSMA1,PSMA2,PSMA6,PSMB3,HNRNPM,PSMC4,FBP1,ATRAID,TSPO,OS9,HSP90AB1,DDIT4,DERL2,XBP1,APOE,CDC37,CDK5RAP3,ATP6V0D1,SLC11A1
hE3 uninfected	GO: Biological Process	GO:0030149	sphingolipid catabolic process		0.000266	1	0.00612	0.0543	4	34	HEXB,NEU1,PPT1,ASAH1
hE3 uninfected	GO: Biological Process	GO:1902107	positive regulation of leukocyte differentiation		0.000271	1	0.00617	0.0547	8	179	ATP6AP1,EVI2B,CD83,JUN,CA2,XBP1,IL2RG,OCSTAMP
hE3 uninfected	GO: Biological Process	GO:0006672	ceramide metabolic process		0.000271	1	0.00617	0.0547	6	96	HEXB,CLN8,NEU1,CLN3,ORMDL2,ASAH1
hE3 uninfected	GO: Biological Process	GO:0051223	regulation of protein transport		0.000279	1	0.0063	0.0559	19	833	ABL2,GAPDH,HNRNPM,SLC7A11,IL1R2,KCNN4,OS9,LILRA2,SLC25A5,ANXA5,NUCB1,DERL2,XBP1,APOE,LCP1,SAR1A,SAR1B,ASPH,CD58
hE3 uninfected	GO: Biological Process	GO:0044283	small molecule biosynthetic process		0.000303	1	0.00678	0.0601	18	770	ACADVL,GAPDH,CES1,NCF2,NDUFA9,PGK1,FBP1,MGST3,ALDOA,GSTO1,ALOX5AP,TECR,XBP1,POR,APOE,ASAH1,TKT,G6PD
hE3 uninfected	GO: Biological Process	GO:0010972	negative regulation of G2/M transition of mitotic cell cycle		0.000303	1	0.00678	0.0601	6	98	PSMA1,PSMA2,PSMA6,PSMB3,PSMC4,CDK5RAP3
hE3 uninfected	GO: Biological Process	GO:1901565	organonitrogen compound catabolic process		0.000313	1	0.00695	0.0617	26	1351	HEXB,CLN8,PSMA1,PSMA2,PSMA6,PSMB3,PSMC4,NCF2,DNAJB9,HM13,UBXN4,NEU1,ATRAID,CLN3,CLN5,OS9,SDC2,HSP90AB1,DPYSL3,DERL2,TOR1A,XBP1,APOE,CDK5RAP3,PPT1,ASAH1
hE3 uninfected	GO: Biological Process	GO:0098712	L-glutamate import across plasma membrane		0.000328	1	0.00725	0.0643	3	15	CLN8,SLC7A11,ARL6IP1
hE3 uninfected	GO: Biological Process	GO:0042775	mitochondrial ATP synthesis coupled electron transport		0.000338	1	0.00733	0.065	6	100	CYC1,NDUFS7,NDUFA9,NDUFB8,SDHD,COX6A1
hE3 uninfected	GO: Biological Process	GO:0019884	antigen processing and presentation of exogenous antigen		0.000338	1	0.00733	0.065	8	185	PSMA1,PSMA2,PSMA6,PSMB3,PSMC4,NCF2,CALR,SAR1B
hE3 uninfected	GO: Biological Process	GO:0007040	lysosome organization		0.000341	1	0.00733	0.065	5	65	HEXB,CLN8,CLN3,CLN5,PPT1
hE3 uninfected	GO: Biological Process	GO:0002763	positive regulation of myeloid leukocyte differentiation		0.000341	1	0.00733	0.065	5	65	ATP6AP1,EVI2B,JUN,CA2,OCSTAMP
hE3 uninfected	GO: Biological Process	GO:0080171	lytic vacuole organization		0.000341	1	0.00733	0.065	5	65	HEXB,CLN8,CLN3,CLN5,PPT1
hE3 uninfected	GO: Biological Process	GO:0042773	ATP synthesis coupled electron transport		0.000357	1	0.00759	0.0674	6	101	CYC1,NDUFS7,NDUFA9,NDUFB8,SDHD,COX6A1
hE3 uninfected	GO: Biological Process	GO:0036503	ERAD pathway		0.000357	1	0.00759	0.0674	6	101	DNAJB9,HM13,UBXN4,OS9,DERL2,TOR1A
hE3 uninfected	GO: Biological Process	GO:0098655	cation transmembrane transport		0.000375	1	0.00794	0.0705	23	1141	CYC1,ATP5MC3,ATP6V1E1,NDUFS7,ATP6AP1,NDUFA9,NDUFB8,PGK1,KCNN4,TMCO1,GSTO1,SDHD,CALM2,SGK1,ANXA5,COX6A1,SLC1A5,MFSD2A,ATP6V0D1,SLC11A1,ASPH,G6PD,ATP5F1A
hE3 uninfected	GO: Biological Process	GO:0019882	antigen processing and presentation		0.000379	1	0.00797	0.0707	9	237	PSMA1,PSMA2,PSMA6,PSMB3,PSMC4,NCF2,CALR,SLC11A1,SAR1B
hE3 uninfected	GO: Biological Process	GO:0016477	cell migration		0.000386	1	0.00809	0.0718	31	1763	HEXB,ABL2,TNFSF14,ITGAX,SLC7A11,NRP2,NRP1,JUN,CLN3,TSPO,C5AR1,ALDOA,SDC2,FERMT3,DDIT4,DPYSL3,MBOAT7,CALR,SGK1,RTN4,TOR1A,XBP1,CCRL2,APOE,LCP1,LMNA,SLC16A3,CD58,CD151,IL1RN,ATP5F1A
hE3 uninfected	GO: Biological Process	GO:0051651	maintenance of location in cell		0.000397	1	0.00826	0.0733	6	103	TWF2,TSPO,OS9,RER1,APOE,GSN
hE3 uninfected	GO: Biological Process	GO:0051938	L-glutamate import		0.000401	1	0.00831	0.0737	3	16	CLN8,SLC7A11,ARL6IP1
hE3 uninfected	GO: Biological Process	GO:0044257	cellular protein catabolic process		0.000411	1	0.00845	0.0749	18	790	CLN8,PSMA1,PSMA2,PSMA6,PSMB3,PSMC4,DNAJB9,HM13,UBXN4,ATRAID,OS9,HSP90AB1,DERL2,TOR1A,XBP1,APOE,CDK5RAP3,PPT1
hE3 uninfected	GO: Biological Process	GO:0046466	membrane lipid catabolic process		0.000412	1	0.00845	0.0749	4	38	HEXB,NEU1,PPT1,ASAH1
hE3 uninfected	GO: Biological Process	GO:0009057	macromolecule catabolic process		0.000417	1	0.00851	0.0755	27	1454	HEXB,CLN8,PSMA1,PSMA2,PSMA6,PSMB3,HNRNPM,PSMC4,DNAJB9,HM13,DDX5,UBXN4,ATRAID,CLN3,CLN5,OS9,RBM8A,SDC2,HSP90AB1,DERL2,TOR1A,XBP1,APOE,CDK5RAP3,SLC11A1,RNH1,PPT1
hE3 uninfected	GO: Biological Process	GO:0006886	intracellular protein transport		0.000439	1	0.00885	0.0785	28	1537	SSR3,HM13,HNRNPA2B1,DDX5,ARL6IP1,SURF4,TSPO,OS9,TMED2,RBM8A,TMED10,SRSF7,CALR,SPCS1,NUCB1,TUBB,DERL2,XBP1,LCP1,SAR1A,GSN,CDC37,ATP6V0D1,LMNA,SEC62,SAR1B,ASPH,M6PR
hE3 uninfected	GO: Biological Process	GO:0008306	associative learning		0.00044	1	0.00885	0.0785	6	105	CLN8,ABL2,SLC7A11,CLN3,SGK1,PPT1
hE3 uninfected	GO: Biological Process	GO:0010038	response to metal ion		0.00044	1	0.00885	0.0785	12	408	GGH,JUN,FBP1,TSPO,ALOX5AP,CA2,CALM2,CALR,ANXA5,GSN,ASPH,G6PD
hE3 uninfected	GO: Biological Process	GO:0038093	Fc receptor signaling pathway		0.000454	1	0.00908	0.0806	9	243	PSMA1,PSMA2,PSMA6,PSMB3,OSCAR,PSMC4,JUN,HSP90AB1,LAT
hE3 uninfected	GO: Biological Process	GO:0006875	cellular metal ion homeostasis		0.000467	1	0.0093	0.0825	16	663	HEXB,ATP6AP1,ABL2,CLN3,C5AR1,TMCO1,GSTO1,CALM2,CALR,SGK1,ANXA5,CCRL2,APOE,ATP6V0D1,SLC11A1,ASPH
hE3 uninfected	GO: Biological Process	GO:0071356	cellular response to tumor necrosis factor		0.000481	1	0.00942	0.0835	10	298	TNFSF14,PSMA1,PSMA2,PSMA6,PSMB3,PSMC4,SPPL2A,ASAH1,CD58,OCSTAMP
hE3 uninfected	GO: Biological Process	GO:0071786	endoplasmic reticulum tubular network organization		0.000484	1	0.00942	0.0835	3	17	RTN3,ARL6IP1,RTN4
hE3 uninfected	GO: Biological Process	GO:0021888	hypothalamus gonadotrophin-releasing hormone neuron development		0.000506	1	0.00942	0.0835	2	4	NRP2,NRP1
hE3 uninfected	GO: Biological Process	GO:0003400	regulation of COPII vesicle coating		0.000506	1	0.00942	0.0835	2	4	SAR1A,SAR1B
hE3 uninfected	GO: Biological Process	GO:1990809	endoplasmic reticulum tubular network membrane organization		0.000506	1	0.00942	0.0835	2	4	ARL6IP1,RTN4
hE3 uninfected	GO: Biological Process	GO:0097490	sympathetic neuron projection extension		0.000506	1	0.00942	0.0835	2	4	NRP2,NRP1
hE3 uninfected	GO: Biological Process	GO:0090113	regulation of ER to Golgi vesicle-mediated transport by GTP hydrolysis		0.000506	1	0.00942	0.0835	2	4	SAR1A,SAR1B
hE3 uninfected	GO: Biological Process	GO:0097491	sympathetic neuron projection guidance		0.000506	1	0.00942	0.0835	2	4	NRP2,NRP1
hE3 uninfected	GO: Biological Process	GO:0036486	ventral trunk neural crest cell migration		0.000506	1	0.00942	0.0835	2	4	NRP2,NRP1
hE3 uninfected	GO: Biological Process	GO:0019322	pentose biosynthetic process		0.000506	1	0.00942	0.0835	2	4	TKT,G6PD
hE3 uninfected	GO: Biological Process	GO:0036484	trunk neural crest cell migration		0.000506	1	0.00942	0.0835	2	4	NRP2,NRP1
hE3 uninfected	GO: Biological Process	GO:0035290	trunk segmentation		0.000506	1	0.00942	0.0835	2	4	NRP2,NRP1
hE3 uninfected	GO: Biological Process	GO:0021886	hypothalamus gonadotrophin-releasing hormone neuron differentiation		0.000506	1	0.00942	0.0835	2	4	NRP2,NRP1
hE3 uninfected	GO: Biological Process	GO:1903895	negative regulation of IRE1-mediated unfolded protein response		0.000506	1	0.00942	0.0835	2	4	DNAJB9,PDIA6
hE3 uninfected	GO: Biological Process	GO:0008380	RNA splicing		0.000526	1	0.00973	0.0864	13	477	HNRNPM,CWC25,HNRNPA1,HNRNPA2B1,DDX5,RBM8A,SRSF7,PNN,SF3B1,IK,SNRPB,SNRPB2,SON
hE3 uninfected	GO: Biological Process	GO:0048024	regulation of mRNA splicing, via spliceosome		0.000537	1	0.00985	0.0874	6	109	HNRNPA1,HNRNPA2B1,DDX5,RBM8A,SRSF7,SON
hE3 uninfected	GO: Biological Process	GO:1902750	negative regulation of cell cycle G2/M phase transition		0.000537	1	0.00985	0.0874	6	109	PSMA1,PSMA2,PSMA6,PSMB3,PSMC4,CDK5RAP3
hE3 uninfected	GO: Biological Process	GO:0051094	positive regulation of developmental process		0.000546	1	0.00996	0.0884	29	1638	ATP6AP1,ABL2,TNFSF14,EVI2B,TWF2,CD83,ITGAX,NRP1,JUN,NEU1,ATRAID,TSPO,MYDGF,N4BP2L2,C5AR1,CA2,HSP90AB1,DPYSL3,CALR,SGK1,RTN4,XBP1,POR,APOE,LMNA,PA2G4,CD53,IL2RG,OCSTAMP
hE3 uninfected	GO: Biological Process	GO:1903706	regulation of hemopoiesis		0.000548	1	0.00996	0.0884	14	542	ATP6AP1,PSMA1,PSMA2,PSMA6,PSMB3,PSMC4,EVI2B,CD83,JUN,N4BP2L2,CA2,XBP1,IL2RG,OCSTAMP
hE3 uninfected	GO: Biological Process	GO:0051402	neuron apoptotic process		0.000561	1	0.0102	0.0901	10	304	GAPDH,NCF2,NRP1,JUN,CLN3,C5AR1,HSP90AB1,APOE,PPT1,G6PD
hE3 uninfected	GO: Biological Process	GO:0060071	Wnt signaling pathway, planar cell polarity pathway		0.00062	1	0.0112	0.0991	6	112	ABL2,PSMA1,PSMA2,PSMA6,PSMB3,PSMC4
hE3 uninfected	GO: Biological Process	GO:0009611	response to wounding		0.000631	1	0.0113	0.1	17	750	SLC7A11,NRP1,JUN,TSPO,MAFF,FERMT3,DPYSL3,ANXA5,RTN4,TOR1A,XBP1,APOE,LCP1,GSN,C1GALT1C1,SLC11A1,CD151
hE3 uninfected	GO: Biological Process	GO:0098656	anion transmembrane transport		0.000631	1	0.0113	0.1	12	425	CLN8,SLC7A11,ARL6IP1,VDAC2,SLC25A5,SGK1,SLC1A5,MFSD2A,SLC16A3,SLC26A11,MFSD10,SLC35B1
hE3 uninfected	GO: Biological Process	GO:0090407	organophosphate biosynthetic process		0.000641	1	0.0114	0.101	17	751	CYC1,HEXB,ATP5MC3,NDUFS7,NDUFA9,NDUFB8,PGK1,ALDOA,SDHD,MBOAT7,TECR,COX6A1,MFSD2A,PPT1,TKT,G6PD,ATP5F1A
hE3 uninfected	GO: Biological Process	GO:0015807	L-amino acid transport		0.000661	1	0.0117	0.103	5	75	CLN8,SLC7A11,ARL6IP1,SLC1A5,SLC11A1
hE3 uninfected	GO: Biological Process	GO:0030163	protein catabolic process		0.000661	1	0.0117	0.103	20	966	CLN8,PSMA1,PSMA2,PSMA6,PSMB3,PSMC4,DNAJB9,HM13,UBXN4,ATRAID,CLN3,CLN5,OS9,HSP90AB1,DERL2,TOR1A,XBP1,APOE,CDK5RAP3,PPT1
hE3 uninfected	GO: Biological Process	GO:0090175	regulation of establishment of planar polarity		0.00068	1	0.0119	0.106	6	114	ABL2,PSMA1,PSMA2,PSMA6,PSMB3,PSMC4
hE3 uninfected	GO: Biological Process	GO:0048878	chemical homeostasis		0.000684	1	0.012	0.106	25	1345	HEXB,ATP6V1E1,ATP6AP1,ABL2,SLC7A11,CLN3,CLN5,TSPO,C5AR1,TMCO1,GSTO1,CA2,CALM2,CALR,SGK1,ANXA5,RTN4,XBP1,CCRL2,APOE,ATP6V0D1,SLC11A1,PPT1,ORMDL2,ASPH
hE3 uninfected	GO: Biological Process	GO:0051130	positive regulation of cellular component organization		0.000729	1	0.0127	0.113	25	1351	ABL2,TNFSF14,PSMC4,TWF2,HNRNPA1,HNRNPA2B1,NRP1,NEU1,SURF4,DPYSL3,CALR,SGK1,RTN4,TOR1A,XBP1,APOE,LCP1,GSN,CDC37,LMNA,PPT1,CD53,CCT8,CD151,OCSTAMP
hE3 uninfected	GO: Biological Process	GO:0070997	neuron death		0.000743	1	0.0128	0.114	12	433	GAPDH,NCF2,SLC7A11,NRP1,JUN,CLN3,C5AR1,HSP90AB1,DDIT4,APOE,PPT1,G6PD
hE3 uninfected	GO: Biological Process	GO:0044265	cellular macromolecule catabolic process		0.000744	1	0.0128	0.114	23	1199	CLN8,PSMA1,PSMA2,PSMA6,PSMB3,HNRNPM,PSMC4,DNAJB9,HM13,DDX5,UBXN4,ATRAID,OS9,RBM8A,HSP90AB1,DERL2,TOR1A,XBP1,APOE,CDK5RAP3,SLC11A1,RNH1,PPT1
hE3 uninfected	GO: Biological Process	GO:0061418	regulation of transcription from RNA polymerase II promoter in response to hypoxia		0.000746	1	0.0128	0.114	5	77	PSMA1,PSMA2,PSMA6,PSMB3,PSMC4
hE3 uninfected	GO: Biological Process	GO:0002220	innate immune response activating cell surface receptor signaling pathway		0.00078	1	0.0133	0.118	6	117	PSMA1,PSMA2,PSMA6,PSMB3,PSMC4,LILRA2
hE3 uninfected	GO: Biological Process	GO:0000380	alternative mRNA splicing, via spliceosome		0.000791	1	0.0134	0.119	5	78	HNRNPM,HNRNPA1,DDX5,RBM8A,SRSF7
hE3 uninfected	GO: Biological Process	GO:0045454	cell redox homeostasis		0.000791	1	0.0134	0.119	5	78	NCF2,TMX2,PDIA6,SLC11A1,P4HB
hE3 uninfected	GO: Biological Process	GO:0031293	membrane protein intracellular domain proteolysis		0.000795	1	0.0134	0.119	3	20	PSENEN,HM13,SPPL2A
hE3 uninfected	GO: Biological Process	GO:0007169	transmembrane receptor protein tyrosine kinase signaling pathway		0.000821	1	0.0136	0.121	17	768	ATP6V1E1,ATP6AP1,ABL2,PSENEN,HNRNPM,NCF2,HNRNPA1,NRP2,NRP1,PTPRE,SDC2,DDIT4,RTN4,XBP1,CDC37,ATP6V0D1,LAT
hE3 uninfected	GO: Biological Process	GO:0071248	cellular response to metal ion		0.000831	1	0.0136	0.121	8	212	JUN,FBP1,TSPO,ALOX5AP,CALR,ANXA5,GSN,ASPH
hE3 uninfected	GO: Biological Process	GO:0042938	dipeptide transport		0.000838	1	0.0136	0.121	2	5	SLC7A11,CA2
hE3 uninfected	GO: Biological Process	GO:0048209	regulation of vesicle targeting, to, from or within Golgi		0.000838	1	0.0136	0.121	2	5	SAR1A,SAR1B
hE3 uninfected	GO: Biological Process	GO:0061551	trigeminal ganglion development		0.000838	1	0.0136	0.121	2	5	NRP2,NRP1
hE3 uninfected	GO: Biological Process	GO:0021855	hypothalamus cell migration		0.000838	1	0.0136	0.121	2	5	NRP2,NRP1
hE3 uninfected	GO: Biological Process	GO:0090156	cellular sphingolipid homeostasis		0.000838	1	0.0136	0.121	2	5	RTN4,ORMDL2
hE3 uninfected	GO: Biological Process	GO:0035442	dipeptide transmembrane transport		0.000838	1	0.0136	0.121	2	5	SLC7A11,CA2
hE3 uninfected	GO: Biological Process	GO:2000660	negative regulation of interleukin-1-mediated signaling pathway		0.000838	1	0.0136	0.121	2	5	IL1R2,IL1RN
hE3 uninfected	GO: Biological Process	GO:0034612	response to tumor necrosis factor		0.000852	1	0.0138	0.122	10	321	TNFSF14,PSMA1,PSMA2,PSMA6,PSMB3,PSMC4,SPPL2A,ASAH1,CD58,OCSTAMP
hE3 uninfected	GO: Biological Process	GO:0060627	regulation of vesicle-mediated transport		0.000859	1	0.0138	0.122	15	634	ATP6AP1,ABL2,SIGLEC9,NRP1,LMAN2,CALR,AAK1,TOR1A,APOE,SAR1A,SLC11A1,PPT1,SAR1B,CD151,IL2RG
hE3 uninfected	GO: Biological Process	GO:0042987	amyloid precursor protein catabolic process		0.000859	1	0.0138	0.122	4	46	PSENEN,CLN3,TMED10,APOE
hE3 uninfected	GO: Biological Process	GO:0006509	membrane protein ectodomain proteolysis		0.000859	1	0.0138	0.122	4	46	PSENEN,HM13,APOE,SPPL2A
hE3 uninfected	GO: Biological Process	GO:0006643	membrane lipid metabolic process		0.000884	1	0.014	0.124	8	214	HEXB,CLN8,NEU1,CLN3,TECR,PPT1,ORMDL2,ASAH1
hE3 uninfected	GO: Biological Process	GO:0006694	steroid biosynthetic process		0.000884	1	0.014	0.124	8	214	CES1,TSPO,TECR,POR,APOE,ASAH1,HSD17B11,G6PD
hE3 uninfected	GO: Biological Process	GO:0051674	localization of cell		0.000907	1	0.0143	0.127	32	1938	HEXB,ABL2,TNFSF14,ITGAX,SLC7A11,NRP2,NRP1,JUN,CLN3,TSPO,C5AR1,ALDOA,SDC2,FERMT3,DDIT4,DPYSL3,MBOAT7,CALR,SGK1,ANXA5,RTN4,TOR1A,XBP1,CCRL2,APOE,LCP1,LMNA,SLC16A3,CD58,CD151,IL1RN,ATP5F1A
hE3 uninfected	GO: Biological Process	GO:0048870	cell motility		0.000907	1	0.0143	0.127	32	1938	HEXB,ABL2,TNFSF14,ITGAX,SLC7A11,NRP2,NRP1,JUN,CLN3,TSPO,C5AR1,ALDOA,SDC2,FERMT3,DDIT4,DPYSL3,MBOAT7,CALR,SGK1,ANXA5,RTN4,TOR1A,XBP1,CCRL2,APOE,LCP1,LMNA,SLC16A3,CD58,CD151,IL1RN,ATP5F1A
hE3 uninfected	GO: Biological Process	GO:0006865	amino acid transport		0.000988	1	0.0154	0.137	7	168	CLN8,SLC7A11,ARL6IP1,CLN3,SLC1A5,SLC11A1,IL1RN
hE3 uninfected	GO: Biological Process	GO:0032507	maintenance of protein location in cell		0.000992	1	0.0154	0.137	5	82	TWF2,TSPO,OS9,RER1,GSN
hE3 uninfected	GO: Biological Process	GO:0031145	anaphase-promoting complex-dependent catabolic process		0.000992	1	0.0154	0.137	5	82	PSMA1,PSMA2,PSMA6,PSMB3,PSMC4
hE3 uninfected	GO: Biological Process	GO:0043523	regulation of neuron apoptotic process		0.00101	1	0.0157	0.139	9	272	NCF2,NRP1,JUN,CLN3,C5AR1,HSP90AB1,APOE,PPT1,G6PD
hE3 uninfected	GO: Biological Process	GO:0033209	tumor necrosis factor-mediated signaling pathway		0.00102	1	0.0158	0.14	7	169	TNFSF14,PSMA1,PSMA2,PSMA6,PSMB3,PSMC4,SPPL2A
hE3 uninfected	GO: Biological Process	GO:0015672	monovalent inorganic cation transport		0.00104	1	0.016	0.142	16	715	CYC1,ATP5MC3,ATP6V1E1,NDUFS7,ATP6AP1,NDUFA9,NDUFB8,PGK1,KCNN4,SDHD,SGK1,COX6A1,MFSD2A,ATP6V0D1,SLC11A1,ATP5F1A
hE3 uninfected	GO: Biological Process	GO:0043618	regulation of transcription from RNA polymerase II promoter in response to stress		0.00106	1	0.0162	0.143	6	124	PSMA1,PSMA2,PSMA6,PSMB3,PSMC4,JUN
hE3 uninfected	GO: Biological Process	GO:0046514	ceramide catabolic process		0.00106	1	0.0162	0.143	3	22	HEXB,NEU1,ASAH1
hE3 uninfected	GO: Biological Process	GO:0042180	cellular ketone metabolic process		0.00107	1	0.0162	0.144	9	274	ACADVL,PSMA1,PSMA2,PSMA6,PSMB3,PSMC4,NDUFA9,SLC7A11,ALDOA
hE3 uninfected	GO: Biological Process	GO:0001666	response to hypoxia		0.00107	1	0.0162	0.144	11	390	PSMA1,PSMA2,PSMA6,PSMB3,PSMC4,PGK1,SDHD,DDIT4,RTN4,LMNA,P4HB
hE3 uninfected	GO: Biological Process	GO:1901214	regulation of neuron death		0.00109	1	0.0164	0.146	11	391	NCF2,SLC7A11,NRP1,JUN,CLN3,C5AR1,HSP90AB1,DDIT4,APOE,PPT1,G6PD
hE3 uninfected	GO: Biological Process	GO:0038095	Fc-epsilon receptor signaling pathway		0.0011	1	0.0164	0.146	7	171	PSMA1,PSMA2,PSMA6,PSMB3,PSMC4,JUN,LAT
hE3 uninfected	GO: Biological Process	GO:2000736	regulation of stem cell differentiation		0.0011	1	0.0164	0.146	6	125	PSMA1,PSMA2,PSMA6,PSMB3,PSMC4,N4BP2L2
hE3 uninfected	GO: Biological Process	GO:0022904	respiratory electron transport chain		0.0011	1	0.0164	0.146	6	125	CYC1,NDUFS7,NDUFA9,NDUFB8,SDHD,COX6A1
hE3 uninfected	GO: Biological Process	GO:0042776	mitochondrial ATP synthesis coupled proton transport		0.00121	1	0.018	0.159	3	23	CYC1,ATP5MC3,ATP5F1A
hE3 uninfected	GO: Biological Process	GO:0006518	peptide metabolic process		0.00121	1	0.018	0.159	19	941	ABCF1,GAPDH,CES1,PSENEN,SSR3,HM13,SLC7A11,TUFM,CLN5,RBM8A,TMED10,TARS1,CALR,SPCS1,APOE,PA2G4,EIF4A1,EIF3I,G6PD
hE3 uninfected	GO: Biological Process	GO:0006890	retrograde vesicle-mediated transport, Golgi to endoplasmic reticulum		0.00123	1	0.0181	0.161	5	86	SURF4,TMED2,LMAN2,TMED10,RER1
hE3 uninfected	GO: Biological Process	GO:0048200	Golgi transport vesicle coating		0.00125	1	0.0181	0.161	2	6	TMED2,TMED10
hE3 uninfected	GO: Biological Process	GO:0035964	COPI-coated vesicle budding		0.00125	1	0.0181	0.161	2	6	TMED2,TMED10
hE3 uninfected	GO: Biological Process	GO:0061550	cranial ganglion development		0.00125	1	0.0181	0.161	2	6	NRP2,NRP1
hE3 uninfected	GO: Biological Process	GO:0048205	COPI coating of Golgi vesicle		0.00125	1	0.0181	0.161	2	6	TMED2,TMED10
hE3 uninfected	GO: Biological Process	GO:0021825	substrate-dependent cerebral cortex tangential migration		0.00125	1	0.0181	0.161	2	6	NRP2,NRP1
hE3 uninfected	GO: Biological Process	GO:0006855	drug transmembrane transport		0.00129	1	0.0187	0.166	5	87	CLN8,SLC7A11,ARL6IP1,SLC1A5,MFSD10
hE3 uninfected	GO: Biological Process	GO:0036293	response to decreased oxygen levels		0.00136	1	0.0196	0.174	11	402	PSMA1,PSMA2,PSMA6,PSMB3,PSMC4,PGK1,SDHD,DDIT4,RTN4,LMNA,P4HB
hE3 uninfected	GO: Biological Process	GO:0046931	pore complex assembly		0.00137	1	0.0197	0.175	3	24	ATP5MC3,RTN4,CCT8
hE3 uninfected	GO: Biological Process	GO:0043620	regulation of DNA-templated transcription in response to stress		0.0014	1	0.02	0.178	6	131	PSMA1,PSMA2,PSMA6,PSMB3,PSMC4,JUN
hE3 uninfected	GO: Biological Process	GO:1903363	negative regulation of cellular protein catabolic process		0.00143	1	0.0203	0.18	5	89	ATRAID,OS9,HSP90AB1,DERL2,CDK5RAP3
hE3 uninfected	GO: Biological Process	GO:1905897	regulation of response to endoplasmic reticulum stress		0.00143	1	0.0203	0.18	5	89	DNAJB9,OS9,DERL2,XBP1,PDIA6
hE3 uninfected	GO: Biological Process	GO:0001736	establishment of planar polarity		0.00146	1	0.0206	0.183	6	132	ABL2,PSMA1,PSMA2,PSMA6,PSMB3,PSMC4
hE3 uninfected	GO: Biological Process	GO:0001504	neurotransmitter uptake		0.00147	1	0.0207	0.183	4	53	CLN8,SLC7A11,ARL6IP1,TOR1A
hE3 uninfected	GO: Biological Process	GO:2000027	regulation of animal organ morphogenesis		0.00151	1	0.0211	0.188	9	288	ABL2,PSMA1,PSMA2,PSMA6,PSMB3,PSMC4,RTN4,XBP1,POR
hE3 uninfected	GO: Biological Process	GO:0007164	establishment of tissue polarity		0.00151	1	0.0212	0.188	6	133	ABL2,PSMA1,PSMA2,PSMA6,PSMB3,PSMC4
hE3 uninfected	GO: Biological Process	GO:0007612	learning		0.00152	1	0.0212	0.188	7	181	CLN8,ABL2,SLC7A11,JUN,CLN3,SGK1,PPT1
hE3 uninfected	GO: Biological Process	GO:0071157	negative regulation of cell cycle arrest		0.00155	1	0.0215	0.191	3	25	EVI2B,HSP90AB1,CALR
hE3 uninfected	GO: Biological Process	GO:0016042	lipid catabolic process		0.00156	1	0.0216	0.192	10	348	HEXB,PLBD1,ACADVL,CES1,NEU1,APOE,PPT1,ASAH1,IAH1,HSD17B11
hE3 uninfected	GO: Biological Process	GO:0043524	negative regulation of neuron apoptotic process		0.00157	1	0.0216	0.192	7	182	NRP1,JUN,CLN3,C5AR1,HSP90AB1,APOE,PPT1
hE3 uninfected	GO: Biological Process	GO:0043270	positive regulation of ion transport		0.00163	1	0.0224	0.199	10	350	ARL6IP1,TSPO,GSTO1,LILRA2,CALM2,SGK1,RTN4,APOE,ASPH,G6PD
hE3 uninfected	GO: Biological Process	GO:0055065	metal ion homeostasis		0.00166	1	0.0227	0.202	16	748	HEXB,ATP6AP1,ABL2,CLN3,C5AR1,TMCO1,GSTO1,CALM2,CALR,SGK1,ANXA5,CCRL2,APOE,ATP6V0D1,SLC11A1,ASPH
hE3 uninfected	GO: Biological Process	GO:0071347	cellular response to interleukin-1		0.00167	1	0.0228	0.202	7	184	PSMA1,PSMA2,PSMA6,PSMB3,PSMC4,IL1R2,IL1RN
hE3 uninfected	GO: Biological Process	GO:0002684	positive regulation of immune system process		0.00169	1	0.0229	0.203	23	1276	ATP6AP1,TNFSF14,PSMA1,PSMA2,PSMA6,PSMB3,PSMC4,EVI2B,CD83,JUN,KCNN4,N4BP2L2,C5AR1,CA2,HSP90AB1,LILRA2,CALR,RTN4,XBP1,SLC11A1,LAT,IL2RG,OCSTAMP
hE3 uninfected	GO: Biological Process	GO:0043488	regulation of mRNA stability		0.00172	1	0.0229	0.203	7	185	PSMA1,PSMA2,PSMA6,PSMB3,HNRNPM,PSMC4,SLC11A1
hE3 uninfected	GO: Biological Process	GO:1901166	neural crest cell migration involved in autonomic nervous system development		0.00174	1	0.0229	0.203	2	7	NRP2,NRP1
hE3 uninfected	GO: Biological Process	GO:0021648	vestibulocochlear nerve morphogenesis		0.00174	1	0.0229	0.203	2	7	NRP2,NRP1
hE3 uninfected	GO: Biological Process	GO:0006689	ganglioside catabolic process		0.00174	1	0.0229	0.203	2	7	HEXB,NEU1
hE3 uninfected	GO: Biological Process	GO:0035441	cell migration involved in vasculogenesis		0.00174	1	0.0229	0.203	2	7	NRP1,RTN4
hE3 uninfected	GO: Biological Process	GO:1990791	dorsal root ganglion development		0.00174	1	0.0229	0.203	2	7	NRP2,NRP1
hE3 uninfected	GO: Biological Process	GO:2000659	regulation of interleukin-1-mediated signaling pathway		0.00174	1	0.0229	0.203	2	7	IL1R2,IL1RN
hE3 uninfected	GO: Biological Process	GO:0032489	regulation of Cdc42 protein signal transduction		0.00174	1	0.0229	0.203	2	7	NRP1,APOE
hE3 uninfected	GO: Biological Process	GO:0035459	vesicle cargo loading		0.00174	1	0.0229	0.203	3	26	TMED2,TMED10,SAR1A
hE3 uninfected	GO: Biological Process	GO:0015813	L-glutamate transmembrane transport		0.00174	1	0.0229	0.203	3	26	CLN8,SLC7A11,ARL6IP1
hE3 uninfected	GO: Biological Process	GO:0008610	lipid biosynthetic process		0.00175	1	0.023	0.204	16	752	HEXB,CLN8,ACADVL,CES1,TSPO,ALOX5AP,MBOAT7,TECR,XBP1,POR,APOE,MFSD2A,ORMDL2,ASAH1,HSD17B11,G6PD
hE3 uninfected	GO: Biological Process	GO:0007167	enzyme linked receptor protein signaling pathway		0.00176	1	0.023	0.204	21	1124	ATP6V1E1,ATP6AP1,ABL2,PSENEN,HNRNPM,NCF2,HNRNPA1,DDX5,NRP2,NRP1,JUN,PTPRE,SDC2,HSP90AB1,DDIT4,RTN4,XBP1,CHST11,CDC37,ATP6V0D1,LAT
hE3 uninfected	GO: Biological Process	GO:0048585	negative regulation of response to stimulus		0.00178	1	0.0232	0.206	31	1935	ABL2,SIGLEC9,PSMA1,PSMA2,PSMA6,PSMB3,PSMC4,DNAJB9,SLC7A11,NRP1,FBP1,PTPRE,IL1R2,OS9,GSTO1,VDAC2,DDIT4,LILRA2,SLC25A5,CALM2,CALR,ANXA5,RTN4,DERL2,XBP1,CHST11,APOE,PDIA6,CDK5RAP3,LMNA,IL1RN
hE3 uninfected	GO: Biological Process	GO:0021795	cerebral cortex cell migration		0.0018	1	0.0234	0.207	4	56	NRP2,NRP1,MBOAT7,RTN4
hE3 uninfected	GO: Biological Process	GO:0016051	carbohydrate biosynthetic process		0.00188	1	0.0243	0.216	8	241	GAPDH,PGK1,FBP1,ALDOA,GSTO1,CHST11,TKT,G6PD
hE3 uninfected	GO: Biological Process	GO:0031146	SCF-dependent proteasomal ubiquitin-dependent protein catabolic process		0.00191	1	0.0245	0.218	5	95	PSMA1,PSMA2,PSMA6,PSMB3,PSMC4
hE3 uninfected	GO: Biological Process	GO:0006952	defense response		0.00192	1	0.0245	0.218	30	1860	ABCF1,GAPDH,SIGLEC9,PSMA1,PSMA2,PSMA6,PSMB3,PSMC4,NCF2,CD83,ITGAX,JUN,IL1R2,KCNN4,C5AR1,ALOX5AP,HSP90AB1,DDIT4,LILRA2,RTN4,TUBB,CCRL2,APOE,GSN,CDC37,SLC11A1,LAT,CD58,IL1RN,NEAT1
hE3 uninfected	GO: Biological Process	GO:0050890	cognition		0.00192	1	0.0245	0.218	10	358	CLN8,ABL2,SLC7A11,JUN,CLN3,C5AR1,SGK1,APOE,PPT1,IL1RN
hE3 uninfected	GO: Biological Process	GO:0006457	protein folding		0.00193	1	0.0245	0.218	8	242	DNAJB11,HSP90AB1,CALR,TOR1A,CDC37,PDIA6,P4HB,CCT8
hE3 uninfected	GO: Biological Process	GO:0006735	NADH regeneration		0.00194	1	0.0245	0.218	3	27	GAPDH,PGK1,ALDOA
hE3 uninfected	GO: Biological Process	GO:0061718	glucose catabolic process to pyruvate		0.00194	1	0.0245	0.218	3	27	GAPDH,PGK1,ALDOA
hE3 uninfected	GO: Biological Process	GO:0061621	canonical glycolysis		0.00194	1	0.0245	0.218	3	27	GAPDH,PGK1,ALDOA
hE3 uninfected	GO: Biological Process	GO:1900101	regulation of endoplasmic reticulum unfolded protein response		0.00194	1	0.0245	0.218	3	27	DNAJB9,XBP1,PDIA6
hE3 uninfected	GO: Biological Process	GO:0048675	axon extension		0.00197	1	0.0246	0.219	6	140	TWF2,NRP2,NRP1,HSP90AB1,RTN4,APOE
hE3 uninfected	GO: Biological Process	GO:0044106	cellular amine metabolic process		0.00197	1	0.0246	0.219	6	140	PSMA1,PSMA2,PSMA6,PSMB3,PSMC4,SLC7A11
hE3 uninfected	GO: Biological Process	GO:0043900	regulation of multi-organism process		0.00199	1	0.0248	0.22	17	834	GAPDH,PSMA1,PSMA2,PSMA6,PSMB3,PSMC4,DDX5,JUN,HSP90AB1,LILRA2,CALR,RTN4,APOE,GSN,CDC37,P4HB,FUCA2
hE3 uninfected	GO: Biological Process	GO:0015850	organic hydroxy compound transport		0.00199	1	0.0248	0.22	9	300	CES1,TSPO,SDHD,RTN4,TOR1A,XBP1,APOE,SLC16A3,MFSD10
hE3 uninfected	GO: Biological Process	GO:0048678	response to axon injury		0.002	1	0.0249	0.221	5	96	JUN,TSPO,DPYSL3,RTN4,APOE
hE3 uninfected	GO: Biological Process	GO:1905330	regulation of morphogenesis of an epithelium		0.00206	1	0.0256	0.227	7	191	ABL2,PSMA1,PSMA2,PSMA6,PSMB3,PSMC4,ITGAX
hE3 uninfected	GO: Biological Process	GO:0071241	cellular response to inorganic substance		0.00208	1	0.0257	0.228	8	245	JUN,FBP1,TSPO,ALOX5AP,CALR,ANXA5,GSN,ASPH
hE3 uninfected	GO: Biological Process	GO:0060341	regulation of cellular localization		0.00211	1	0.026	0.23	20	1064	HNRNPM,SLC7A11,OS9,GSTO1,HSP90AB1,CALM2,RTN4,NUCB1,DERL2,TOR1A,XBP1,RER1,LCP1,SAR1A,GSN,CDK5RAP3,LMNA,SAR1B,ASPH,CCT8
hE3 uninfected	GO: Biological Process	GO:0043487	regulation of RNA stability		0.00213	1	0.0261	0.231	7	192	PSMA1,PSMA2,PSMA6,PSMB3,HNRNPM,PSMC4,SLC11A1
hE3 uninfected	GO: Biological Process	GO:0046852	positive regulation of bone remodeling		0.00216	1	0.0263	0.233	3	28	ATP6AP1,OSCAR,CA2
hE3 uninfected	GO: Biological Process	GO:0045780	positive regulation of bone resorption		0.00216	1	0.0263	0.233	3	28	ATP6AP1,OSCAR,CA2
hE3 uninfected	GO: Biological Process	GO:0006397	mRNA processing		0.00216	1	0.0263	0.233	13	558	HNRNPM,CWC25,HNRNPA1,HNRNPA2B1,DDX5,RBM8A,SRSF7,PNN,SF3B1,IK,SNRPB,SNRPB2,SON
hE3 uninfected	GO: Biological Process	GO:0050821	protein stabilization		0.00219	1	0.0265	0.235	7	193	GAPDH,HSP90AB1,CALR,RTN4,AAK1,CDC37,CCT8
hE3 uninfected	GO: Biological Process	GO:1903829	positive regulation of cellular protein localization		0.00221	1	0.0267	0.237	10	365	HNRNPM,HSP90AB1,RTN4,XBP1,RER1,SAR1A,CDK5RAP3,SAR1B,ASPH,CCT8
hE3 uninfected	GO: Biological Process	GO:0008202	steroid metabolic process		0.00226	1	0.0272	0.241	10	366	CLN8,ACADVL,CES1,TSPO,TECR,POR,APOE,ASAH1,HSD17B11,G6PD
hE3 uninfected	GO: Biological Process	GO:0021979	hypothalamus cell differentiation		0.00231	1	0.0276	0.245	2	8	NRP2,NRP1
hE3 uninfected	GO: Biological Process	GO:0060316	positive regulation of ryanodine-sensitive calcium-release channel activity		0.00231	1	0.0276	0.245	2	8	GSTO1,CALM2
hE3 uninfected	GO: Biological Process	GO:0033619	membrane protein proteolysis		0.00232	1	0.0277	0.246	4	60	PSENEN,HM13,APOE,SPPL2A
hE3 uninfected	GO: Biological Process	GO:0044403	symbiotic process		0.00232	1	0.0277	0.246	18	921	GAPDH,PSMB3,RTN3,HNRNPA1,DDX5,NRP2,JUN,HSP90AB1,SLC25A5,CALM2,APOE,SLC1A5,GSN,P4HB,EIF4A1,FUCA2,IK,IL2RG
hE3 uninfected	GO: Biological Process	GO:0072503	cellular divalent inorganic cation homeostasis		0.00237	1	0.0282	0.25	13	564	HEXB,ABL2,CLN3,C5AR1,TMCO1,GSTO1,CALM2,CALR,ANXA5,CCRL2,APOE,SLC11A1,ASPH
hE3 uninfected	GO: Biological Process	GO:1903513	endoplasmic reticulum to cytosol transport		0.0024	1	0.0282	0.25	3	29	HM13,OS9,DERL2
hE3 uninfected	GO: Biological Process	GO:0060143	positive regulation of syncytium formation by plasma membrane fusion		0.0024	1	0.0282	0.25	3	29	TNFSF14,CD53,OCSTAMP
hE3 uninfected	GO: Biological Process	GO:0030970	retrograde protein transport, ER to cytosol		0.0024	1	0.0282	0.25	3	29	HM13,OS9,DERL2
hE3 uninfected	GO: Biological Process	GO:0006629	lipid metabolic process		0.00246	1	0.0287	0.255	25	1475	HEXB,CLN8,PLBD1,ACADVL,CES1,NEU1,MGST3,CLN3,TSPO,SDC2,ALOX5AP,MBOAT7,TECR,XBP1,POR,APOE,MFSD2A,PPT1,ORMDL2,ASAH1,IAH1,HSD17B11,IL1RN,G6PD,ATP5F1A
hE3 uninfected	GO: Biological Process	GO:0038061	NIK/NF-kappaB signaling		0.00246	1	0.0287	0.255	7	197	TNFSF14,PSMA1,PSMA2,PSMA6,PSMB3,PSMC4,CALR
hE3 uninfected	GO: Biological Process	GO:0046942	carboxylic acid transport		0.00259	1	0.0301	0.267	10	373	CLN8,SLC7A11,ARL6IP1,CLN3,APOE,SLC1A5,MFSD2A,SLC11A1,SLC16A3,IL1RN
hE3 uninfected	GO: Biological Process	GO:0043484	regulation of RNA splicing		0.0026	1	0.0301	0.267	6	148	HNRNPA1,HNRNPA2B1,DDX5,RBM8A,SRSF7,SON
hE3 uninfected	GO: Biological Process	GO:0010565	regulation of cellular ketone metabolic process		0.0026	1	0.0301	0.267	7	199	ACADVL,PSMA1,PSMA2,PSMA6,PSMB3,PSMC4,SLC7A11
hE3 uninfected	GO: Biological Process	GO:0015849	organic acid transport		0.00264	1	0.0304	0.27	10	374	CLN8,SLC7A11,ARL6IP1,CLN3,APOE,SLC1A5,MFSD2A,SLC11A1,SLC16A3,IL1RN
hE3 uninfected	GO: Biological Process	GO:1903579	negative regulation of ATP metabolic process		0.00264	1	0.0304	0.27	3	30	FBP1,TSPO,DDIT4
hE3 uninfected	GO: Biological Process	GO:0061620	glycolytic process through glucose-6-phosphate		0.00264	1	0.0304	0.27	3	30	GAPDH,PGK1,ALDOA
hE3 uninfected	GO: Biological Process	GO:0009308	amine metabolic process		0.00269	1	0.0307	0.272	6	149	PSMA1,PSMA2,PSMA6,PSMB3,PSMC4,SLC7A11
hE3 uninfected	GO: Biological Process	GO:0070972	protein localization to endoplasmic reticulum		0.00269	1	0.0307	0.272	6	149	SSR3,OS9,SPCS1,RTN4,RER1,SEC62
hE3 uninfected	GO: Biological Process	GO:0050684	regulation of mRNA processing		0.00278	1	0.0315	0.28	6	150	HNRNPA1,HNRNPA2B1,DDX5,RBM8A,SRSF7,SON
hE3 uninfected	GO: Biological Process	GO:0051928	positive regulation of calcium ion transport		0.00278	1	0.0315	0.28	6	150	TSPO,GSTO1,LILRA2,CALM2,ASPH,G6PD
hE3 uninfected	GO: Biological Process	GO:0006402	mRNA catabolic process		0.00279	1	0.0316	0.281	10	377	PSMA1,PSMA2,PSMA6,PSMB3,HNRNPM,PSMC4,DDX5,RBM8A,SLC11A1,RNH1
hE3 uninfected	GO: Biological Process	GO:0030162	regulation of proteolysis		0.00283	1	0.0319	0.283	16	789	CLN8,TNFSF14,GAPDH,PSMC4,ARL6IP1,IL1R2,CLN3,OS9,HSP90AB1,DERL2,XBP1,POR,APOE,GSN,CDK5RAP3,ASPH
hE3 uninfected	GO: Biological Process	GO:0033157	regulation of intracellular protein transport		0.00286	1	0.0323	0.286	8	258	OS9,NUCB1,DERL2,XBP1,LCP1,SAR1A,SAR1B,ASPH
hE3 uninfected	GO: Biological Process	GO:0061615	glycolytic process through fructose-6-phosphate		0.00291	1	0.0325	0.288	3	31	GAPDH,PGK1,ALDOA
hE3 uninfected	GO: Biological Process	GO:0034377	plasma lipoprotein particle assembly		0.00291	1	0.0325	0.288	3	31	CES1,APOE,P4HB
hE3 uninfected	GO: Biological Process	GO:1901215	negative regulation of neuron death		0.00293	1	0.0325	0.288	8	259	SLC7A11,NRP1,JUN,CLN3,C5AR1,HSP90AB1,APOE,PPT1
hE3 uninfected	GO: Biological Process	GO:0007611	learning or memory		0.00294	1	0.0325	0.288	9	318	CLN8,ABL2,SLC7A11,JUN,CLN3,SGK1,APOE,PPT1,IL1RN
hE3 uninfected	GO: Biological Process	GO:0031103	axon regeneration		0.00294	1	0.0325	0.288	4	64	JUN,TSPO,RTN4,APOE
hE3 uninfected	GO: Biological Process	GO:0006621	protein retention in ER lumen		0.00295	1	0.0325	0.288	2	9	OS9,RER1
hE3 uninfected	GO: Biological Process	GO:0061549	sympathetic ganglion development		0.00295	1	0.0325	0.288	2	9	NRP2,NRP1
hE3 uninfected	GO: Biological Process	GO:1904153	negative regulation of retrograde protein transport, ER to cytosol		0.00295	1	0.0325	0.288	2	9	OS9,DERL2
hE3 uninfected	GO: Biological Process	GO:1903362	regulation of cellular protein catabolic process		0.003	1	0.033	0.293	8	260	PSMC4,ATRAID,OS9,HSP90AB1,DERL2,XBP1,APOE,CDK5RAP3
hE3 uninfected	GO: Biological Process	GO:0001738	morphogenesis of a polarized epithelium		0.00306	1	0.0336	0.298	6	153	ABL2,PSMA1,PSMA2,PSMA6,PSMB3,PSMC4
hE3 uninfected	GO: Biological Process	GO:0045639	positive regulation of myeloid cell differentiation		0.00308	1	0.0337	0.299	5	106	ATP6AP1,EVI2B,JUN,CA2,OCSTAMP
hE3 uninfected	GO: Biological Process	GO:0010257	NADH dehydrogenase complex assembly		0.00311	1	0.0337	0.299	4	65	NDUFS7,NDUFA9,TIMMDC1,NDUFB8
hE3 uninfected	GO: Biological Process	GO:0032981	mitochondrial respiratory chain complex I assembly		0.00311	1	0.0337	0.299	4	65	NDUFS7,NDUFA9,TIMMDC1,NDUFB8
hE3 uninfected	GO: Biological Process	GO:0042982	amyloid precursor protein metabolic process		0.00311	1	0.0337	0.299	4	65	PSENEN,CLN3,TMED10,APOE
hE3 uninfected	GO: Biological Process	GO:0035567	non-canonical Wnt signaling pathway		0.00316	1	0.0342	0.303	6	154	ABL2,PSMA1,PSMA2,PSMA6,PSMB3,PSMC4
hE3 uninfected	GO: Biological Process	GO:0010389	regulation of G2/M transition of mitotic cell cycle		0.00323	1	0.0348	0.308	7	207	PSMA1,PSMA2,PSMA6,PSMB3,PSMC4,TUBB,CDK5RAP3
hE3 uninfected	GO: Biological Process	GO:0061013	regulation of mRNA catabolic process		0.00323	1	0.0348	0.308	7	207	PSMA1,PSMA2,PSMA6,PSMB3,HNRNPM,PSMC4,SLC11A1
hE3 uninfected	GO: Biological Process	GO:0008347	glial cell migration		0.00329	1	0.035	0.31	4	66	HEXB,TSPO,MBOAT7,RTN4
hE3 uninfected	GO: Biological Process	GO:0048207	vesicle targeting, rough ER to cis-Golgi		0.00329	1	0.035	0.31	4	66	TMED2,TMED10,SAR1A,SAR1B
hE3 uninfected	GO: Biological Process	GO:0000381	regulation of alternative mRNA splicing, via spliceosome		0.00329	1	0.035	0.31	4	66	HNRNPA1,DDX5,RBM8A,SRSF7
hE3 uninfected	GO: Biological Process	GO:0048208	COPII vesicle coating		0.00329	1	0.035	0.31	4	66	TMED2,TMED10,SAR1A,SAR1B
hE3 uninfected	GO: Biological Process	GO:0045861	negative regulation of proteolysis		0.0033	1	0.035	0.311	10	386	CLN8,TNFSF14,GAPDH,ARL6IP1,IL1R2,CLN3,OS9,HSP90AB1,DERL2,POR
hE3 uninfected	GO: Biological Process	GO:0016052	carbohydrate catabolic process		0.00332	1	0.0351	0.312	7	208	HEXB,GAPDH,PGK1,NEU1,FBP1,ALDOA,DDIT4
hE3 uninfected	GO: Biological Process	GO:0010948	negative regulation of cell cycle process		0.00343	1	0.0362	0.321	10	388	PSMA1,PSMA2,PSMA6,PSMB3,PSMC4,EVI2B,HSP90AB1,CALR,CDK5RAP3,IK
hE3 uninfected	GO: Biological Process	GO:0007029	endoplasmic reticulum organization		0.00347	1	0.0364	0.323	4	67	RTN3,ARL6IP1,LMAN2,RTN4
hE3 uninfected	GO: Biological Process	GO:0006929	substrate-dependent cell migration		0.00348	1	0.0364	0.323	3	33	ABL2,NRP2,NRP1
hE3 uninfected	GO: Biological Process	GO:0045672	positive regulation of osteoclast differentiation		0.00348	1	0.0364	0.323	3	33	ATP6AP1,CA2,OCSTAMP
hE3 uninfected	GO: Biological Process	GO:0072507	divalent inorganic cation homeostasis		0.00349	1	0.0364	0.323	13	590	HEXB,ABL2,CLN3,C5AR1,TMCO1,GSTO1,CALM2,CALR,ANXA5,CCRL2,APOE,SLC11A1,ASPH
hE3 uninfected	GO: Biological Process	GO:0009968	negative regulation of signal transduction		0.00358	1	0.0367	0.326	25	1518	ABL2,PSMA1,PSMA2,PSMA6,PSMB3,PSMC4,DNAJB9,NRP1,FBP1,PTPRE,IL1R2,GSTO1,VDAC2,DDIT4,LILRA2,SLC25A5,CALM2,CALR,XBP1,CHST11,APOE,PDIA6,CDK5RAP3,LMNA,IL1RN
hE3 uninfected	GO: Biological Process	GO:0051603	proteolysis involved in cellular protein catabolic process		0.00359	1	0.0367	0.326	15	735	PSMA1,PSMA2,PSMA6,PSMB3,PSMC4,DNAJB9,HM13,UBXN4,OS9,HSP90AB1,DERL2,TOR1A,XBP1,APOE,CDK5RAP3
hE3 uninfected	GO: Biological Process	GO:0001935	endothelial cell proliferation		0.00359	1	0.0367	0.326	7	211	NRP2,NRP1,JUN,MYDGF,XBP1,APOE,ATP5F1A
hE3 uninfected	GO: Biological Process	GO:0009895	negative regulation of catabolic process		0.0036	1	0.0367	0.326	9	328	FBP1,ATRAID,TSPO,OS9,HSP90AB1,DDIT4,DERL2,CDK5RAP3,SLC11A1
hE3 uninfected	GO: Biological Process	GO:0002768	immune response-regulating cell surface receptor signaling pathway		0.00365	1	0.0367	0.326	12	524	PSMA1,PSMA2,PSMA6,PSMB3,OSCAR,PSMC4,JUN,KCNN4,C5AR1,HSP90AB1,LILRA2,LAT
hE3 uninfected	GO: Biological Process	GO:0060322	head development		0.00365	1	0.0367	0.326	17	885	ABL2,SLC7A11,NRP2,NRP1,CLN5,C5AR1,DDIT4,CALM2,MBOAT7,RTN4,MFSD2A,CDK5RAP3,ATP6V0D1,PPT1,ASPH,SNRPB,G6PD
hE3 uninfected	GO: Biological Process	GO:0021612	facial nerve structural organization		0.00366	1	0.0367	0.326	2	10	NRP2,NRP1
hE3 uninfected	GO: Biological Process	GO:0070862	negative regulation of protein exit from endoplasmic reticulum		0.00366	1	0.0367	0.326	2	10	OS9,DERL2
hE3 uninfected	GO: Biological Process	GO:0021800	cerebral cortex tangential migration		0.00366	1	0.0367	0.326	2	10	NRP2,NRP1
hE3 uninfected	GO: Biological Process	GO:0036500	ATF6-mediated unfolded protein response		0.00366	1	0.0367	0.326	2	10	CALR,XBP1
hE3 uninfected	GO: Biological Process	GO:0021562	vestibulocochlear nerve development		0.00366	1	0.0367	0.326	2	10	NRP2,NRP1
hE3 uninfected	GO: Biological Process	GO:0030388	fructose 1,6-bisphosphate metabolic process		0.00366	1	0.0367	0.326	2	10	FBP1,ALDOA
hE3 uninfected	GO: Biological Process	GO:2000347	positive regulation of hepatocyte proliferation		0.00366	1	0.0367	0.326	2	10	RTN4,XBP1
hE3 uninfected	GO: Biological Process	GO:0034378	chylomicron assembly		0.00366	1	0.0367	0.326	2	10	APOE,P4HB
hE3 uninfected	GO: Biological Process	GO:0072674	multinuclear osteoclast differentiation		0.00366	1	0.0367	0.326	2	10	OSCAR,OCSTAMP
hE3 uninfected	GO: Biological Process	GO:0006687	glycosphingolipid metabolic process		0.00366	1	0.0367	0.326	4	68	HEXB,NEU1,CLN3,ASAH1
hE3 uninfected	GO: Biological Process	GO:0070555	response to interleukin-1		0.00369	1	0.0368	0.327	7	212	PSMA1,PSMA2,PSMA6,PSMB3,PSMC4,IL1R2,IL1RN
hE3 uninfected	GO: Biological Process	GO:0009636	response to toxic substance		0.00369	1	0.0368	0.327	13	594	CES1,SLC7A11,HNRNPA1,TUFM,GGH,JUN,MGST3,GSTO1,ALOX5AP,NUCB1,APOE,GSN,G6PD
hE3 uninfected	GO: Biological Process	GO:1901700	response to oxygen-containing compound		0.0037	1	0.0368	0.327	29	1858	CYC1,ATP6V1E1,ATP6AP1,ABL2,TWF2,NCF2,NDUFA9,TUFM,GGH,JUN,PTPRE,TSPO,C5AR1,CA2,HSP90AB1,DDIT4,LILRA2,CALR,SGK1,ANXA5,XBP1,POR,APOE,GSN,ATP6V0D1,SLC11A1,ASPH,IL1RN,G6PD
hE3 uninfected	GO: Biological Process	GO:0051668	localization within membrane		0.00376	1	0.0373	0.331	5	111	SLC7A11,RER1,APOE,SAR1A,GSN
hE3 uninfected	GO: Biological Process	GO:0018279	protein N-linked glycosylation via asparagine		0.00379	1	0.0374	0.331	3	34	RPN2,DDOST,OSTC
hE3 uninfected	GO: Biological Process	GO:0071353	cellular response to interleukin-4		0.00379	1	0.0374	0.331	3	34	HSP90AB1,XBP1,IL2RG
hE3 uninfected	GO: Biological Process	GO:0060142	regulation of syncytium formation by plasma membrane fusion		0.00379	1	0.0374	0.331	3	34	TNFSF14,CD53,OCSTAMP
hE3 uninfected	GO: Biological Process	GO:0043113	receptor clustering		0.00386	1	0.0379	0.337	4	69	SLC7A11,RER1,APOE,GSN
hE3 uninfected	GO: Biological Process	GO:0006874	cellular calcium ion homeostasis		0.00393	1	0.0386	0.342	12	529	HEXB,ABL2,CLN3,C5AR1,TMCO1,GSTO1,CALM2,CALR,ANXA5,CCRL2,APOE,ASPH
hE3 uninfected	GO: Biological Process	GO:2000145	regulation of cell motility		0.00397	1	0.0389	0.345	20	1125	ABL2,TNFSF14,ITGAX,NRP2,NRP1,JUN,C5AR1,ALDOA,FERMT3,DPYSL3,CALR,SGK1,ANXA5,RTN4,XBP1,APOE,LMNA,CD151,IL1RN,ATP5F1A
hE3 uninfected	GO: Biological Process	GO:0044419	interspecies interaction between organisms		0.00402	1	0.0392	0.348	18	970	GAPDH,PSMB3,RTN3,HNRNPA1,DDX5,NRP2,JUN,HSP90AB1,SLC25A5,CALM2,APOE,SLC1A5,GSN,P4HB,EIF4A1,FUCA2,IK,IL2RG
hE3 uninfected	GO: Biological Process	GO:1901361	organic cyclic compound catabolic process		0.00405	1	0.0393	0.348	14	672	PSMA1,PSMA2,PSMA6,PSMB3,HNRNPM,PSMC4,NCF2,DDX5,RBM8A,DPYSL3,APOE,SLC11A1,RNH1,HSD17B11
hE3 uninfected	GO: Biological Process	GO:0002223	stimulatory C-type lectin receptor signaling pathway		0.00406	1	0.0393	0.348	5	113	PSMA1,PSMA2,PSMA6,PSMB3,PSMC4
hE3 uninfected	GO: Biological Process	GO:0050885	neuromuscular process controlling balance		0.00407	1	0.0393	0.348	4	70	HEXB,CLN8,ABL2,CLN3
hE3 uninfected	GO: Biological Process	GO:0006901	vesicle coating		0.00407	1	0.0393	0.348	4	70	TMED2,TMED10,SAR1A,SAR1B
hE3 uninfected	GO: Biological Process	GO:0050852	T cell receptor signaling pathway		0.00408	1	0.0394	0.349	7	216	PSMA1,PSMA2,PSMA6,PSMB3,PSMC4,KCNN4,LAT
hE3 uninfected	GO: Biological Process	GO:0065005	protein-lipid complex assembly		0.00412	1	0.0394	0.35	3	35	CES1,APOE,P4HB
hE3 uninfected	GO: Biological Process	GO:0018196	peptidyl-asparagine modification		0.00412	1	0.0394	0.35	3	35	RPN2,DDOST,OSTC
hE3 uninfected	GO: Biological Process	GO:0006732	coenzyme metabolic process		0.00412	1	0.0394	0.35	8	274	CES1,NCF2,NDUFA9,GGH,GSTO1,TECR,PPT1,G6PD
hE3 uninfected	GO: Biological Process	GO:0006090	pyruvate metabolic process		0.00418	1	0.0399	0.354	6	163	GAPDH,PGK1,FBP1,ALDOA,DDIT4,SLC16A3
hE3 uninfected	GO: Biological Process	GO:0008361	regulation of cell size		0.00419	1	0.0399	0.354	7	217	CLN8,TWF2,NRP1,KCNN4,HSP90AB1,RTN4,APOE
hE3 uninfected	GO: Biological Process	GO:0050764	regulation of phagocytosis		0.00421	1	0.04	0.355	5	114	SIGLEC9,LMAN2,CALR,SLC11A1,IL2RG
hE3 uninfected	GO: Biological Process	GO:0000165	MAPK cascade		0.00425	1	0.0402	0.357	19	1053	ATP6AP1,ABL2,PSMA1,PSMA2,PSMA6,PSMB3,PSMC4,NRP1,JUN,MYDGF,C5AR1,XBP1,ZNF622,APOE,CDK5RAP3,SLC11A1,LAT,IL1RN,IL2RG
hE3 uninfected	GO: Biological Process	GO:1902475	L-alpha-amino acid transmembrane transport		0.00428	1	0.0404	0.359	4	71	CLN8,SLC7A11,ARL6IP1,SLC1A5
hE3 uninfected	GO: Biological Process	GO:0009628	response to abiotic stimulus		0.00431	1	0.0407	0.361	23	1375	ATP6AP1,ABL2,TNFSF14,ACADVL,PSMA1,PSMA2,PSMA6,PSMB3,PSMC4,SLC7A11,PGK1,JUN,TSPO,CA2,SDHD,HSP90AB1,DDIT4,SGK1,RTN4,XBP1,ATP6V0D1,LMNA,P4HB
hE3 uninfected	GO: Biological Process	GO:0008203	cholesterol metabolic process		0.00443	1	0.0415	0.368	6	165	CLN8,ACADVL,CES1,POR,APOE,G6PD
hE3 uninfected	GO: Biological Process	GO:0006930	substrate-dependent cell migration, cell extension		0.00445	1	0.0415	0.368	2	11	ABL2,NRP1
hE3 uninfected	GO: Biological Process	GO:0042989	sequestering of actin monomers		0.00445	1	0.0415	0.368	2	11	TWF2,GSN
hE3 uninfected	GO: Biological Process	GO:0015809	arginine transport		0.00445	1	0.0415	0.368	2	11	CLN3,SLC11A1
hE3 uninfected	GO: Biological Process	GO:0097113	AMPA glutamate receptor clustering		0.00445	1	0.0415	0.368	2	11	SLC7A11,APOE
hE3 uninfected	GO: Biological Process	GO:0034205	amyloid-beta formation		0.00446	1	0.0415	0.368	3	36	PSENEN,TMED10,APOE
hE3 uninfected	GO: Biological Process	GO:0090114	COPII-coated vesicle budding		0.0045	1	0.0416	0.369	4	72	TMED2,TMED10,SAR1A,SAR1B
hE3 uninfected	GO: Biological Process	GO:0022029	telencephalon cell migration		0.0045	1	0.0416	0.369	4	72	NRP2,NRP1,MBOAT7,RTN4
hE3 uninfected	GO: Biological Process	GO:0007420	brain development		0.00455	1	0.0421	0.373	16	829	ABL2,SLC7A11,NRP2,NRP1,CLN5,C5AR1,DDIT4,CALM2,MBOAT7,RTN4,MFSD2A,CDK5RAP3,ATP6V0D1,PPT1,SNRPB,G6PD
hE3 uninfected	GO: Biological Process	GO:0031102	neuron projection regeneration		0.00472	1	0.0435	0.386	4	73	JUN,TSPO,RTN4,APOE
hE3 uninfected	GO: Biological Process	GO:0023014	signal transduction by protein phosphorylation		0.00479	1	0.0436	0.387	19	1065	ATP6AP1,ABL2,PSMA1,PSMA2,PSMA6,PSMB3,PSMC4,NRP1,JUN,MYDGF,C5AR1,XBP1,ZNF622,APOE,CDK5RAP3,SLC11A1,LAT,IL1RN,IL2RG
hE3 uninfected	GO: Biological Process	GO:0070670	response to interleukin-4		0.00483	1	0.0436	0.387	3	37	HSP90AB1,XBP1,IL2RG
hE3 uninfected	GO: Biological Process	GO:0090505	epiboly involved in wound healing		0.00483	1	0.0436	0.387	3	37	TOR1A,LCP1,CD151
hE3 uninfected	GO: Biological Process	GO:1904358	positive regulation of telomere maintenance via telomere lengthening		0.00483	1	0.0436	0.387	3	37	HNRNPA1,HNRNPA2B1,CCT8
hE3 uninfected	GO: Biological Process	GO:0044319	wound healing, spreading of cells		0.00483	1	0.0436	0.387	3	37	TOR1A,LCP1,CD151
hE3 uninfected	GO: Biological Process	GO:0006007	glucose catabolic process		0.00483	1	0.0436	0.387	3	37	GAPDH,PGK1,ALDOA
hE3 uninfected	GO: Biological Process	GO:0034248	regulation of cellular amide metabolic process		0.00483	1	0.0436	0.387	12	543	ABCF1,GAPDH,SLC7A11,TUFM,RBM8A,TMED10,CALR,APOE,ORMDL2,PA2G4,EIF4A1,EIF3I
hE3 uninfected	GO: Biological Process	GO:0042110	T cell activation		0.00483	1	0.0436	0.387	12	543	ABL2,TNFSF14,CD83,ITGAX,DDOST,XBP1,LCP1,GSN,SLC11A1,LAT,CD151,IL2RG
hE3 uninfected	GO: Biological Process	GO:0010648	negative regulation of cell communication		0.00483	1	0.0436	0.387	26	1638	ABL2,PSMA1,PSMA2,PSMA6,PSMB3,PSMC4,DNAJB9,NRP1,FBP1,PTPRE,IL1R2,GSTO1,VDAC2,DDIT4,LILRA2,SLC25A5,CALM2,CALR,ANXA5,XBP1,CHST11,APOE,PDIA6,CDK5RAP3,LMNA,IL1RN
hE3 uninfected	GO: Biological Process	GO:0048863	stem cell differentiation		0.00489	1	0.0441	0.391	8	282	PSMA1,PSMA2,PSMA6,PSMB3,PSMC4,NRP2,NRP1,N4BP2L2
hE3 uninfected	GO: Biological Process	GO:0051260	protein homooligomerization		0.00495	1	0.0445	0.394	10	409	GAPDH,HM13,FBP1,ALDOA,ALOX5AP,DPYSL3,ANXA5,TOR1A,APOE,SLC1A5
hE3 uninfected	GO: Biological Process	GO:0032623	interleukin-2 production		0.00496	1	0.0445	0.394	4	74	ABL2,OSCAR,CD83,SLC11A1
hE3 uninfected	GO: Biological Process	GO:1902749	regulation of cell cycle G2/M phase transition		0.00497	1	0.0445	0.395	7	224	PSMA1,PSMA2,PSMA6,PSMB3,PSMC4,TUBB,CDK5RAP3
hE3 uninfected	GO: Biological Process	GO:0023057	negative regulation of signaling		0.00499	1	0.0445	0.395	26	1642	ABL2,PSMA1,PSMA2,PSMA6,PSMB3,PSMC4,DNAJB9,NRP1,FBP1,PTPRE,IL1R2,GSTO1,VDAC2,DDIT4,LILRA2,SLC25A5,CALM2,CALR,ANXA5,XBP1,CHST11,APOE,PDIA6,CDK5RAP3,LMNA,IL1RN
hE3 uninfected	GO: Biological Process	GO:0055074	calcium ion homeostasis		0.00504	1	0.0449	0.398	12	546	HEXB,ABL2,CLN3,C5AR1,TMCO1,GSTO1,CALM2,CALR,ANXA5,CCRL2,APOE,ASPH
hE3 uninfected	GO: Biological Process	GO:0044270	cellular nitrogen compound catabolic process		0.00506	1	0.045	0.399	13	617	PSMA1,PSMA2,PSMA6,PSMB3,HNRNPM,PSMC4,NCF2,DDX5,RBM8A,DPYSL3,POR,SLC11A1,RNH1
hE3 uninfected	GO: Biological Process	GO:0021885	forebrain cell migration		0.0052	1	0.0459	0.408	4	75	NRP2,NRP1,MBOAT7,RTN4
hE3 uninfected	GO: Biological Process	GO:0033572	transferrin transport		0.0052	1	0.0459	0.408	3	38	ATP6V1E1,ATP6AP1,ATP6V0D1
hE3 uninfected	GO: Biological Process	GO:0090504	epiboly		0.0052	1	0.0459	0.408	3	38	TOR1A,LCP1,CD151
hE3 uninfected	GO: Biological Process	GO:0021561	facial nerve development		0.0053	1	0.0462	0.41	2	12	NRP2,NRP1
hE3 uninfected	GO: Biological Process	GO:0097688	glutamate receptor clustering		0.0053	1	0.0462	0.41	2	12	SLC7A11,APOE
hE3 uninfected	GO: Biological Process	GO:0021610	facial nerve morphogenesis		0.0053	1	0.0462	0.41	2	12	NRP2,NRP1
hE3 uninfected	GO: Biological Process	GO:0060315	negative regulation of ryanodine-sensitive calcium-release channel activity		0.0053	1	0.0462	0.41	2	12	GSTO1,CALM2
hE3 uninfected	GO: Biological Process	GO:0035672	oligopeptide transmembrane transport		0.0053	1	0.0462	0.41	2	12	SLC7A11,CA2
hE3 uninfected	GO: Biological Process	GO:0035437	maintenance of protein localization in endoplasmic reticulum		0.0053	1	0.0462	0.41	2	12	OS9,RER1
hE3 uninfected	GO: Biological Process	GO:0030335	positive regulation of cell migration		0.00533	1	0.0464	0.411	13	621	TNFSF14,ITGAX,NRP2,NRP1,JUN,C5AR1,ALDOA,FERMT3,CALR,RTN4,XBP1,CD151,ATP5F1A
hE3 uninfected	GO: Biological Process	GO:2000573	positive regulation of DNA biosynthetic process		0.00545	1	0.0473	0.42	4	76	HNRNPA1,HNRNPA2B1,HSP90AB1,CCT8
hE3 uninfected	GO: Biological Process	GO:1903050	regulation of proteolysis involved in cellular protein catabolic process		0.00547	1	0.0473	0.42	7	228	PSMC4,OS9,HSP90AB1,DERL2,XBP1,APOE,CDK5RAP3
hE3 uninfected	GO: Biological Process	GO:0043434	response to peptide hormone		0.00552	1	0.0477	0.423	11	483	CYC1,ATP6V1E1,ATP6AP1,GGH,PTPRE,CA2,SGK1,ANXA5,XBP1,POR,ATP6V0D1
hE3 uninfected	GO: Biological Process	GO:0006401	RNA catabolic process		0.00556	1	0.0479	0.425	10	416	PSMA1,PSMA2,PSMA6,PSMB3,HNRNPM,PSMC4,DDX5,RBM8A,SLC11A1,RNH1
hE3 uninfected	GO: Biological Process	GO:0071375	cellular response to peptide hormone stimulus		0.00558	1	0.048	0.426	9	351	ATP6V1E1,ATP6AP1,PTPRE,CA2,SGK1,ANXA5,XBP1,POR,ATP6V0D1
hE3 uninfected	GO: Biological Process	GO:0006695	cholesterol biosynthetic process		0.00571	1	0.049	0.435	4	77	CES1,POR,APOE,G6PD
hE3 uninfected	GO: Biological Process	GO:0050679	positive regulation of epithelial cell proliferation		0.00573	1	0.0491	0.435	7	230	NRP2,NRP1,JUN,MYDGF,C5AR1,RTN4,XBP1
hE3 uninfected	GO: Biological Process	GO:0009967	positive regulation of signal transduction		0.00574	1	0.0491	0.435	28	1831	ATP6AP1,ABL2,TNFSF14,PSMA1,PSMA2,PSMA6,PSMB3,PSMC4,DDX5,NRP1,JUN,MYDGF,KCNN4,C5AR1,GSTO1,HSP90AB1,CALM2,CALR,RTN4,AAK1,XBP1,POR,ZNF622,APOE,GSN,CDK5RAP3,LAT,IL1RN
hE3 uninfected	GO: Biological Process	GO:0045185	maintenance of protein location		0.0058	1	0.0495	0.439	5	123	TWF2,TSPO,OS9,RER1,GSN
hE3 uninfected	GO: Biological Process	GO:0031099	regeneration		0.00586	1	0.0499	0.443	7	231	JUN,TSPO,C5AR1,RTN4,APOE,LCP1,GSN
hE3 uninfected	GO: Cellular Component	GO:0044432	endoplasmic reticulum part		1.24e-17	6.54e-15	6.54e-15	4.48e-14	50	1383	CLN8,DNAJB11,ATP6AP1,RPN2,CES1,PSENEN,RTN3,SSR3,DNAJB9,HM13,DDOST,OSTC,UBXN4,MGST3,ARL6IP1,CLN3,SURF4,MYDGF,OS9,TMED2,LMAN2,TMED10,TMCO1,SDC2,ALOX5AP,MBOAT7,CALR,SPCS1,SGK1,TECR,RTN4,NUCB1,DERL2,TOR1A,XBP1,POR,APOE,SAR1A,MFSD2A,PDIA6,SPPL2A,ORMDL2,P4HB,TMEM208,TKT,SEC62,SAR1B,ASPH,FUCA2,SLC35B1
hE3 uninfected	GO: Cellular Component	GO:0005789	endoplasmic reticulum membrane		5.34e-15	2.81e-12	1.4e-12	9.6e-12	41	1091	CLN8,ATP6AP1,RPN2,PSENEN,RTN3,SSR3,DNAJB9,HM13,DDOST,OSTC,UBXN4,MGST3,ARL6IP1,CLN3,SURF4,OS9,TMED2,LMAN2,TMED10,TMCO1,ALOX5AP,MBOAT7,CALR,SPCS1,SGK1,TECR,RTN4,DERL2,TOR1A,XBP1,POR,MFSD2A,PDIA6,SPPL2A,ORMDL2,TMEM208,TKT,SEC62,SAR1B,ASPH,SLC35B1
hE3 uninfected	GO: Cellular Component	GO:0042175	nuclear outer membrane-endoplasmic reticulum membrane network		1.08e-14	5.67e-12	1.89e-12	1.29e-11	41	1114	CLN8,ATP6AP1,RPN2,PSENEN,RTN3,SSR3,DNAJB9,HM13,DDOST,OSTC,UBXN4,MGST3,ARL6IP1,CLN3,SURF4,OS9,TMED2,LMAN2,TMED10,TMCO1,ALOX5AP,MBOAT7,CALR,SPCS1,SGK1,TECR,RTN4,DERL2,TOR1A,XBP1,POR,MFSD2A,PDIA6,SPPL2A,ORMDL2,TMEM208,TKT,SEC62,SAR1B,ASPH,SLC35B1
hE3 uninfected	GO: Cellular Component	GO:0099503	secretory vesicle		1.06e-11	5.56e-09	1.39e-09	9.51e-09	36	1080	HEXB,SIGLEC9,PSMA2,OSCAR,NCF2,CREG1,ITGAX,DDOST,GGH,NEU1,CLN3,SURF4,QPCT,TMED2,C5AR1,TMED10,ALDOA,VDAC2,FERMT3,HSP90AB1,DPP7,DPYSL3,CALR,ANXA5,TUBB,TOR1A,GSN,ATP6V0D1,SLC11A1,PPT1,ASAH1,PA2G4,CD53,CD58,CCT8,FUCA2
hE3 uninfected	GO: Cellular Component	GO:0005764	lysosome		3.15e-11	1.66e-08	2.85e-09	1.95e-08	29	739	HEXB,PLBD1,SPNS1,ATP6V1E1,NCF2,CREG1,DDOST,GGH,NEU1,ATRAID,CLN3,CLN5,SURF4,SDC2,HSP90AB1,DPP7,TUBB,APOE,SPPL2A,ATP6V0D1,SLC11A1,LAT,PPT1,ASAH1,PA2G4,CCT8,FUCA2,SLC26A11,M6PR
hE3 uninfected	GO: Cellular Component	GO:0000323	lytic vacuole		3.25e-11	1.71e-08	2.85e-09	1.95e-08	29	740	HEXB,PLBD1,SPNS1,ATP6V1E1,NCF2,CREG1,DDOST,GGH,NEU1,ATRAID,CLN3,CLN5,SURF4,SDC2,HSP90AB1,DPP7,TUBB,APOE,SPPL2A,ATP6V0D1,SLC11A1,LAT,PPT1,ASAH1,PA2G4,CCT8,FUCA2,SLC26A11,M6PR
hE3 uninfected	GO: Cellular Component	GO:0044437	vacuolar part		8.46e-11	4.45e-08	6.36e-09	4.35e-08	25	571	HEXB,SPNS1,ATP6V1E1,RPN2,CREG1,DDOST,GGH,NEU1,ATRAID,CLN3,CLN5,SURF4,SDC2,HSP90AB1,DPP7,TUBB,SPPL2A,ATP6V0D1,PPT1,ASAH1,PA2G4,CCT8,FUCA2,SLC26A11,M6PR
hE3 uninfected	GO: Cellular Component	GO:0030141	secretory granule		1.28e-10	6.73e-08	8.41e-09	5.75e-08	31	892	HEXB,SIGLEC9,PSMA2,OSCAR,NCF2,CREG1,ITGAX,DDOST,GGH,NEU1,SURF4,QPCT,TMED2,C5AR1,TMED10,ALDOA,VDAC2,FERMT3,HSP90AB1,DPP7,CALR,TUBB,TOR1A,GSN,SLC11A1,ASAH1,PA2G4,CD53,CD58,CCT8,FUCA2
hE3 uninfected	GO: Cellular Component	GO:0005793	endoplasmic reticulum-Golgi intermediate compartment		1.49e-10	7.86e-08	8.73e-09	5.98e-08	13	127	CLN8,ATP6AP1,SURF4,MYDGF,TMED2,LMAN2,TMED10,CALR,NUCB1,RER1,PDIA6,CNIH4,P4HB
hE3 uninfected	GO: Cellular Component	GO:0030176	integral component of endoplasmic reticulum membrane		2.01e-10	1.06e-07	1.06e-08	7.24e-08	14	158	HM13,ARL6IP1,CLN3,TMCO1,CALR,SPCS1,TECR,RTN4,DERL2,XBP1,SPPL2A,SEC62,ASPH,SLC35B1
hE3 uninfected	GO: Cellular Component	GO:0031227	intrinsic component of endoplasmic reticulum membrane		3.88e-10	2.04e-07	1.86e-08	1.27e-07	14	166	HM13,ARL6IP1,CLN3,TMCO1,CALR,SPCS1,TECR,RTN4,DERL2,XBP1,SPPL2A,SEC62,ASPH,SLC35B1
hE3 uninfected	GO: Cellular Component	GO:0044433	cytoplasmic vesicle part		3.27e-09	1.72e-06	1.44e-07	9.82e-07	39	1528	HEXB,ATP6AP1,PSENEN,SIGLEC9,PSMA2,OSCAR,CREG1,ITGAX,DDOST,GGH,NEU1,SURF4,QPCT,TMED2,C5AR1,TMED10,ALDOA,FERMT3,HSP90AB1,DPP7,CALR,TUBB,TOR1A,SCAMP2,APOE,SAR1A,GSN,SPPL2A,ATP6V0D1,SLC11A1,ASAH1,PA2G4,SAR1B,CD53,CD58,CCT8,FUCA2,M6PR,MFSD10
hE3 uninfected	GO: Cellular Component	GO:0005775	vacuolar lumen		6.87e-09	3.61e-06	2.78e-07	1.9e-06	13	173	HEXB,CREG1,GGH,NEU1,CLN5,SDC2,DPP7,TUBB,PPT1,ASAH1,PA2G4,CCT8,FUCA2
hE3 uninfected	GO: Cellular Component	GO:0000974	Prp19 complex		1.59e-08	8.36e-06	5.97e-07	4.09e-06	10	95	HNRNPM,CWC25,HNRNPA1,HNRNPA2B1,DDX5,RBM8A,PNN,SF3B1,SNRPB,SNRPB2
hE3 uninfected	GO: Cellular Component	GO:0034774	secretory granule lumen		4.52e-08	2.38e-05	1.59e-06	1.09e-05	16	322	HEXB,PSMA2,OSCAR,CREG1,GGH,NEU1,QPCT,ALDOA,FERMT3,HSP90AB1,DPP7,TUBB,GSN,PA2G4,CCT8,FUCA2
hE3 uninfected	GO: Cellular Component	GO:0060205	cytoplasmic vesicle lumen		5.37e-08	2.82e-05	1.71e-06	1.17e-05	16	326	HEXB,PSMA2,OSCAR,CREG1,GGH,NEU1,QPCT,ALDOA,FERMT3,HSP90AB1,DPP7,TUBB,GSN,PA2G4,CCT8,FUCA2
hE3 uninfected	GO: Cellular Component	GO:0005682	U5 snRNP		5.59e-08	2.94e-05	1.71e-06	1.17e-05	11	138	HNRNPM,CWC25,HNRNPA1,HNRNPA2B1,DDX5,RBM8A,PNN,SF3B1,IK,SNRPB,SNRPB2
hE3 uninfected	GO: Cellular Component	GO:0031983	vesicle lumen		5.84e-08	3.07e-05	1.71e-06	1.17e-05	16	328	HEXB,PSMA2,OSCAR,CREG1,GGH,NEU1,QPCT,ALDOA,FERMT3,HSP90AB1,DPP7,TUBB,GSN,PA2G4,CCT8,FUCA2
hE3 uninfected	GO: Cellular Component	GO:0071013	catalytic step 2 spliceosome		1.09e-07	5.74e-05	3.02e-06	2.07e-05	9	88	HNRNPM,HNRNPA1,HNRNPA2B1,DDX5,RBM8A,PNN,SF3B1,SNRPB,SNRPB2
hE3 uninfected	GO: Cellular Component	GO:0098805	whole membrane		1.57e-07	8.24e-05	4.12e-06	2.82e-05	39	1763	ATP5MC3,SPNS1,ATP6V1E1,ATP6AP1,RPN2,PSENEN,SIGLEC9,ITGAX,PGK1,DDOST,NEU1,ATRAID,CLN3,CLN5,SURF4,TSPO,KCNN4,TMED2,C5AR1,TMED10,VDAC2,HSP90AB1,SLC25A5,CALR,TUBB,SCAMP2,APOE,SAR1A,SPPL2A,ATP6V0D1,SLC11A1,LAT,PPT1,SAR1B,CD53,CD58,SLC26A11,M6PR,ATP5F1A
hE3 uninfected	GO: Cellular Component	GO:0043209	myelin sheath		6.48e-07	0.000341	1.62e-05	0.000111	12	214	GAPDH,TUFM,ALDOA,GSTO1,CA2,VDAC2,SLC25A5,RTN4,COX6A1,GSN,TKT,ATP5F1A
hE3 uninfected	GO: Cellular Component	GO:0097525	spliceosomal snRNP complex		8.24e-07	0.000433	1.97e-05	0.000135	11	180	HNRNPM,CWC25,HNRNPA1,HNRNPA2B1,DDX5,RBM8A,PNN,SF3B1,IK,SNRPB,SNRPB2
hE3 uninfected	GO: Cellular Component	GO:0030532	small nuclear ribonucleoprotein complex		1.08e-06	0.000568	2.47e-05	0.000169	11	185	HNRNPM,CWC25,HNRNPA1,HNRNPA2B1,DDX5,RBM8A,PNN,SF3B1,IK,SNRPB,SNRPB2
hE3 uninfected	GO: Cellular Component	GO:0098796	membrane protein complex		1.15e-06	0.000605	2.52e-05	0.000172	31	1325	CYC1,ATP5MC3,ATP6V1E1,NDUFS7,ATP6AP1,RPN2,PSENEN,NCF2,HM13,NDUFA9,ITGAX,NDUFB8,DDOST,OSTC,ARL6IP1,KCNN4,OS9,TMED10,SDHD,VDAC2,CALM2,CALR,SPCS1,COX6A1,AAK1,DERL2,SAR1A,ATP6V0D1,ORMDL2,SAR1B,ATP5F1A
hE3 uninfected	GO: Cellular Component	GO:0005681	spliceosomal complex		1.2e-06	0.000631	2.53e-05	0.000173	11	187	HNRNPM,CWC25,HNRNPA1,HNRNPA2B1,DDX5,RBM8A,PNN,SF3B1,IK,SNRPB,SNRPB2
hE3 uninfected	GO: Cellular Component	GO:0035578	azurophil granule lumen		1.81e-06	0.000953	3.25e-05	0.000223	8	91	HEXB,CREG1,GGH,DPP7,TUBB,PA2G4,CCT8,FUCA2
hE3 uninfected	GO: Cellular Component	GO:0031967	organelle envelope		1.86e-06	0.00098	3.25e-05	0.000223	30	1286	CYC1,ATP5MC3,SPNS1,NDUFS7,ABCF1,ACADVL,GAPDH,NDUFA9,TIMMDC1,NDUFB8,TUFM,UBXN4,MGST3,ATRAID,TSPO,GSTO1,ALOX5AP,SDHD,VDAC2,SLC25A5,CALR,RTN4,COX6A1,TUBB,TOR1A,APOE,LMNA,SLC16A3,GHITM,ATP5F1A
hE3 uninfected	GO: Cellular Component	GO:0031975	envelope		1.86e-06	0.00098	3.25e-05	0.000223	30	1286	CYC1,ATP5MC3,SPNS1,NDUFS7,ABCF1,ACADVL,GAPDH,NDUFA9,TIMMDC1,NDUFB8,TUFM,UBXN4,MGST3,ATRAID,TSPO,GSTO1,ALOX5AP,SDHD,VDAC2,SLC25A5,CALR,RTN4,COX6A1,TUBB,TOR1A,APOE,LMNA,SLC16A3,GHITM,ATP5F1A
hE3 uninfected	GO: Cellular Component	GO:0120114	Sm-like protein family complex		1.9e-06	0.001	3.25e-05	0.000223	11	196	HNRNPM,CWC25,HNRNPA1,HNRNPA2B1,DDX5,RBM8A,PNN,SF3B1,IK,SNRPB,SNRPB2
hE3 uninfected	GO: Cellular Component	GO:0042582	azurophil granule		1.92e-06	0.00101	3.25e-05	0.000223	10	158	HEXB,CREG1,DDOST,GGH,SURF4,DPP7,TUBB,PA2G4,CCT8,FUCA2
hE3 uninfected	GO: Cellular Component	GO:0005766	primary lysosome		1.92e-06	0.00101	3.25e-05	0.000223	10	158	HEXB,CREG1,DDOST,GGH,SURF4,DPP7,TUBB,PA2G4,CCT8,FUCA2
hE3 uninfected	GO: Cellular Component	GO:0031301	integral component of organelle membrane		2.22e-06	0.00117	3.65e-05	0.00025	15	380	HM13,ARL6IP1,CLN3,TMCO1,CALR,SPCS1,TECR,RTN4,DERL2,XBP1,RER1,SPPL2A,SEC62,ASPH,SLC35B1
hE3 uninfected	GO: Cellular Component	GO:0009986	cell surface		2.96e-06	0.00156	4.72e-05	0.000323	26	1042	SIGLEC9,HNRNPM,OSCAR,CD83,HM13,ITGAX,SLC7A11,NRP1,NEU1,FCGRT,LMAN2,C5AR1,SDC2,HSP90AB1,CALR,ANXA5,RER1,CCRL2,APOE,SLC11A1,P4HB,CD53,CD58,CD151,IL2RG,ATP5F1A
hE3 uninfected	GO: Cellular Component	GO:0033116	endoplasmic reticulum-Golgi intermediate compartment membrane		3.77e-06	0.00198	5.83e-05	0.000399	7	71	CLN8,ATP6AP1,SURF4,TMED2,LMAN2,TMED10,CALR
hE3 uninfected	GO: Cellular Component	GO:0005788	endoplasmic reticulum lumen		6.46e-06	0.0034	9.7e-05	0.000664	13	314	DNAJB11,CES1,DNAJB9,MYDGF,OS9,SDC2,CALR,NUCB1,TOR1A,APOE,PDIA6,P4HB,FUCA2
hE3 uninfected	GO: Cellular Component	GO:0031300	intrinsic component of organelle membrane		7.05e-06	0.00371	0.000103	0.000705	15	418	HM13,ARL6IP1,CLN3,TMCO1,CALR,SPCS1,TECR,RTN4,DERL2,XBP1,RER1,SPPL2A,SEC62,ASPH,SLC35B1
hE3 uninfected	GO: Cellular Component	GO:1902494	catalytic complex		8.91e-06	0.00469	0.000127	0.000867	32	1538	CYC1,NDUFS7,RPN2,PSMA1,PSMA2,PSMA6,PSMB3,HNRNPM,PSMC4,NCF2,NDUFA9,CWC25,NDUFB8,HNRNPA1,HNRNPA2B1,DDOST,DDX5,OSTC,OS9,RBM8A,ALDOA,SDHD,DCAF13,PNN,CALM2,SPCS1,DERL2,SF3B1,ORMDL2,P4HB,SNRPB,SNRPB2
hE3 uninfected	GO: Cellular Component	GO:0070820	tertiary granule		2e-05	0.0105	0.000276	0.00189	9	164	OSCAR,ITGAX,GGH,QPCT,ALDOA,SLC11A1,ASAH1,CD53,CD58
hE3 uninfected	GO: Cellular Component	GO:0005765	lysosomal membrane		2.59e-05	0.0136	0.000349	0.00239	13	358	SPNS1,ATP6V1E1,DDOST,NEU1,ATRAID,CLN3,CLN5,SURF4,HSP90AB1,SPPL2A,ATP6V0D1,SLC26A11,M6PR
hE3 uninfected	GO: Cellular Component	GO:0098852	lytic vacuole membrane		2.67e-05	0.014	0.00035	0.0024	13	359	SPNS1,ATP6V1E1,DDOST,NEU1,ATRAID,CLN3,CLN5,SURF4,HSP90AB1,SPPL2A,ATP6V0D1,SLC26A11,M6PR
hE3 uninfected	GO: Cellular Component	GO:0005839	proteasome core complex		2.88e-05	0.0151	0.000366	0.0025	4	20	PSMA1,PSMA2,PSMA6,PSMB3
hE3 uninfected	GO: Cellular Component	GO:0005774	vacuolar membrane		2.92e-05	0.0154	0.000366	0.0025	14	416	SPNS1,ATP6V1E1,RPN2,DDOST,NEU1,ATRAID,CLN3,CLN5,SURF4,HSP90AB1,SPPL2A,ATP6V0D1,SLC26A11,M6PR
hE3 uninfected	GO: Cellular Component	GO:0098800	inner mitochondrial membrane protein complex		3.36e-05	0.0177	0.000411	0.00281	8	135	CYC1,ATP5MC3,NDUFS7,NDUFA9,NDUFB8,SDHD,COX6A1,ATP5F1A
hE3 uninfected	GO: Cellular Component	GO:0019773	proteasome core complex, alpha-subunit complex		4.02e-05	0.0212	0.000481	0.00329	3	8	PSMA1,PSMA2,PSMA6
hE3 uninfected	GO: Cellular Component	GO:0030133	transport vesicle		6.05e-05	0.0318	0.000708	0.00484	14	445	CLN3,SURF4,TMED2,TMED10,VDAC2,DPYSL3,ANXA5,TOR1A,SCAMP2,SAR1A,ATP6V0D1,PPT1,SAR1B,M6PR
hE3 uninfected	GO: Cellular Component	GO:0005791	rough endoplasmic reticulum		7.09e-05	0.0373	0.000811	0.00555	7	111	RPN2,HM13,SLC7A11,ARL6IP1,NUCB1,DERL2,SEC62
hE3 uninfected	GO: Cellular Component	GO:0000139	Golgi membrane		7.88e-05	0.0415	0.000882	0.00604	19	768	PSENEN,RTN3,SLC50A1,CLN3,SURF4,TMED2,LMAN2,TMED10,TMCO1,NUCB1,RER1,SCAMP2,CHST11,SAR1A,C1GALT1C1,SAR1B,M6PR,CYTH4,SLC35B1
hE3 uninfected	GO: Cellular Component	GO:1990565	HSP90-CDC37 chaperone complex		8.32e-05	0.0438	0.000912	0.00624	2	2	HSP90AB1,CDC37
hE3 uninfected	GO: Cellular Component	GO:1990204	oxidoreductase complex		9.37e-05	0.0493	0.00101	0.00688	7	116	CYC1,NDUFS7,NCF2,NDUFA9,NDUFB8,SDHD,P4HB
hE3 uninfected	GO: Cellular Component	GO:0016469	proton-transporting two-sector ATPase complex		9.92e-05	0.0522	0.00104	0.00714	5	51	ATP5MC3,ATP6V1E1,ATP6AP1,ATP6V0D1,ATP5F1A
hE3 uninfected	GO: Cellular Component	GO:0098803	respiratory chain complex		0.000127	0.0666	0.00131	0.00894	6	85	CYC1,NDUFS7,NDUFA9,NDUFB8,SDHD,COX6A1
hE3 uninfected	GO: Cellular Component	GO:0005743	mitochondrial inner membrane		0.000138	0.0726	0.00136	0.00933	15	542	CYC1,ATP5MC3,SPNS1,NDUFS7,ACADVL,NDUFA9,TIMMDC1,NDUFB8,TUFM,SDHD,VDAC2,SLC25A5,COX6A1,GHITM,ATP5F1A
hE3 uninfected	GO: Cellular Component	GO:1904813	ficolin-1-rich granule lumen		0.000142	0.0748	0.00136	0.00933	7	124	PSMA2,QPCT,ALDOA,HSP90AB1,GSN,ASAH1,CCT8
hE3 uninfected	GO: Cellular Component	GO:0101002	ficolin-1-rich granule		0.000142	0.0748	0.00136	0.00933	7	124	PSMA2,QPCT,ALDOA,HSP90AB1,GSN,ASAH1,CCT8
hE3 uninfected	GO: Cellular Component	GO:1904724	tertiary granule lumen		0.000143	0.075	0.00136	0.00933	5	55	OSCAR,GGH,QPCT,ALDOA,ASAH1
hE3 uninfected	GO: Cellular Component	GO:0005746	mitochondrial respirasome		0.000153	0.0807	0.00144	0.00986	6	88	CYC1,NDUFS7,NDUFA9,NDUFB8,SDHD,COX6A1
hE3 uninfected	GO: Cellular Component	GO:0005684	U2-type spliceosomal complex		0.000174	0.0913	0.0016	0.011	6	90	CWC25,RBM8A,SF3B1,IK,SNRPB,SNRPB2
hE3 uninfected	GO: Cellular Component	GO:0034663	endoplasmic reticulum chaperone complex		0.000199	0.105	0.00177	0.0121	3	13	DNAJB11,PDIA6,P4HB
hE3 uninfected	GO: Cellular Component	GO:0008250	oligosaccharyltransferase complex		0.000199	0.105	0.00177	0.0121	3	13	RPN2,DDOST,OSTC
hE3 uninfected	GO: Cellular Component	GO:1905368	peptidase complex		0.000208	0.109	0.00182	0.0125	6	93	PSMA1,PSMA2,PSMA6,PSMB3,PSMC4,SPCS1
hE3 uninfected	GO: Cellular Component	GO:0005635	nuclear envelope		0.000227	0.119	0.00196	0.0134	14	505	ABCF1,GAPDH,UBXN4,MGST3,ATRAID,GSTO1,ALOX5AP,CALR,RTN4,TUBB,TOR1A,APOE,LMNA,SLC16A3
hE3 uninfected	GO: Cellular Component	GO:0005686	U2 snRNP		0.000247	0.13	0.00208	0.0142	6	96	CWC25,RBM8A,SF3B1,IK,SNRPB,SNRPB2
hE3 uninfected	GO: Cellular Component	GO:0098576	lumenal side of membrane		0.000249	0.131	0.00208	0.0142	4	34	HM13,CALR,NUCB1,SPPL2A
hE3 uninfected	GO: Cellular Component	GO:0120115	Lsm2-8 complex		0.000261	0.138	0.00212	0.0145	6	97	CWC25,RBM8A,SF3B1,IK,SNRPB,SNRPB2
hE3 uninfected	GO: Cellular Component	GO:0005688	U6 snRNP		0.000261	0.138	0.00212	0.0145	6	97	CWC25,RBM8A,SF3B1,IK,SNRPB,SNRPB2
hE3 uninfected	GO: Cellular Component	GO:0070469	respirasome		0.000308	0.162	0.00245	0.0168	6	100	CYC1,NDUFS7,NDUFA9,NDUFB8,SDHD,COX6A1
hE3 uninfected	GO: Cellular Component	GO:0002102	podosome		0.000312	0.164	0.00245	0.0168	4	36	TPM3,FERMT3,LCP1,GSN
hE3 uninfected	GO: Cellular Component	GO:0000502	proteasome complex		0.000363	0.191	0.0028	0.0192	5	67	PSMA1,PSMA2,PSMA6,PSMB3,PSMC4
hE3 uninfected	GO: Cellular Component	GO:0030659	cytoplasmic vesicle membrane		0.000371	0.195	0.00283	0.0194	18	797	SIGLEC9,ITGAX,DDOST,SURF4,TMED2,C5AR1,TMED10,CALR,TOR1A,APOE,SAR1A,ATP6V0D1,SLC11A1,SAR1B,CD53,CD58,M6PR,MFSD10
hE3 uninfected	GO: Cellular Component	GO:1905369	endopeptidase complex		0.000389	0.204	0.00292	0.02	5	68	PSMA1,PSMA2,PSMA6,PSMB3,PSMC4
hE3 uninfected	GO: Cellular Component	GO:0019866	organelle inner membrane		0.00043	0.226	0.00317	0.0217	15	603	CYC1,ATP5MC3,SPNS1,NDUFS7,ACADVL,NDUFA9,TIMMDC1,NDUFB8,TUFM,SDHD,VDAC2,SLC25A5,COX6A1,GHITM,ATP5F1A
hE3 uninfected	GO: Cellular Component	GO:0042470	melanosome		0.000444	0.233	0.00317	0.0217	6	107	GGH,TMED10,HSP90AB1,SLC1A5,PDIA6,P4HB
hE3 uninfected	GO: Cellular Component	GO:0048770	pigment granule		0.000444	0.233	0.00317	0.0217	6	107	GGH,TMED10,HSP90AB1,SLC1A5,PDIA6,P4HB
hE3 uninfected	GO: Cellular Component	GO:0005794	Golgi apparatus		0.000446	0.235	0.00317	0.0217	29	1646	PSENEN,RTN3,SLC50A1,CLN3,CLN5,SURF4,MYDGF,TMED2,LMAN2,TMED10,TMCO1,SDC2,DPP7,CALR,NUCB1,RER1,ZNF622,SCAMP2,CHST11,APOE,SAR1A,C1GALT1C1,LAT,PPT1,SAR1B,SLC26A11,M6PR,CYTH4,SLC35B1
hE3 uninfected	GO: Cellular Component	GO:0033178	proton-transporting two-sector ATPase complex, catalytic domain		0.00046	0.242	0.00322	0.0221	3	17	ATP6V1E1,ATP6AP1,ATP5F1A
hE3 uninfected	GO: Cellular Component	GO:0033181	plasma membrane proton-transporting V-type ATPase complex		0.000489	0.257	0.00338	0.0232	2	4	ATP6AP1,ATP6V0D1
hE3 uninfected	GO: Cellular Component	GO:0012506	vesicle membrane		0.000512	0.269	0.0035	0.0239	18	819	SIGLEC9,ITGAX,DDOST,SURF4,TMED2,C5AR1,TMED10,CALR,TOR1A,APOE,SAR1A,ATP6V0D1,SLC11A1,SAR1B,CD53,CD58,M6PR,MFSD10
hE3 uninfected	GO: Cellular Component	GO:0030667	secretory granule membrane		0.0006	0.316	0.00405	0.0277	10	312	SIGLEC9,ITGAX,DDOST,SURF4,TMED2,C5AR1,TMED10,SLC11A1,CD53,CD58
hE3 uninfected	GO: Cellular Component	GO:0042645	mitochondrial nucleoid		0.000805	0.424	0.0053	0.0362	4	46	ACADVL,TUFM,VDAC2,SLC25A5
hE3 uninfected	GO: Cellular Component	GO:0009295	nucleoid		0.000805	0.424	0.0053	0.0362	4	46	ACADVL,TUFM,VDAC2,SLC25A5
hE3 uninfected	GO: Cellular Component	GO:0044431	Golgi apparatus part		0.00097	0.51	0.0063	0.0431	20	1014	PSENEN,RTN3,SLC50A1,CLN3,SURF4,TMED2,LMAN2,TMED10,TMCO1,SDC2,NUCB1,RER1,SCAMP2,CHST11,SAR1A,C1GALT1C1,SAR1B,M6PR,CYTH4,SLC35B1
hE3 uninfected	GO: Cellular Component	GO:0071005	U2-type precatalytic spliceosome		0.00111	0.581	0.00709	0.0485	4	50	SF3B1,IK,SNRPB,SNRPB2
hE3 uninfected	GO: Cellular Component	GO:0071011	precatalytic spliceosome		0.00119	0.626	0.00747	0.0511	4	51	SF3B1,IK,SNRPB,SNRPB2
hE3 uninfected	GO: Cellular Component	GO:0070765	gamma-secretase complex		0.00121	0.635	0.00747	0.0511	2	6	PSENEN,TMED10
hE3 uninfected	GO: Cellular Component	GO:0071458	integral component of cytoplasmic side of endoplasmic reticulum membrane		0.00121	0.635	0.00747	0.0511	2	6	HM13,SPPL2A
hE3 uninfected	GO: Cellular Component	GO:0016607	nuclear speck		0.00126	0.661	0.00769	0.0526	11	405	CWC25,RBM8A,SRSF7,PNN,SGK1,SF3B1,LMNA,TKT,IK,SNRPB2,SON
hE3 uninfected	GO: Cellular Component	GO:0101031	chaperone complex		0.00147	0.775	0.00881	0.0603	3	25	HSP90AB1,CDC37,CCT8
hE3 uninfected	GO: Cellular Component	GO:0044322	endoplasmic reticulum quality control compartment		0.00147	0.775	0.00881	0.0603	3	25	OS9,CALR,DERL2
hE3 uninfected	GO: Cellular Component	GO:0030134	COPII-coated ER to Golgi transport vesicle		0.00161	0.849	0.00953	0.0653	5	93	TMED2,LMAN2,TMED10,SAR1A,SAR1B
hE3 uninfected	GO: Cellular Component	GO:0031966	mitochondrial membrane		0.00166	0.871	0.00968	0.0662	16	761	CYC1,ATP5MC3,SPNS1,NDUFS7,ACADVL,NDUFA9,TIMMDC1,NDUFB8,TUFM,TSPO,SDHD,VDAC2,SLC25A5,COX6A1,GHITM,ATP5F1A
hE3 uninfected	GO: Cellular Component	GO:0042382	paraspeckles		0.00168	0.884	0.00971	0.0665	2	7	HNRNPM,NEAT1
hE3 uninfected	GO: Cellular Component	GO:0005798	Golgi-associated vesicle		0.00171	0.9	0.00978	0.0669	7	188	TMED2,LMAN2,TMED10,NUCB1,SAR1A,SPPL2A,SAR1B
hE3 uninfected	GO: Cellular Component	GO:0044455	mitochondrial membrane part		0.00173	0.911	0.00979	0.067	8	242	CYC1,ATP5MC3,NDUFS7,NDUFA9,NDUFB8,SDHD,COX6A1,ATP5F1A
hE3 uninfected	GO: Cellular Component	GO:0005887	integral component of plasma membrane		0.00177	0.929	0.00981	0.0672	28	1713	PSENEN,SIGLEC9,EVI2B,NCF2,CD83,ITGAX,NRP2,NRP1,CD82,KCNN4,LMAN2,C5AR1,CLEC2B,LILRA2,SLC25A5,RTN4,CCRL2,SLC1A5,MFSD2A,SLC11A1,LAT,SLC16A3,CD53,CD58,CD151,SLC26A11,IL2RG,M6PR
hE3 uninfected	GO: Cellular Component	GO:0043202	lysosomal lumen		0.00177	0.932	0.00981	0.0672	5	95	HEXB,NEU1,SDC2,PPT1,ASAH1
hE3 uninfected	GO: Cellular Component	GO:0000836	Hrd1p ubiquitin ligase complex		0.00223	1	0.0122	0.0835	2	8	OS9,DERL2
hE3 uninfected	GO: Cellular Component	GO:0098553	lumenal side of endoplasmic reticulum membrane		0.00228	1	0.0122	0.0837	3	29	HM13,CALR,SPPL2A
hE3 uninfected	GO: Cellular Component	GO:0071556	integral component of lumenal side of endoplasmic reticulum membrane		0.00228	1	0.0122	0.0837	3	29	HM13,CALR,SPPL2A
hE3 uninfected	GO: Cellular Component	GO:0012507	ER to Golgi transport vesicle membrane		0.00246	1	0.0129	0.0885	4	62	TMED2,TMED10,SAR1A,SAR1B
hE3 uninfected	GO: Cellular Component	GO:0035580	specific granule lumen		0.00246	1	0.0129	0.0885	4	62	OSCAR,GGH,NEU1,QPCT
hE3 uninfected	GO: Cellular Component	GO:1990904	ribonucleoprotein complex		0.00264	1	0.0137	0.0941	25	1509	ABCF1,GAPDH,PSMA1,PSMA2,PSMA6,HNRNPM,CWC25,HNRNPA1,HNRNPA2B1,DDX5,RBM8A,HNRNPDL,DCAF13,PNN,CALR,TUBB,DERL2,ZNF622,SF3B1,PA2G4,EIF3I,IK,SNRPB,SNRPB2,NEAT1
hE3 uninfected	GO: Cellular Component	GO:0000835	ER ubiquitin ligase complex		0.00285	1	0.0147	0.1	2	9	OS9,DERL2
hE3 uninfected	GO: Cellular Component	GO:0005740	mitochondrial envelope		0.0029	1	0.0148	0.101	16	805	CYC1,ATP5MC3,SPNS1,NDUFS7,ACADVL,NDUFA9,TIMMDC1,NDUFB8,TUFM,TSPO,SDHD,VDAC2,SLC25A5,COX6A1,GHITM,ATP5F1A
hE3 uninfected	GO: Cellular Component	GO:0097478	leaflet of membrane bilayer		0.00343	1	0.0171	0.117	14	671	SIGLEC9,CD83,HM13,ITGAX,FCGRT,CALR,ANXA5,NUCB1,CCRL2,APOE,SPPL2A,P4HB,IL2RG,G6PD
hE3 uninfected	GO: Cellular Component	GO:0098552	side of membrane		0.00343	1	0.0171	0.117	14	671	SIGLEC9,CD83,HM13,ITGAX,FCGRT,CALR,ANXA5,NUCB1,CCRL2,APOE,SPPL2A,P4HB,IL2RG,G6PD
hE3 uninfected	GO: Cellular Component	GO:0031226	intrinsic component of plasma membrane		0.00345	1	0.0171	0.117	28	1795	PSENEN,SIGLEC9,EVI2B,NCF2,CD83,ITGAX,NRP2,NRP1,CD82,KCNN4,LMAN2,C5AR1,CLEC2B,LILRA2,SLC25A5,RTN4,CCRL2,SLC1A5,MFSD2A,SLC11A1,LAT,SLC16A3,CD53,CD58,CD151,SLC26A11,IL2RG,M6PR
hE3 uninfected	GO: Cellular Component	GO:0044297	cell body		0.00351	1	0.0173	0.118	16	821	NDUFS7,TMEM50A,HNRNPA2B1,NRP1,KCNN4,RBM8A,GSTO1,SDC2,HSP90AB1,DPYSL3,ANXA5,RTN4,TUBB,APOE,PPT1,CCT8
hE3 uninfected	GO: Cellular Component	GO:0098798	mitochondrial protein complex		0.00355	1	0.0173	0.118	8	272	CYC1,ATP5MC3,NDUFS7,NDUFA9,NDUFB8,SDHD,COX6A1,ATP5F1A
hE3 uninfected	GO: Cellular Component	GO:0046540	U4/U6 x U5 tri-snRNP complex		0.00382	1	0.0181	0.124	4	70	SF3B1,IK,SNRPB,SNRPB2
hE3 uninfected	GO: Cellular Component	GO:0071001	U4/U6 snRNP		0.00382	1	0.0181	0.124	4	70	SF3B1,IK,SNRPB,SNRPB2
hE3 uninfected	GO: Cellular Component	GO:0097526	spliceosomal tri-snRNP complex		0.00382	1	0.0181	0.124	4	70	SF3B1,IK,SNRPB,SNRPB2
hE3 uninfected	GO: Cellular Component	GO:0045202	synapse		0.0039	1	0.0183	0.126	24	1471	CLN8,NDUFS7,ABL2,GAPDH,PSENEN,PSMC4,RTN3,HNRNPA2B1,TUFM,NRP2,NRP1,CLN3,SDC2,VDAC2,DPYSL3,ANXA5,RTN4,AAK1,TOR1A,XBP1,APOE,ATP6V0D1,PPT1,SLC16A3
hE3 uninfected	GO: Cellular Component	GO:0005687	U4 snRNP		0.00423	1	0.0196	0.134	4	72	SF3B1,IK,SNRPB,SNRPB2
hE3 uninfected	GO: Cellular Component	GO:0008180	COP9 signalosome		0.00425	1	0.0196	0.134	3	36	HSP90AB1,LAT,ATP5F1A
hE3 uninfected	GO: Cellular Component	GO:0002116	semaphorin receptor complex		0.0043	1	0.0196	0.134	2	11	NRP2,NRP1
hE3 uninfected	GO: Cellular Component	GO:0030660	Golgi-associated vesicle membrane		0.00437	1	0.0196	0.134	5	117	TMED2,TMED10,SAR1A,SPPL2A,SAR1B
hE3 uninfected	GO: Cellular Component	GO:0016363	nuclear matrix		0.00437	1	0.0196	0.134	5	117	PSMA6,HNRNPM,HNRNPA2B1,SF3B1,LMNA
hE3 uninfected	GO: Cellular Component	GO:0030426	growth cone		0.00464	1	0.0207	0.141	7	225	TPM3,TWF2,NRP1,HSP90AB1,DPYSL3,RTN4,TOR1A
hE3 uninfected	GO: Cellular Component	GO:0071012	catalytic step 1 spliceosome		0.00512	1	0.0223	0.152	2	12	CWC25,RBM8A
hE3 uninfected	GO: Cellular Component	GO:0071006	U2-type catalytic step 1 spliceosome		0.00512	1	0.0223	0.152	2	12	CWC25,RBM8A
hE3 uninfected	GO: Cellular Component	GO:0044294	dendritic growth cone		0.00512	1	0.0223	0.152	2	12	HSP90AB1,RTN4
hE3 uninfected	GO: Cellular Component	GO:0030427	site of polarized growth		0.00522	1	0.0225	0.154	7	230	TPM3,TWF2,NRP1,HSP90AB1,DPYSL3,RTN4,TOR1A
hE3 uninfected	GO: Cellular Component	GO:0005685	U1 snRNP		0.00614	1	0.0263	0.18	4	80	SF3B1,IK,SNRPB,SNRPB2
hE3 uninfected	GO: Cellular Component	GO:0150034	distal axon		0.00619	1	0.0263	0.18	10	430	TPM3,TWF2,NRP1,HSP90AB1,DPYSL3,ANXA5,RTN4,AAK1,TOR1A,ATP6V0D1
hE3 uninfected	GO: Cellular Component	GO:0005844	polysome		0.00642	1	0.027	0.185	4	81	ABCF1,PSMA1,PSMA6,CALR
hE3 uninfected	GO: Cellular Component	GO:0030135	coated vesicle		0.00647	1	0.027	0.185	8	301	TMED2,LMAN2,TMED10,AAK1,APOE,SAR1A,SAR1B,M6PR
hE3 uninfected	GO: Cellular Component	GO:0042589	zymogen granule membrane		0.00698	1	0.0289	0.198	2	14	TMED2,TMED10
hE3 uninfected	GO: Cellular Component	GO:0030662	coated vesicle membrane		0.00705	1	0.029	0.198	6	185	TMED2,TMED10,APOE,SAR1A,SAR1B,M6PR
hE3 uninfected	GO: Cellular Component	GO:0061827	sperm head		0.00801	1	0.0324	0.222	2	15	ALDOA,HSP90AB1
hE3 uninfected	GO: Cellular Component	GO:0030127	COPII vesicle coat		0.00801	1	0.0324	0.222	2	15	SAR1A,SAR1B
hE3 uninfected	GO: Cellular Component	GO:0016528	sarcoplasm		0.00891	1	0.035	0.24	4	89	CALR,SAR1A,GSN,ASPH
hE3 uninfected	GO: Cellular Component	GO:0045335	phagocytic vesicle		0.00894	1	0.035	0.24	5	139	NCF2,CALR,GSN,ATP6V0D1,SLC11A1
hE3 uninfected	GO: Cellular Component	GO:0071010	prespliceosome		0.0091	1	0.035	0.24	2	16	SF3B1,SNRPB
hE3 uninfected	GO: Cellular Component	GO:0098554	cytoplasmic side of endoplasmic reticulum membrane		0.0091	1	0.035	0.24	2	16	HM13,SPPL2A
hE3 uninfected	GO: Cellular Component	GO:0071004	U2-type prespliceosome		0.0091	1	0.035	0.24	2	16	SF3B1,SNRPB
hE3 uninfected	GO: Cellular Component	GO:1990917	ooplasm		0.00919	1	0.035	0.24	1	1	HSP90AB1
hE3 uninfected	GO: Cellular Component	GO:0034693	U11/U12 snRNP		0.00919	1	0.035	0.24	1	1	SF3B1
hE3 uninfected	GO: Cellular Component	GO:0098547	lumenal side of Golgi membrane		0.00919	1	0.035	0.24	1	1	NUCB1
hE3 uninfected	GO: Cellular Component	GO:0070382	exocytic vesicle		0.00974	1	0.0369	0.252	7	259	CLN3,VDAC2,DPYSL3,ANXA5,TOR1A,ATP6V0D1,PPT1
hE3 uninfected	GO: Cellular Component	GO:0032580	Golgi cisterna membrane		0.00998	1	0.0375	0.257	4	92	PSENEN,TMED2,NUCB1,SAR1B
hE3 uninfected	GO: Cellular Component	GO:0009897	external side of plasma membrane		0.0103	1	0.0382	0.262	10	464	SIGLEC9,CD83,ITGAX,FCGRT,CALR,ANXA5,CCRL2,APOE,P4HB,IL2RG
hE3 uninfected	GO: Cellular Component	GO:0034399	nuclear periphery		0.0103	1	0.0382	0.262	5	144	PSMA6,HNRNPM,HNRNPA2B1,SF3B1,LMNA
hE3 uninfected	GO: Cellular Component	GO:0045271	respiratory chain complex I		0.0106	1	0.0386	0.264	3	50	NDUFS7,NDUFA9,NDUFB8
hE3 uninfected	GO: Cellular Component	GO:0030964	NADH dehydrogenase complex		0.0106	1	0.0386	0.264	3	50	NDUFS7,NDUFA9,NDUFB8
hE3 uninfected	GO: Cellular Component	GO:0005747	mitochondrial respiratory chain complex I		0.0106	1	0.0386	0.264	3	50	NDUFS7,NDUFA9,NDUFB8
hE3 uninfected	GO: Cellular Component	GO:0045121	membrane raft		0.0113	1	0.0406	0.278	9	400	PGK1,CLN3,KCNN4,VDAC2,SLC25A5,TUBB,LAT,PPT1,ATP5F1A
hE3 uninfected	GO: Cellular Component	GO:0098857	membrane microdomain		0.0114	1	0.0407	0.279	9	401	PGK1,CLN3,KCNN4,VDAC2,SLC25A5,TUBB,LAT,PPT1,ATP5F1A
hE3 uninfected	GO: Cellular Component	GO:0000153	cytoplasmic ubiquitin ligase complex		0.0115	1	0.0407	0.279	2	18	OS9,DERL2
hE3 uninfected	GO: Cellular Component	GO:0005739	mitochondrion		0.0118	1	0.0418	0.286	27	1880	CYC1,ATP5MC3,CLN8,SPNS1,ATP6V1E1,NDUFS7,ACADVL,GAPDH,PSENEN,NDUFA9,TIMMDC1,NDUFB8,TUFM,CLN3,TSPO,MAFF,ALDOA,SDHD,VDAC2,HSP90AB1,DDIT4,SLC25A5,SGK1,COX6A1,POR,GHITM,ATP5F1A
hE3 uninfected	GO: Cellular Component	GO:0098589	membrane region		0.014	1	0.0487	0.333	9	415	PGK1,CLN3,KCNN4,VDAC2,SLC25A5,TUBB,LAT,PPT1,ATP5F1A
hE3 uninfected	GO: Cellular Component	GO:0071682	endocytic vesicle lumen		0.0141	1	0.0487	0.333	2	20	CALR,APOE
hE3 uninfected	GO: Cellular Component	GO:0044292	dendrite terminus		0.0141	1	0.0487	0.333	2	20	HSP90AB1,RTN4
hE3 uninfected	Pathway	167325	Protein processing in endoplasmic reticulum	BioSystems: KEGG	9.28e-10	1.02e-06	1.02e-06	7.77e-06	15	166	DNAJB11,RPN2,SSR3,DDOST,OS9,LMAN2,HSP90AB1,CALR,DERL2,XBP1,SAR1A,PDIA6,P4HB,SEC62,SAR1B
hE3 uninfected	Pathway	1457780	Neutrophil degranulation	BioSystems: REACTOME	2.6e-09	2.87e-06	1.44e-06	1.09e-05	24	492	HEXB,SIGLEC9,PSMA2,OSCAR,CREG1,ITGAX,DDOST,GGH,NEU1,SURF4,QPCT,C5AR1,ALDOA,HSP90AB1,DPP7,TUBB,GSN,SLC11A1,ASAH1,PA2G4,CD53,CD58,CCT8,FUCA2
hE3 uninfected	Pathway	83097	Alzheimer's disease	BioSystems: KEGG	1.25e-08	1.38e-05	4.59e-06	3.48e-05	14	171	CYC1,ATP5MC3,NDUFS7,GAPDH,PSENEN,RTN3,NDUFA9,NDUFB8,SDHD,CALM2,RTN4,COX6A1,APOE,ATP5F1A
hE3 uninfected	Pathway	1268760	XBP1(S) activates chaperone genes	BioSystems: REACTOME	1.83e-08	2.01e-05	5.03e-06	3.82e-05	9	57	DNAJB11,ACADVL,DNAJB9,MYDGF,XBP1,PDIA6,ATP6V0D1,LMNA,SEC62
hE3 uninfected	Pathway	1268759	IRE1alpha activates chaperones	BioSystems: REACTOME	2.5e-08	2.76e-05	5.51e-06	4.18e-05	9	59	DNAJB11,ACADVL,DNAJB9,MYDGF,XBP1,PDIA6,ATP6V0D1,LMNA,SEC62
hE3 uninfected	Pathway	1268756	Unfolded Protein Response (UPR)	BioSystems: REACTOME	1.27e-07	0.00014	2.26e-05	0.000172	10	93	DNAJB11,ACADVL,DNAJB9,MYDGF,CALR,XBP1,PDIA6,ATP6V0D1,LMNA,SEC62
hE3 uninfected	Pathway	PW:0000034	oxidative phosphorylation	Pathway Ontology	1.44e-07	0.000158	2.26e-05	0.000172	8	52	CYC1,ATP5MC3,ATP6AP1,NDUFA9,NDUFB8,SDHD,ATP6V0D1,ATP5F1A
hE3 uninfected	Pathway	82942	Oxidative phosphorylation	BioSystems: KEGG	4.39e-07	0.000484	6.05e-05	0.000459	11	133	CYC1,ATP5MC3,ATP6V1E1,NDUFS7,ATP6AP1,NDUFA9,NDUFB8,SDHD,COX6A1,ATP6V0D1,ATP5F1A
hE3 uninfected	Pathway	M194	Proteasome Complex	MSigDB C2 BIOCARTA (v6.0)	7.15e-07	0.000788	8.76e-05	0.000664	6	28	RPN2,PSMA1,PSMA2,PSMA6,PSMB3,PSMC4
hE3 uninfected	Pathway	1269634	Hedgehog ligand biogenesis	BioSystems: REACTOME	1.35e-06	0.00149	0.000149	0.00113	8	69	PSMA1,PSMA2,PSMA6,PSMB3,PSMC4,OS9,DERL2,P4HB
hE3 uninfected	Pathway	99052	Lysosome	BioSystems: KEGG	1.75e-06	0.00193	0.000175	0.00133	10	123	HEXB,ATP6AP1,NEU1,CLN3,CLN5,ATP6V0D1,SLC11A1,PPT1,ASAH1,M6PR
hE3 uninfected	Pathway	1269203	Innate Immune System	BioSystems: REACTOME	2.28e-06	0.00252	0.00021	0.00159	35	1312	HEXB,ATP6V1E1,SIGLEC9,PSMA1,PSMA2,PSMA6,PSMB3,OSCAR,PSMC4,NCF2,CREG1,ITGAX,DDOST,GGH,JUN,NEU1,SURF4,QPCT,C5AR1,ALDOA,HSP90AB1,DPP7,CALM2,TUBB,GSN,ATP6V0D1,SLC11A1,LAT,ASAH1,PA2G4,CD53,CD58,CCT8,FUCA2,IL2RG
hE3 uninfected	Pathway	1268928	Hh mutants that don't undergo autocatalytic processing are degraded by ERAD	BioSystems: REACTOME	6.07e-06	0.00669	0.000505	0.00383	7	60	PSMA1,PSMA2,PSMA6,PSMB3,PSMC4,OS9,DERL2
hE3 uninfected	Pathway	83098	Parkinson's disease	BioSystems: KEGG	6.41e-06	0.00707	0.000505	0.00383	10	142	CYC1,ATP5MC3,NDUFS7,NDUFA9,NDUFB8,SDHD,VDAC2,SLC25A5,COX6A1,ATP5F1A
hE3 uninfected	Pathway	1268927	Hh mutants abrogate ligand secretion	BioSystems: REACTOME	7.57e-06	0.00835	0.000557	0.00422	7	62	PSMA1,PSMA2,PSMA6,PSMB3,PSMC4,OS9,DERL2
hE3 uninfected	Pathway	PW:0000035	ATP synthetic	Pathway Ontology	8.35e-06	0.00921	0.000576	0.00437	4	12	ATP5MC3,ATP6AP1,ATP6V0D1,ATP5F1A
hE3 uninfected	Pathway	1268934	Defective CFTR causes cystic fibrosis	BioSystems: REACTOME	9.38e-06	0.0104	0.000609	0.00462	7	64	PSMA1,PSMA2,PSMA6,PSMB3,PSMC4,OS9,DERL2
hE3 uninfected	Pathway	83100	Huntington's disease	BioSystems: KEGG	1.66e-05	0.0183	0.000884	0.00671	11	193	CYC1,ATP5MC3,NDUFS7,NDUFA9,NDUFB8,SDHD,VDAC2,SLC25A5,COX6A1,CREB5,ATP5F1A
hE3 uninfected	Pathway	SMP00031	Pentose Phosphate Pathway	SMPDB	1.66e-05	0.0183	0.000884	0.00671	4	14	FBP1,ALDOA,TKT,G6PD
hE3 uninfected	Pathway	PW:0000045	pentose phosphate	Pathway Ontology	1.66e-05	0.0183	0.000884	0.00671	4	14	FBP1,ALDOA,TKT,G6PD
hE3 uninfected	Pathway	1270127	Respiratory electron transport, ATP synthesis by chemiosmotic coupling, and heat production by uncoupling proteins.	BioSystems: REACTOME	1.68e-05	0.0186	0.000884	0.00671	9	126	CYC1,ATP5MC3,NDUFS7,NDUFA9,TIMMDC1,NDUFB8,SDHD,COX6A1,ATP5F1A
hE3 uninfected	Pathway	1268933	ABC transporter disorders	BioSystems: REACTOME	1.88e-05	0.0207	0.000941	0.00713	7	71	PSMA1,PSMA2,PSMA6,PSMB3,PSMC4,OS9,DERL2
hE3 uninfected	Pathway	1270121	The citric acid (TCA) cycle and respiratory electron transport	BioSystems: REACTOME	3.26e-05	0.0359	0.00156	0.0119	10	171	CYC1,ATP5MC3,NDUFS7,NDUFA9,TIMMDC1,NDUFB8,SDHD,COX6A1,SLC16A3,ATP5F1A
hE3 uninfected	Pathway	1268932	Disorders of transmembrane transporters	BioSystems: REACTOME	3.48e-05	0.0384	0.0016	0.0121	7	78	PSMA1,PSMA2,PSMA6,PSMB3,PSMC4,OS9,DERL2
hE3 uninfected	Pathway	413342	Gluconeogenesis, oxaloacetate => fructose-6P	BioSystems: KEGG	3.84e-05	0.0423	0.00163	0.0123	4	17	GAPDH,PGK1,FBP1,ALDOA
hE3 uninfected	Pathway	PW:0000641	gluconeogenesis pathway	Pathway Ontology	3.84e-05	0.0423	0.00163	0.0123	4	17	GAPDH,PGK1,FBP1,ALDOA
hE3 uninfected	Pathway	1269904	ABC-family proteins mediated transport	BioSystems: REACTOME	4.41e-05	0.0487	0.0018	0.0137	8	110	ABCF1,PSMA1,PSMA2,PSMA6,PSMB3,PSMC4,OS9,DERL2
hE3 uninfected	Pathway	SMP00128	Gluconeogenesis	SMPDB	6.13e-05	0.0677	0.00242	0.0183	4	19	GAPDH,PGK1,FBP1,ALDOA
hE3 uninfected	Pathway	1269690	mRNA Splicing - Major Pathway	BioSystems: REACTOME	7.27e-05	0.0802	0.00277	0.021	10	188	HNRNPM,CWC25,HNRNPA1,HNRNPA2B1,DDX5,RBM8A,SRSF7,SF3B1,SNRPB,SNRPB2
hE3 uninfected	Pathway	1383017	The role of GTSE1 in G2/M progression after G2 checkpoint	BioSystems: REACTOME	9.2e-05	0.101	0.00338	0.0256	6	63	PSMA1,PSMA2,PSMA6,PSMB3,PSMC4,HSP90AB1
hE3 uninfected	Pathway	1269689	mRNA Splicing	BioSystems: REACTOME	0.000103	0.114	0.00366	0.0278	10	196	HNRNPM,CWC25,HNRNPA1,HNRNPA2B1,DDX5,RBM8A,SRSF7,SF3B1,SNRPB,SNRPB2
hE3 uninfected	Pathway	1269903	Transmembrane transport of small molecules	BioSystems: REACTOME	0.00013	0.143	0.00448	0.034	20	680	ATP6V1E1,ABCF1,ATP6AP1,PSMA1,PSMA2,PSMA6,PSMB3,PSMC4,SLC7A11,SLC50A1,OS9,CALM2,SGK1,DERL2,SLC1A5,ATP6V0D1,SLC11A1,SLC16A3,ASPH,SLC26A11
hE3 uninfected	Pathway	83040	Proteasome	BioSystems: KEGG	0.000173	0.191	0.00575	0.0436	5	45	PSMA1,PSMA2,PSMA6,PSMB3,PSMC4
hE3 uninfected	Pathway	125136	Spliceosome	BioSystems: KEGG	0.000177	0.196	0.00575	0.0436	8	134	HNRNPM,HNRNPA1,DDX5,RBM8A,SRSF7,SF3B1,SNRPB,SNRPB2
hE3 uninfected	Pathway	1270128	Respiratory electron transport	BioSystems: REACTOME	0.000205	0.226	0.00627	0.0475	7	103	CYC1,NDUFS7,NDUFA9,TIMMDC1,NDUFB8,SDHD,COX6A1
hE3 uninfected	Pathway	1269195	Antigen processing-Cross presentation	BioSystems: REACTOME	0.000205	0.226	0.00627	0.0475	7	103	PSMA1,PSMA2,PSMA6,PSMB3,PSMC4,NCF2,CALR
hE3 uninfected	Pathway	1268677	Metabolism of proteins	BioSystems: REACTOME	0.000233	0.257	0.00696	0.0528	35	1631	CYC1,DNAJB11,ACADVL,RPN2,PSMA1,PSMA2,PSMA6,PSMB3,PSMC4,SSR3,DNAJB9,DDOST,NEU1,MYDGF,OS9,TMED2,LMAN2,TMED10,VDAC2,CALM2,CALR,SPCS1,DERL2,XBP1,GSN,C1GALT1C1,PDIA6,ATP6V0D1,LMNA,EIF4A1,SEC62,SAR1B,CCT8,EIF3I,ATP5F1A
hE3 uninfected	Pathway	1269633	Signaling by Hedgehog	BioSystems: REACTOME	0.000251	0.277	0.0073	0.0553	8	141	PSMA1,PSMA2,PSMA6,PSMB3,PSMC4,OS9,DERL2,P4HB
hE3 uninfected	Pathway	1474302	Fluid shear stress and atherosclerosis	BioSystems: KEGG	0.000264	0.291	0.00746	0.0566	8	142	NCF2,JUN,MGST3,IL1R2,GSTO1,SDC2,HSP90AB1,CALM2
hE3 uninfected	Pathway	MAP00600_Sphingoglycolipid_metabolism	MAP00600 Sphingoglycolipid metabolism	GenMAPP	0.000322	0.355	0.00887	0.0673	3	12	HEXB,NEU1,ASAH1
hE3 uninfected	Pathway	862188	Non-alcoholic fatty liver disease (NAFLD)	BioSystems: KEGG	0.000365	0.403	0.00897	0.068	8	149	CYC1,NDUFS7,NDUFA9,NDUFB8,JUN,SDHD,COX6A1,XBP1
hE3 uninfected	Pathway	1269199	Cross-presentation of soluble exogenous antigens (endosomes)	BioSystems: REACTOME	0.000378	0.417	0.00897	0.068	5	53	PSMA1,PSMA2,PSMA6,PSMB3,PSMC4
hE3 uninfected	Pathway	1270296	Regulation of activated PAK-2p34 by proteasome mediated degradation	BioSystems: REACTOME	0.000378	0.417	0.00897	0.068	5	53	PSMA1,PSMA2,PSMA6,PSMB3,PSMC4
hE3 uninfected	Pathway	814926	Carbon metabolism	BioSystems: KEGG	0.000382	0.421	0.00897	0.068	7	114	GAPDH,PGK1,FBP1,ALDOA,SDHD,TKT,G6PD
hE3 uninfected	Pathway	82928	Pentose phosphate pathway	BioSystems: KEGG	0.000392	0.433	0.00897	0.068	4	30	FBP1,ALDOA,TKT,G6PD
hE3 uninfected	Pathway	1270174	Regulation of ornithine decarboxylase (ODC)	BioSystems: REACTOME	0.000413	0.455	0.00897	0.068	5	54	PSMA1,PSMA2,PSMA6,PSMB3,PSMC4
hE3 uninfected	Pathway	1269783	CDK-mediated phosphorylation and removal of Cdc6	BioSystems: REACTOME	0.000413	0.455	0.00897	0.068	5	54	PSMA1,PSMA2,PSMA6,PSMB3,PSMC4
hE3 uninfected	Pathway	1269792	Ubiquitin-dependent degradation of Cyclin D1	BioSystems: REACTOME	0.000413	0.455	0.00897	0.068	5	54	PSMA1,PSMA2,PSMA6,PSMB3,PSMC4
hE3 uninfected	Pathway	1269791	Ubiquitin-dependent degradation of Cyclin D	BioSystems: REACTOME	0.000413	0.455	0.00897	0.068	5	54	PSMA1,PSMA2,PSMA6,PSMB3,PSMC4
hE3 uninfected	Pathway	SMP00040	Glycolysis	SMPDB	0.000415	0.457	0.00897	0.068	3	13	GAPDH,PGK1,ALDOA
hE3 uninfected	Pathway	PW:0000057	carbon fixation	Pathway Ontology	0.000415	0.457	0.00897	0.068	3	13	FBP1,ALDOA,TKT
hE3 uninfected	Pathway	P00020	FAS signaling pathway	PantherDB	0.000446	0.492	0.00918	0.0696	4	31	CYC1,JUN,GSN,LMNA
hE3 uninfected	Pathway	1269747	Autodegradation of the E3 ubiquitin ligase COP1	BioSystems: REACTOME	0.00045	0.496	0.00918	0.0696	5	55	PSMA1,PSMA2,PSMA6,PSMB3,PSMC4
hE3 uninfected	Pathway	1269107	Vpu mediated degradation of CD4	BioSystems: REACTOME	0.00045	0.496	0.00918	0.0696	5	55	PSMA1,PSMA2,PSMA6,PSMB3,PSMC4
hE3 uninfected	Pathway	1269750	p53-Independent G1/S DNA damage checkpoint	BioSystems: REACTOME	0.000489	0.539	0.0093	0.0705	5	56	PSMA1,PSMA2,PSMA6,PSMB3,PSMC4
hE3 uninfected	Pathway	1269752	Ubiquitin Mediated Degradation of Phosphorylated Cdc25A	BioSystems: REACTOME	0.000489	0.539	0.0093	0.0705	5	56	PSMA1,PSMA2,PSMA6,PSMB3,PSMC4
hE3 uninfected	Pathway	1269751	p53-Independent DNA Damage Response	BioSystems: REACTOME	0.000489	0.539	0.0093	0.0705	5	56	PSMA1,PSMA2,PSMA6,PSMB3,PSMC4
hE3 uninfected	Pathway	1270295	Regulation of Apoptosis	BioSystems: REACTOME	0.000489	0.539	0.0093	0.0705	5	56	PSMA1,PSMA2,PSMA6,PSMB3,PSMC4
hE3 uninfected	Pathway	1269961	Gluconeogenesis	BioSystems: REACTOME	0.000506	0.558	0.00945	0.0717	4	32	GAPDH,PGK1,FBP1,ALDOA
hE3 uninfected	Pathway	1269098	Vif-mediated degradation of APOBEC3G	BioSystems: REACTOME	0.000531	0.586	0.00962	0.073	5	57	PSMA1,PSMA2,PSMA6,PSMB3,PSMC4
hE3 uninfected	Pathway	1269197	ER-Phagosome pathway	BioSystems: REACTOME	0.000543	0.599	0.00962	0.073	6	87	PSMA1,PSMA2,PSMA6,PSMB3,PSMC4,CALR
hE3 uninfected	Pathway	1269138	ROS, RNS production in phagocytes	BioSystems: REACTOME	0.00057	0.629	0.00962	0.073	4	33	ATP6V1E1,NCF2,ATP6V0D1,SLC11A1
hE3 uninfected	Pathway	1269606	Degradation of AXIN	BioSystems: REACTOME	0.000576	0.635	0.00962	0.073	5	58	PSMA1,PSMA2,PSMA6,PSMB3,PSMC4
hE3 uninfected	Pathway	1269746	Stabilization of p53	BioSystems: REACTOME	0.000576	0.635	0.00962	0.073	5	58	PSMA1,PSMA2,PSMA6,PSMB3,PSMC4
hE3 uninfected	Pathway	1457807	FBXL7 down-regulates AURKA during mitotic entry and in early mitosis	BioSystems: REACTOME	0.000576	0.635	0.00962	0.073	5	58	PSMA1,PSMA2,PSMA6,PSMB3,PSMC4
hE3 uninfected	Pathway	1269841	SCF-beta-TrCP mediated degradation of Emi1	BioSystems: REACTOME	0.000576	0.635	0.00962	0.073	5	58	PSMA1,PSMA2,PSMA6,PSMB3,PSMC4
hE3 uninfected	Pathway	1269726	AUF1 (hnRNP D0) binds and destabilizes mRNA	BioSystems: REACTOME	0.000623	0.687	0.0102	0.0775	5	59	PSMA1,PSMA2,PSMA6,PSMB3,PSMC4
hE3 uninfected	Pathway	1309087	Cargo concentration in the ER	BioSystems: REACTOME	0.00064	0.706	0.0102	0.0775	4	34	TMED2,LMAN2,TMED10,SAR1B
hE3 uninfected	Pathway	M13324	Hypoxia-Inducible Factor in the Cardiovascular System	MSigDB C2 BIOCARTA (v6.0)	0.000648	0.715	0.0102	0.0775	3	15	JUN,P4HB,ASPH
hE3 uninfected	Pathway	782382	gluconeogenesis	BioSystems: BIOCYC	0.000648	0.715	0.0102	0.0775	3	15	PGK1,FBP1,ALDOA
hE3 uninfected	Pathway	1269688	Processing of Capped Intron-Containing Pre-mRNA	BioSystems: REACTOME	0.000679	0.749	0.0106	0.08	10	248	HNRNPM,CWC25,HNRNPA1,HNRNPA2B1,DDX5,RBM8A,SRSF7,SF3B1,SNRPB,SNRPB2
hE3 uninfected	Pathway	1269605	Degradation of DVL	BioSystems: REACTOME	0.000727	0.802	0.011	0.0838	5	61	PSMA1,PSMA2,PSMA6,PSMB3,PSMC4
hE3 uninfected	Pathway	1269506	MAPK6/MAPK4 signaling	BioSystems: REACTOME	0.000731	0.806	0.011	0.0838	6	92	PSMA1,PSMA2,PSMA6,PSMB3,PSMC4,JUN
hE3 uninfected	Pathway	1269957	Metabolism of carbohydrates	BioSystems: REACTOME	0.000746	0.823	0.0111	0.0843	11	297	HEXB,GAPDH,PGK1,FBP1,SLC50A1,ALDOA,SDC2,CALM2,CHST11,TKT,G6PD
hE3 uninfected	Pathway	1269836	CDT1 association with the CDC6:ORC:origin complex	BioSystems: REACTOME	0.000783	0.864	0.0113	0.0859	5	62	PSMA1,PSMA2,PSMA6,PSMB3,PSMC4
hE3 uninfected	Pathway	1269331	NIK-->noncanonical NF-kB signaling	BioSystems: REACTOME	0.000783	0.864	0.0113	0.0859	5	62	PSMA1,PSMA2,PSMA6,PSMB3,PSMC4
hE3 uninfected	Pathway	MAP00710_Carbon_fixation	MAP00710 Carbon fixation	GenMAPP	0.000791	0.872	0.0113	0.0859	3	16	PGK1,FBP1,ALDOA
hE3 uninfected	Pathway	1269486	Neurophilin interactions with VEGF and VEGFR	BioSystems: REACTOME	0.000807	0.89	0.0113	0.086	2	4	NRP2,NRP1
hE3 uninfected	Pathway	1269770	SCF(Skp2)-mediated degradation of p27/p21	BioSystems: REACTOME	0.000843	0.929	0.0113	0.086	5	63	PSMA1,PSMA2,PSMA6,PSMB3,PSMC4
hE3 uninfected	Pathway	1269306	Dectin-1 mediated noncanonical NF-kB signaling	BioSystems: REACTOME	0.000843	0.929	0.0113	0.086	5	63	PSMA1,PSMA2,PSMA6,PSMB3,PSMC4
hE3 uninfected	Pathway	1269638	Degradation of GLI2 by the proteasome	BioSystems: REACTOME	0.000843	0.929	0.0113	0.086	5	63	PSMA1,PSMA2,PSMA6,PSMB3,PSMC4
hE3 uninfected	Pathway	1269637	GLI3 is processed to GLI3R by the proteasome	BioSystems: REACTOME	0.000843	0.929	0.0113	0.086	5	63	PSMA1,PSMA2,PSMA6,PSMB3,PSMC4
hE3 uninfected	Pathway	1269639	Degradation of GLI1 by the proteasome	BioSystems: REACTOME	0.000906	0.999	0.012	0.0913	5	64	PSMA1,PSMA2,PSMA6,PSMB3,PSMC4
hE3 uninfected	Pathway	MAP00030_Pentose_phosphate_pathway	MAP00030 Pentose phosphate	GenMAPP	0.000952	1	0.0125	0.0948	3	17	FBP1,ALDOA,G6PD
hE3 uninfected	Pathway	1269852	Autodegradation of Cdh1 by Cdh1:APC/C	BioSystems: REACTOME	0.00104	1	0.0135	0.103	5	66	PSMA1,PSMA2,PSMA6,PSMB3,PSMC4
hE3 uninfected	Pathway	1269744	p53-Dependent G1/S DNA damage checkpoint	BioSystems: REACTOME	0.00112	1	0.014	0.107	5	67	PSMA1,PSMA2,PSMA6,PSMB3,PSMC4
hE3 uninfected	Pathway	1269745	p53-Dependent G1 DNA Damage Response	BioSystems: REACTOME	0.00112	1	0.014	0.107	5	67	PSMA1,PSMA2,PSMA6,PSMB3,PSMC4
hE3 uninfected	Pathway	82976	Other glycan degradation	BioSystems: KEGG	0.00113	1	0.014	0.107	3	18	HEXB,NEU1,FUCA2
hE3 uninfected	Pathway	SMP00355	Mitochondrial Electron Transport Chain	SMPDB	0.00113	1	0.014	0.107	3	18	GAPDH,SDHD,ATP5F1A
hE3 uninfected	Pathway	1270418	Oxygen-dependent proline hydroxylation of Hypoxia-inducible Factor Alpha	BioSystems: REACTOME	0.00127	1	0.0153	0.116	5	69	PSMA1,PSMA2,PSMA6,PSMB3,PSMC4
hE3 uninfected	Pathway	1269612	Asymmetric localization of PCP proteins	BioSystems: REACTOME	0.00127	1	0.0153	0.116	5	69	PSMA1,PSMA2,PSMA6,PSMB3,PSMC4
hE3 uninfected	Pathway	1269743	G1/S DNA Damage Checkpoints	BioSystems: REACTOME	0.00127	1	0.0153	0.116	5	69	PSMA1,PSMA2,PSMA6,PSMB3,PSMC4
hE3 uninfected	Pathway	1269304	CLEC7A (Dectin-1) signaling	BioSystems: REACTOME	0.00132	1	0.0155	0.117	6	103	PSMA1,PSMA2,PSMA6,PSMB3,PSMC4,CALM2
hE3 uninfected	Pathway	MAP00193_ATP_synthesis	MAP00193 ATP synthesis	GenMAPP	0.00133	1	0.0155	0.117	3	19	ATP6V1E1,ATP6AP1,ATP6V0D1
hE3 uninfected	Pathway	MAP03070_Type_III_secretion_system	MAP03070 Type III secretion system	GenMAPP	0.00133	1	0.0155	0.117	3	19	ATP6V1E1,ATP6AP1,ATP6V0D1
hE3 uninfected	Pathway	1269849	APC/C:Cdc20 mediated degradation of Securin	BioSystems: REACTOME	0.00136	1	0.0155	0.117	5	70	PSMA1,PSMA2,PSMA6,PSMB3,PSMC4
hE3 uninfected	Pathway	1269186	Activation of NF-kappaB in B cells	BioSystems: REACTOME	0.00136	1	0.0155	0.117	5	70	PSMA1,PSMA2,PSMA6,PSMB3,PSMC4
hE3 uninfected	Pathway	1269833	Assembly of the pre-replicative complex	BioSystems: REACTOME	0.00145	1	0.0163	0.124	5	71	PSMA1,PSMA2,PSMA6,PSMB3,PSMC4
hE3 uninfected	Pathway	1269329	TNFR2 non-canonical NF-kB pathway	BioSystems: REACTOME	0.00153	1	0.017	0.129	6	106	TNFSF14,PSMA1,PSMA2,PSMA6,PSMB3,PSMC4
hE3 uninfected	Pathway	MAP00195_Photosynthesis	MAP00195 Photosynthesis	GenMAPP	0.00156	1	0.0172	0.13	3	20	ATP6V1E1,ATP6AP1,ATP6V0D1
hE3 uninfected	Pathway	1269428	Signaling by Insulin receptor	BioSystems: REACTOME	0.00158	1	0.0173	0.131	11	326	ATP6V1E1,ATP6AP1,PSMA1,PSMA2,PSMA6,PSMB3,PSMC4,CALM2,ATP6V0D1,LAT,IL2RG
hE3 uninfected	Pathway	1269290	Regulation of RAS by GAPs	BioSystems: REACTOME	0.00164	1	0.0176	0.133	5	73	PSMA1,PSMA2,PSMA6,PSMB3,PSMC4
hE3 uninfected	Pathway	1269778	Cyclin A:Cdk2-associated events at S phase entry	BioSystems: REACTOME	0.00164	1	0.0176	0.133	5	73	PSMA1,PSMA2,PSMA6,PSMB3,PSMC4
hE3 uninfected	Pathway	MAP00190_Oxidative_phosphorylation	MAP00190 Oxidative phosphorylation	GenMAPP	0.00171	1	0.018	0.136	4	44	ATP6V1E1,ATP6AP1,COX6A1,ATP6V0D1
hE3 uninfected	Pathway	1269781	Switching of origins to a post-replicative state	BioSystems: REACTOME	0.00174	1	0.018	0.136	5	74	PSMA1,PSMA2,PSMA6,PSMB3,PSMC4
hE3 uninfected	Pathway	1269782	Orc1 removal from chromatin	BioSystems: REACTOME	0.00174	1	0.018	0.136	5	74	PSMA1,PSMA2,PSMA6,PSMB3,PSMC4
hE3 uninfected	Pathway	1269769	Cyclin E associated events during G1/S transition	BioSystems: REACTOME	0.00174	1	0.018	0.136	5	74	PSMA1,PSMA2,PSMA6,PSMB3,PSMC4
hE3 uninfected	Pathway	PW:0000640	glycolysis pathway	Pathway Ontology	0.0018	1	0.0184	0.139	3	21	GAPDH,PGK1,ALDOA
hE3 uninfected	Pathway	1269846	Cdc20:Phospho-APC/C mediated degradation of Cyclin A	BioSystems: REACTOME	0.00185	1	0.0185	0.141	5	75	PSMA1,PSMA2,PSMA6,PSMB3,PSMC4
hE3 uninfected	Pathway	1269851	APC/C:Cdh1 mediated degradation of Cdc20 and other APC/C:Cdh1 targeted proteins in late mitosis/early G1	BioSystems: REACTOME	0.00185	1	0.0185	0.141	5	75	PSMA1,PSMA2,PSMA6,PSMB3,PSMC4
hE3 uninfected	Pathway	1268714	Asparagine N-linked glycosylation	BioSystems: REACTOME	0.00194	1	0.0191	0.145	10	285	RPN2,DDOST,NEU1,OS9,TMED2,LMAN2,TMED10,CALR,DERL2,SAR1B
hE3 uninfected	Pathway	1269796	Removal of licensing factors from origins	BioSystems: REACTOME	0.00196	1	0.0191	0.145	5	76	PSMA1,PSMA2,PSMA6,PSMB3,PSMC4
hE3 uninfected	Pathway	1269845	APC:Cdc20 mediated degradation of cell cycle proteins prior to satisfation of the cell cycle checkpoint	BioSystems: REACTOME	0.00196	1	0.0191	0.145	5	76	PSMA1,PSMA2,PSMA6,PSMB3,PSMC4
hE3 uninfected	Pathway	142460	pentose phosphate pathway	BioSystems: BIOCYC	0.00199	1	0.0191	0.145	2	6	TKT,G6PD
hE3 uninfected	Pathway	P00024	Glycolysis	PantherDB	0.00199	1	0.0191	0.145	2	6	PGK1,ALDOA
hE3 uninfected	Pathway	1270303	Axon guidance	BioSystems: REACTOME	0.00215	1	0.0204	0.155	15	554	ABL2,PSENEN,PSMA1,PSMA2,PSMA6,PSMB3,PSMC4,NRP2,NRP1,SDC2,HSP90AB1,DPYSL3,CALM2,LAT,IL2RG
hE3 uninfected	Pathway	1269844	APC/C:Cdc20 mediated degradation of mitotic proteins	BioSystems: REACTOME	0.0022	1	0.0207	0.157	5	78	PSMA1,PSMA2,PSMA6,PSMB3,PSMC4
hE3 uninfected	Pathway	153910	Phagosome	BioSystems: KEGG	0.00224	1	0.0209	0.158	7	154	ATP6V1E1,ATP6AP1,NCF2,CALR,TUBB,ATP6V0D1,M6PR
hE3 uninfected	Pathway	1269480	Signaling by VEGF	BioSystems: REACTOME	0.00226	1	0.0209	0.158	11	341	PSMA1,PSMA2,PSMA6,PSMB3,PSMC4,NCF2,NRP2,NRP1,CALM2,LAT,IL2RG
hE3 uninfected	Pathway	1269842	Activation of APC/C and APC/C:Cdc20 mediated degradation of mitotic proteins	BioSystems: REACTOME	0.00233	1	0.0209	0.158	5	79	PSMA1,PSMA2,PSMA6,PSMB3,PSMC4
hE3 uninfected	Pathway	1270415	Cellular response to hypoxia	BioSystems: REACTOME	0.00233	1	0.0209	0.158	5	79	PSMA1,PSMA2,PSMA6,PSMB3,PSMC4
hE3 uninfected	Pathway	1270416	Regulation of Hypoxia-inducible Factor (HIF) by oxygen	BioSystems: REACTOME	0.00233	1	0.0209	0.158	5	79	PSMA1,PSMA2,PSMA6,PSMB3,PSMC4
hE3 uninfected	Pathway	1269794	Regulation of DNA replication	BioSystems: REACTOME	0.00233	1	0.0209	0.158	5	79	PSMA1,PSMA2,PSMA6,PSMB3,PSMC4
hE3 uninfected	Pathway	1269959	Glucose metabolism	BioSystems: REACTOME	0.0026	1	0.0231	0.175	5	81	GAPDH,PGK1,FBP1,ALDOA,CALM2
hE3 uninfected	Pathway	413373	N-glycosylation by oligosaccharyltransferase	BioSystems: KEGG	0.00276	1	0.0244	0.185	2	7	RPN2,DDOST
hE3 uninfected	Pathway	1269839	Regulation of APC/C activators between G1/S and early anaphase	BioSystems: REACTOME	0.00289	1	0.0253	0.192	5	83	PSMA1,PSMA2,PSMA6,PSMB3,PSMC4
hE3 uninfected	Pathway	413340	Glycolysis (Embden-Meyerhof pathway), glucose => pyruvate	BioSystems: KEGG	0.00301	1	0.0261	0.198	3	25	GAPDH,PGK1,ALDOA
hE3 uninfected	Pathway	373901	HTLV-I infection	BioSystems: KEGG	0.0032	1	0.0274	0.208	9	256	NRP1,JUN,IL1R2,TSPO,VDAC2,SLC25A5,CALR,XBP1,IL2RG
hE3 uninfected	Pathway	1269596	Degradation of beta-catenin by the destruction complex	BioSystems: REACTOME	0.0032	1	0.0274	0.208	5	85	PSMA1,PSMA2,PSMA6,PSMB3,PSMC4
hE3 uninfected	Pathway	1269172	TCR signaling	BioSystems: REACTOME	0.00337	1	0.0286	0.217	6	124	PSMA1,PSMA2,PSMA6,PSMB3,PSMC4,LAT
hE3 uninfected	Pathway	P00049	Parkinson disease	PantherDB	0.00354	1	0.0296	0.224	5	87	PSMA1,PSMA2,PSMA6,PSMB3,TOR1A
hE3 uninfected	Pathway	1269301	FCERI mediated NF-kB activation	BioSystems: REACTOME	0.00354	1	0.0296	0.224	5	87	PSMA1,PSMA2,PSMA6,PSMB3,PSMC4
hE3 uninfected	Pathway	1269832	DNA Replication Pre-Initiation	BioSystems: REACTOME	0.00372	1	0.0301	0.228	5	88	PSMA1,PSMA2,PSMA6,PSMB3,PSMC4
hE3 uninfected	Pathway	1269831	M/G1 Transition	BioSystems: REACTOME	0.00372	1	0.0301	0.228	5	88	PSMA1,PSMA2,PSMA6,PSMB3,PSMC4
hE3 uninfected	Pathway	147586	Collecting duct acid secretion	BioSystems: KEGG	0.00376	1	0.0301	0.228	3	27	ATP6V1E1,CA2,ATP6V0D1
hE3 uninfected	Pathway	1268723	Calnexin/calreticulin cycle	BioSystems: REACTOME	0.00376	1	0.0301	0.228	3	27	OS9,CALR,DERL2
hE3 uninfected	Pathway	1269442	Insulin receptor recycling	BioSystems: REACTOME	0.00376	1	0.0301	0.228	3	27	ATP6V1E1,ATP6AP1,ATP6V0D1
hE3 uninfected	Pathway	M7871	Granule Cell Survival Pathway is a specific case of more general PAC1 Receptor Pathway.	MSigDB C2 BIOCARTA (v6.0)	0.00376	1	0.0301	0.228	3	27	JUN,CREB5,ASAH1
hE3 uninfected	Pathway	1270170	Metabolism of polyamines	BioSystems: REACTOME	0.0039	1	0.0303	0.23	5	89	PSMA1,PSMA2,PSMA6,PSMB3,PSMC4
hE3 uninfected	Pathway	1269837	Regulation of mitotic cell cycle	BioSystems: REACTOME	0.0039	1	0.0303	0.23	5	89	PSMA1,PSMA2,PSMA6,PSMB3,PSMC4
hE3 uninfected	Pathway	1269640	Hedgehog 'on' state	BioSystems: REACTOME	0.0039	1	0.0303	0.23	5	89	PSMA1,PSMA2,PSMA6,PSMB3,PSMC4
hE3 uninfected	Pathway	1269838	APC/C-mediated degradation of cell cycle proteins	BioSystems: REACTOME	0.0039	1	0.0303	0.23	5	89	PSMA1,PSMA2,PSMA6,PSMB3,PSMC4
hE3 uninfected	Pathway	1270006	Chylomicron-mediated lipid transport	BioSystems: REACTOME	0.00418	1	0.0322	0.244	3	28	APOE,P4HB,SAR1B
hE3 uninfected	Pathway	1270262	Apoptosis	BioSystems: REACTOME	0.0044	1	0.0337	0.256	7	174	PSMA1,PSMA2,PSMA6,PSMB3,PSMC4,GSN,LMNA
hE3 uninfected	Pathway	1339146	Complex I biogenesis	BioSystems: REACTOME	0.00443	1	0.0337	0.256	4	57	NDUFS7,NDUFA9,TIMMDC1,NDUFB8
hE3 uninfected	Pathway	137924	VEGFR1 specific signals	BioSystems: Pathway Interaction Database	0.00462	1	0.0346	0.263	3	29	NRP2,NRP1,CALM2
hE3 uninfected	Pathway	PW:0000025	glycolysis/gluconeogenesis	Pathway Ontology	0.00462	1	0.0346	0.263	3	29	GAPDH,FBP1,ALDOA
hE3 uninfected	Pathway	1269970	Pentose phosphate pathway (hexose monophosphate shunt)	BioSystems: REACTOME	0.00466	1	0.0347	0.263	2	9	TKT,G6PD
hE3 uninfected	Pathway	1269725	Regulation of mRNA stability by proteins that bind AU-rich elements	BioSystems: REACTOME	0.00471	1	0.0349	0.264	5	93	PSMA1,PSMA2,PSMA6,PSMB3,PSMC4
hE3 uninfected	Pathway	1270261	Programmed Cell Death	BioSystems: REACTOME	0.00483	1	0.0355	0.269	7	177	PSMA1,PSMA2,PSMA6,PSMB3,PSMC4,GSN,LMNA
hE3 uninfected	Pathway	1269299	FCERI mediated MAPK activation	BioSystems: REACTOME	0.00499	1	0.0364	0.276	9	274	PSMA1,PSMA2,PSMA6,PSMB3,PSMC4,JUN,CALM2,LAT,IL2RG
hE3 uninfected	Pathway	1269949	Transferrin endocytosis and recycling	BioSystems: REACTOME	0.00509	1	0.0369	0.28	3	30	ATP6V1E1,ATP6AP1,ATP6V0D1
hE3 uninfected	Pathway	1269091	Host Interactions of HIV factors	BioSystems: REACTOME	0.0053	1	0.0382	0.29	6	136	PSMA1,PSMA2,PSMA6,PSMB3,PSMC4,SLC25A5
hE3 uninfected	Pathway	M15109	Glycolysis Pathway	MSigDB C2 BIOCARTA (v6.0)	0.00578	1	0.0414	0.314	2	10	GAPDH,PGK1
hE3 uninfected	Pathway	1269611	PCP/CE pathway	BioSystems: REACTOME	0.00587	1	0.0418	0.317	5	98	PSMA1,PSMA2,PSMA6,PSMB3,PSMC4
hE3 uninfected	Pathway	1269799	G2/M Transition	BioSystems: REACTOME	0.00595	1	0.0421	0.319	7	184	PSMA1,PSMA2,PSMA6,PSMB3,PSMC4,HSP90AB1,TUBB
hE3 uninfected	Pathway	1269960	Glycolysis	BioSystems: REACTOME	0.00611	1	0.0429	0.326	3	32	GAPDH,PGK1,ALDOA
hE3 uninfected	Pathway	1269797	Mitotic G2-G2/M phases	BioSystems: REACTOME	0.00631	1	0.044	0.334	7	186	PSMA1,PSMA2,PSMA6,PSMB3,PSMC4,HSP90AB1,TUBB
hE3 uninfected	Pathway	132956	Metabolic pathways	BioSystems: KEGG	0.00675	1	0.0468	0.355	25	1272	CYC1,HEXB,ATP5MC3,ATP6V1E1,NDUFS7,ATP6AP1,ACADVL,GAPDH,RPN2,CES1,NDUFA9,NDUFB8,PGK1,DDOST,FBP1,ALDOA,SDHD,COX6A1,C1GALT1C1,ATP6V0D1,PPT1,ASAH1,TKT,G6PD,ATP5F1A
hE3 uninfected	Pathway	1268758	ATF6 (ATF6-alpha) activates chaperone genes	BioSystems: REACTOME	0.00701	1	0.0483	0.366	2	11	CALR,XBP1
hE3 uninfected	Pathway	1269176	Downstream TCR signaling	BioSystems: REACTOME	0.00723	1	0.0492	0.373	5	103	PSMA1,PSMA2,PSMA6,PSMB3,PSMC4
hE3 uninfected	Pathway	1269779	Synthesis of DNA	BioSystems: REACTOME	0.00723	1	0.0492	0.373	5	103	PSMA1,PSMA2,PSMA6,PSMB3,PSMC4
hE3 uninfected	Transcription Factor Binding Site	V$ELK1_02	V$ELK1_02		1.84e-06	0.000931	0.000931	0.00633	12	185	DDOST,TUFM,DDX5,LMAN2,SDHD,FERMT3,AAK1,TMEM208,SNRPB,IL2RG,ATP5F1A,SON
hE3 uninfected	Gene Family	471	CD molecules|Tumor necrosis factor superfamily	genenames.org	2.46e-08	2.11e-06	2.11e-06	1.07e-05	15	394	TNFSF14,SIGLEC9,EVI2B,CD83,ITGAX,NRP1,CD82,IL1R2,C5AR1,SDC2,LILRA2,CD53,CD58,CD151,IL2RG
hE3 uninfected	Gene Family	690	Proteasome	genenames.org	7.04e-06	0.000605	0.000303	0.00153	5	43	PSMA1,PSMA2,PSMA6,PSMB3,PSMC4
hE3 uninfected	Gene Family	445	Oligosaccharyltransferase complex subunits	genenames.org	5.06e-05	0.00435	0.00145	0.0073	3	12	RPN2,DDOST,OSTC
hE3 uninfected	Gene Family	506	Basic leucine zipper proteins	genenames.org	0.000249	0.0214	0.00505	0.0254	4	49	JUN,MAFF,XBP1,CREB5
hE3 uninfected	Gene Family	692	Protein disulfide isomerases	genenames.org	0.000294	0.0252	0.00505	0.0254	3	21	TMX2,PDIA6,P4HB
hE3 uninfected	Gene Family	725	RNA binding motif containing	genenames.org	0.00039	0.0335	0.00559	0.0282	7	213	HNRNPM,HNRNPA1,HNRNPA2B1,RBM8A,HNRNPDL,SRSF7,SNRPB2
hE3 uninfected	Gene Family	1233	MRH domain containing	genenames.org	0.000574	0.0494	0.00706	0.0355	2	6	OS9,M6PR
hE3 uninfected	Gene Family	752	Solute carriers	genenames.org	0.000853	0.0734	0.00917	0.0462	9	395	SLC7A11,SLC50A1,SLC25A5,SLC43A3,SLC1A5,SLC11A1,SLC16A3,SLC26A11,SLC35B1
hE3 uninfected	Gene Family	768	Tetraspanins	genenames.org	0.00114	0.098	0.0109	0.0549	3	33	CD82,CD53,CD151
hE3 uninfected	Gene Family	1064	Transmembrane p24 trafficking proteins	genenames.org	0.0017	0.146	0.0146	0.0734	2	10	TMED2,TMED10
hE3 uninfected	Gene Family	602	Fibronectin type III domain containing|Interleukin receptors	genenames.org	0.0023	0.198	0.018	0.0907	3	42	IL1R2,IL1RN,IL2RG
hE3 uninfected	Gene Family	416	F-type ATPases|Mitochondrial complex V: ATP synthase subunits	genenames.org	0.00558	0.48	0.04	0.201	2	18	ATP5MC3,ATP5F1A
hE3 uninfected	Gene Family	644	F-type ATPases|Mitochondrial complex V: ATP synthase subunits	genenames.org	0.00621	0.534	0.0411	0.207	2	19	ATP5MC3,ATP5F1A
hE3 infected and uninfected	GO: Molecular Function	GO:0019829	ATPase-coupled cation transmembrane transporter activity		9.43e-06	0.00379	0.00167	0.011	5	85	ATP6V0B,ATP6V0E1,TCIRG1,ATP1A1,ATP1B3
hE3 infected and uninfected	GO: Molecular Function	GO:0042625	ATPase-coupled ion transmembrane transporter activity		1.18e-05	0.00475	0.00167	0.011	5	89	ATP6V0B,ATP6V0E1,TCIRG1,ATP1A1,ATP1B3
hE3 infected and uninfected	GO: Molecular Function	GO:0016860	intramolecular oxidoreductase activity		1.25e-05	0.00501	0.00167	0.011	5	90	ITGB2,MGST1,PKM,ENO1,TALDO1
hE3 infected and uninfected	GO: Molecular Function	GO:0050839	cell adhesion molecule binding		5.91e-05	0.0237	0.00415	0.0273	9	526	SPP1,ANXA1,ITGB2,CD9,BSG,PKM,ENO1,HSPA5,PCMT1
hE3 infected and uninfected	GO: Molecular Function	GO:0046961	proton-transporting ATPase activity, rotational mechanism		5.99e-05	0.0241	0.00415	0.0273	3	23	ATP6V0B,ATP6V0E1,TCIRG1
hE3 infected and uninfected	GO: Molecular Function	GO:0016853	isomerase activity		6.19e-05	0.0249	0.00415	0.0273	7	300	APP,ITGB2,MGST1,PKM,ENO1,TALDO1,FKBP2
hE3 infected and uninfected	GO: Molecular Function	GO:0042626	ATPase-coupled transmembrane transporter activity		8.77e-05	0.0353	0.00504	0.0331	5	135	ATP6V0B,ATP6V0E1,TCIRG1,ATP1A1,ATP1B3
hE3 infected and uninfected	GO: Molecular Function	GO:0044877	protein-containing complex binding		0.000123	0.0494	0.00549	0.0361	14	1356	NPM1,VIM,LILRB3,SPP1,APP,ITGB2,LGALS3,BCAP31,CD9,FRG1,PKM,CD63,MMP9,HSPA5
hE3 infected and uninfected	GO: Molecular Function	GO:0015399	primary active transmembrane transporter activity		0.000123	0.0494	0.00549	0.0361	5	145	ATP6V0B,ATP6V0E1,TCIRG1,ATP1A1,ATP1B3
hE3 infected and uninfected	GO: Molecular Function	GO:0050220	prostaglandin-E synthase activity		0.000228	0.0916	0.00916	0.0602	2	7	ITGB2,MGST1
hE3 infected and uninfected	GO: Molecular Function	GO:0044769	ATPase activity, coupled to transmembrane movement of ions, rotational mechanism		0.000297	0.12	0.0109	0.0715	3	39	ATP6V0B,ATP6V0E1,TCIRG1
hE3 infected and uninfected	GO: Molecular Function	GO:0004857	enzyme inhibitor activity		0.000343	0.138	0.0115	0.0755	7	396	NPM1,SPINT1,ANXA1,APLP2,APP,LGALS3,DNAJC3
hE3 infected and uninfected	GO: Molecular Function	GO:0016861	intramolecular oxidoreductase activity, interconverting aldoses and ketoses		0.000398	0.16	0.0123	0.0809	3	43	PKM,ENO1,TALDO1
hE3 infected and uninfected	GO: Molecular Function	GO:0031386	protein tag		0.000591	0.238	0.017	0.112	2	11	UBB,UBC
hE3 infected and uninfected	GO: Molecular Function	GO:0009678	pyrophosphate hydrolysis-driven proton transmembrane transporter activity		0.000659	0.265	0.0174	0.115	3	51	ATP6V0B,ATP6V0E1,TCIRG1
hE3 infected and uninfected	GO: Molecular Function	GO:0030955	potassium ion binding		0.000708	0.285	0.0174	0.115	2	12	PKM,ATP1A1
hE3 infected and uninfected	GO: Molecular Function	GO:0015662	ion transmembrane transporter activity, phosphorylative mechanism		0.000737	0.296	0.0174	0.115	3	53	ATP6V0B,ATP1A1,ATP1B3
hE3 infected and uninfected	GO: Molecular Function	GO:0045296	cadherin binding		0.00091	0.366	0.0203	0.134	6	338	ANXA1,BSG,PKM,ENO1,HSPA5,PCMT1
hE3 infected and uninfected	GO: Molecular Function	GO:0005391	sodium:potassium-exchanging ATPase activity		0.000972	0.391	0.0205	0.135	2	14	ATP1A1,ATP1B3
hE3 infected and uninfected	GO: Molecular Function	GO:0008233	peptidase activity		0.0011	0.443	0.0205	0.135	12	1301	SPINT1,TMEM59,SPCS2,APLP2,APP,ADAM28,NDUFA13,UBB,UBC,BCAP31,DDRGK1,MMP9
hE3 infected and uninfected	GO: Molecular Function	GO:0008554	sodium transmembrane transporter activity, phosphorylative mechanism		0.00112	0.45	0.0205	0.135	2	15	ATP1A1,ATP1B3
hE3 infected and uninfected	GO: Molecular Function	GO:0008556	potassium transmembrane transporter activity, phosphorylative mechanism		0.00112	0.45	0.0205	0.135	2	15	ATP1A1,ATP1B3
hE3 infected and uninfected	GO: Molecular Function	GO:0031072	heat shock protein binding		0.00137	0.549	0.0239	0.157	4	144	CYP27A1,ITGB2,ENO1,HSPA5
hE3 infected and uninfected	GO: Molecular Function	GO:0043422	protein kinase B binding		0.00144	0.58	0.0242	0.159	2	17	NPM1,SRSF5
hE3 infected and uninfected	GO: Molecular Function	GO:0042803	protein homodimerization activity		0.00199	0.799	0.032	0.21	10	1025	NPM1,LILRB3,UXS1,ANXA1,LGALS3,GLA,MGST1,ENO1,HSPA5,KYNU
hE3 infected and uninfected	GO: Molecular Function	GO:0022853	active ion transmembrane transporter activity		0.00234	0.942	0.0345	0.227	5	278	ATP6V0B,ATP6V0E1,TCIRG1,ATP1A1,ATP1B3
hE3 infected and uninfected	GO: Molecular Function	GO:0031420	alkali metal ion binding		0.00243	0.975	0.0345	0.227	2	22	PKM,ATP1A1
hE3 infected and uninfected	GO: Molecular Function	GO:0042562	hormone binding		0.00256	1	0.0345	0.227	4	171	APLP2,APP,PKM,ATP1A1
hE3 infected and uninfected	GO: Molecular Function	GO:0070011	peptidase activity, acting on L-amino acid peptides		0.0028	1	0.0345	0.227	11	1260	SPINT1,TMEM59,APLP2,APP,ADAM28,NDUFA13,UBB,UBC,BCAP31,DDRGK1,MMP9
hE3 infected and uninfected	GO: Molecular Function	GO:0030246	carbohydrate binding		0.0029	1	0.0345	0.227	5	292	EMC7,CLEC12A,LGALS3,BSG,TALDO1
hE3 infected and uninfected	GO: Molecular Function	GO:0048029	monosaccharide binding		0.00318	1	0.0345	0.227	3	88	LGALS3,BSG,TALDO1
hE3 infected and uninfected	GO: Molecular Function	GO:0061981	3-hydroxykynureninase activity		0.00335	1	0.0345	0.227	1	1	KYNU
hE3 infected and uninfected	GO: Molecular Function	GO:0030429	kynureninase activity		0.00335	1	0.0345	0.227	1	1	KYNU
hE3 infected and uninfected	GO: Molecular Function	GO:0047860	diiodophenylpyruvate reductase activity		0.00335	1	0.0345	0.227	1	1	MDH1
hE3 infected and uninfected	GO: Molecular Function	GO:0031073	cholesterol 26-hydroxylase activity		0.00335	1	0.0345	0.227	1	1	CYP27A1
hE3 infected and uninfected	GO: Molecular Function	GO:0052692	raffinose alpha-galactosidase activity		0.00335	1	0.0345	0.227	1	1	GLA
hE3 infected and uninfected	GO: Molecular Function	GO:0048040	UDP-glucuronate decarboxylase activity		0.00335	1	0.0345	0.227	1	1	UXS1
hE3 infected and uninfected	GO: Molecular Function	GO:1990814	DNA/DNA annealing activity		0.00335	1	0.0345	0.227	1	1	ANXA1
hE3 infected and uninfected	GO: Molecular Function	GO:0047749	cholestanetriol 26-monooxygenase activity		0.00335	1	0.0345	0.227	1	1	CYP27A1
hE3 infected and uninfected	GO: Molecular Function	GO:0016887	ATPase activity		0.00359	1	0.0349	0.23	7	595	ATP6V0B,ATP6V0E1,ANXA1,TCIRG1,ATP1A1,ATP1B3,HSPA5
hE3 infected and uninfected	GO: Molecular Function	GO:0051787	misfolded protein binding		0.00365	1	0.0349	0.23	2	27	DNAJC3,HSPA5
hE3 infected and uninfected	GO: Molecular Function	GO:0004365	glyceraldehyde-3-phosphate dehydrogenase (NAD+) (phosphorylating) activity		0.00365	1	0.0349	0.23	2	27	PKM,ENO1
hE3 infected and uninfected	GO: Molecular Function	GO:0016830	carbon-carbon lyase activity		0.00394	1	0.036	0.237	3	95	UXS1,PKM,ENO1
hE3 infected and uninfected	GO: Molecular Function	GO:0004867	serine-type endopeptidase inhibitor activity		0.00394	1	0.036	0.237	3	95	SPINT1,APLP2,APP
hE3 infected and uninfected	GO: Molecular Function	GO:0004347	glucose-6-phosphate isomerase activity		0.00449	1	0.0401	0.264	2	30	PKM,ENO1
hE3 infected and uninfected	GO: Molecular Function	GO:0004332	fructose-bisphosphate aldolase activity		0.00479	1	0.041	0.269	2	31	PKM,ENO1
hE3 infected and uninfected	GO: Molecular Function	GO:0003872	6-phosphofructokinase activity		0.00479	1	0.041	0.269	2	31	PKM,ENO1
hE3 infected and uninfected	GO: Molecular Function	GO:0005006	epidermal growth factor-activated receptor activity		0.0051	1	0.0427	0.281	2	32	APLP2,APP
hE3 infected and uninfected	GO: Molecular Function	GO:0004807	triose-phosphate isomerase activity		0.00542	1	0.0444	0.292	2	33	PKM,ENO1
hE3 infected and uninfected	GO: Molecular Function	GO:0048408	epidermal growth factor binding		0.00574	1	0.0462	0.304	2	34	APLP2,APP
hE3 infected and uninfected	GO: Molecular Function	GO:0051087	chaperone binding		0.00594	1	0.0468	0.308	3	110	ATP1A1,DNAJC3,HSPA5
hE3 infected and uninfected	GO: Molecular Function	GO:0008443	phosphofructokinase activity		0.00608	1	0.047	0.309	2	35	PKM,ENO1
hE3 infected and uninfected	GO: Molecular Function	GO:0036121	double-stranded DNA helicase activity		0.00666	1	0.0487	0.32	1	2	ANXA1
hE3 infected and uninfected	GO: Molecular Function	GO:0050785	advanced glycation end-product receptor activity		0.00666	1	0.0487	0.32	1	2	LGALS3
hE3 infected and uninfected	GO: Molecular Function	GO:0004557	alpha-galactosidase activity		0.00666	1	0.0487	0.32	1	2	GLA
hE3 infected and uninfected	GO: Biological Process	GO:0043312	neutrophil degranulation		4.11e-10	1.04e-06	2.37e-07	2e-06	14	488	GLIPR1,LILRB3,TCIRG1,ITGB2,CLEC12A,LGALS3,GLA,MGST1,ATP6AP2,PKM,CD63,MMP9,LYZ,DNAJC3
hE3 infected and uninfected	GO: Biological Process	GO:0002283	neutrophil activation involved in immune response		4.45e-10	1.13e-06	2.37e-07	2e-06	14	491	GLIPR1,LILRB3,TCIRG1,ITGB2,CLEC12A,LGALS3,GLA,MGST1,ATP6AP2,PKM,CD63,MMP9,LYZ,DNAJC3
hE3 infected and uninfected	GO: Biological Process	GO:0042119	neutrophil activation		5.93e-10	1.5e-06	2.37e-07	2e-06	14	502	GLIPR1,LILRB3,TCIRG1,ITGB2,CLEC12A,LGALS3,GLA,MGST1,ATP6AP2,PKM,CD63,MMP9,LYZ,DNAJC3
hE3 infected and uninfected	GO: Biological Process	GO:0002446	neutrophil mediated immunity		6.74e-10	1.71e-06	2.37e-07	2e-06	14	507	GLIPR1,LILRB3,TCIRG1,ITGB2,CLEC12A,LGALS3,GLA,MGST1,ATP6AP2,PKM,CD63,MMP9,LYZ,DNAJC3
hE3 infected and uninfected	GO: Biological Process	GO:0036230	granulocyte activation		6.92e-10	1.75e-06	2.37e-07	2e-06	14	508	GLIPR1,LILRB3,TCIRG1,ITGB2,CLEC12A,LGALS3,GLA,MGST1,ATP6AP2,PKM,CD63,MMP9,LYZ,DNAJC3
hE3 infected and uninfected	GO: Biological Process	GO:0140029	exocytic process		7.7e-10	1.95e-06	2.37e-07	2e-06	18	953	GLIPR1,LILRB3,ANXA1,TCIRG1,APLP2,APP,ITGB2,CLEC12A,LGALS3,GLA,CD9,MGST1,ATP6AP2,PKM,CD63,MMP9,LYZ,DNAJC3
hE3 infected and uninfected	GO: Biological Process	GO:0006887	exocytosis		7.7e-10	1.95e-06	2.37e-07	2e-06	18	953	GLIPR1,LILRB3,ANXA1,TCIRG1,APLP2,APP,ITGB2,CLEC12A,LGALS3,GLA,CD9,MGST1,ATP6AP2,PKM,CD63,MMP9,LYZ,DNAJC3
hE3 infected and uninfected	GO: Biological Process	GO:0099500	vesicle fusion to plasma membrane		7.7e-10	1.95e-06	2.37e-07	2e-06	18	953	GLIPR1,LILRB3,ANXA1,TCIRG1,APLP2,APP,ITGB2,CLEC12A,LGALS3,GLA,CD9,MGST1,ATP6AP2,PKM,CD63,MMP9,LYZ,DNAJC3
hE3 infected and uninfected	GO: Biological Process	GO:0045055	regulated exocytosis		8.43e-10	2.14e-06	2.37e-07	2e-06	17	837	GLIPR1,LILRB3,TCIRG1,APLP2,APP,ITGB2,CLEC12A,LGALS3,GLA,CD9,MGST1,ATP6AP2,PKM,CD63,MMP9,LYZ,DNAJC3
hE3 infected and uninfected	GO: Biological Process	GO:0002263	cell activation involved in immune response		1.17e-09	2.95e-06	2.95e-07	2.48e-06	16	739	GLIPR1,LILRB3,ANXA1,TCIRG1,APP,ITGB2,CLEC12A,LGALS3,GLA,MGST1,ATP6AP2,PKM,CD63,MMP9,LYZ,DNAJC3
hE3 infected and uninfected	GO: Biological Process	GO:0006906	vesicle fusion		1.74e-09	4.4e-06	3.72e-07	3.13e-06	18	1003	GLIPR1,LILRB3,ANXA1,TCIRG1,APLP2,APP,ITGB2,CLEC12A,LGALS3,GLA,CD9,MGST1,ATP6AP2,PKM,CD63,MMP9,LYZ,DNAJC3
hE3 infected and uninfected	GO: Biological Process	GO:0043299	leukocyte degranulation		1.8e-09	4.55e-06	3.72e-07	3.13e-06	14	547	GLIPR1,LILRB3,TCIRG1,ITGB2,CLEC12A,LGALS3,GLA,MGST1,ATP6AP2,PKM,CD63,MMP9,LYZ,DNAJC3
hE3 infected and uninfected	GO: Biological Process	GO:0090174	organelle membrane fusion		1.91e-09	4.84e-06	3.72e-07	3.13e-06	18	1009	GLIPR1,LILRB3,ANXA1,TCIRG1,APLP2,APP,ITGB2,CLEC12A,LGALS3,GLA,CD9,MGST1,ATP6AP2,PKM,CD63,MMP9,LYZ,DNAJC3
hE3 infected and uninfected	GO: Biological Process	GO:0002275	myeloid cell activation involved in immune response		2.27e-09	5.74e-06	4.1e-07	3.45e-06	14	557	GLIPR1,LILRB3,TCIRG1,ITGB2,CLEC12A,LGALS3,GLA,MGST1,ATP6AP2,PKM,CD63,MMP9,LYZ,DNAJC3
hE3 infected and uninfected	GO: Biological Process	GO:0048284	organelle fusion		2.72e-09	6.9e-06	4.6e-07	3.87e-06	18	1032	GLIPR1,LILRB3,ANXA1,TCIRG1,APLP2,APP,ITGB2,CLEC12A,LGALS3,GLA,CD9,MGST1,ATP6AP2,PKM,CD63,MMP9,LYZ,DNAJC3
hE3 infected and uninfected	GO: Biological Process	GO:0002444	myeloid leukocyte mediated immunity		2.98e-09	7.54e-06	4.71e-07	3.97e-06	14	569	GLIPR1,LILRB3,TCIRG1,ITGB2,CLEC12A,LGALS3,GLA,MGST1,ATP6AP2,PKM,CD63,MMP9,LYZ,DNAJC3
hE3 infected and uninfected	GO: Biological Process	GO:0002274	myeloid leukocyte activation		3.55e-09	8.99e-06	5.29e-07	4.45e-06	15	684	GLIPR1,LILRB3,TCIRG1,APP,ITGB2,CLEC12A,LGALS3,GLA,MGST1,ATP6AP2,PKM,CD63,MMP9,LYZ,DNAJC3
hE3 infected and uninfected	GO: Biological Process	GO:0061025	membrane fusion		8.41e-09	2.13e-05	1.18e-06	9.96e-06	18	1109	GLIPR1,LILRB3,ANXA1,TCIRG1,APLP2,APP,ITGB2,CLEC12A,LGALS3,GLA,CD9,MGST1,ATP6AP2,PKM,CD63,MMP9,LYZ,DNAJC3
hE3 infected and uninfected	GO: Biological Process	GO:0002366	leukocyte activation involved in immune response		9.33e-09	2.36e-05	1.24e-06	1.05e-05	15	735	GLIPR1,LILRB3,ANXA1,TCIRG1,ITGB2,CLEC12A,LGALS3,GLA,MGST1,ATP6AP2,PKM,CD63,MMP9,LYZ,DNAJC3
hE3 infected and uninfected	GO: Biological Process	GO:1901698	response to nitrogen compound		4e-08	0.000101	5.06e-06	4.26e-05	18	1227	NPM1,VIM,ATP6V0B,SRSF5,ATP6V0E1,ANXA1,TCIRG1,APP,ITGB2,JUNB,BCAP31,CD9,MGST1,BSG,PKM,MMP9,HSPA5,KYNU
hE3 infected and uninfected	GO: Biological Process	GO:0140352	export from cell		6.15e-08	0.000156	7.42e-06	6.24e-05	21	1736	GLIPR1,LILRB3,SPP1,ANXA1,TCIRG1,APLP2,APP,ITGB2,CLEC12A,LGALS3,GLA,CD9,MGST1,ATP6AP2,PKM,CD63,ATP1A1,MMP9,ATP1B3,LYZ,DNAJC3
hE3 infected and uninfected	GO: Biological Process	GO:0010243	response to organonitrogen compound		8.24e-08	0.000209	9.5e-06	7.99e-05	17	1140	VIM,ATP6V0B,SRSF5,ATP6V0E1,ANXA1,TCIRG1,APP,ITGB2,JUNB,BCAP31,CD9,MGST1,BSG,PKM,MMP9,HSPA5,KYNU
hE3 infected and uninfected	GO: Biological Process	GO:0034097	response to cytokine		8.75e-08	0.000222	9.64e-06	8.11e-05	18	1292	VIM,LILRB3,SPP1,ANXA1,ACP5,TCIRG1,APP,ITGB2,LAPTM5,NDUFA13,JUNB,UBB,UBC,MMP9,ENO1,TALDO1,HSPA5,KYNU
hE3 infected and uninfected	GO: Biological Process	GO:0032940	secretion by cell		9.52e-07	0.00241	0.000101	0.000846	19	1687	GLIPR1,LILRB3,SPP1,ANXA1,TCIRG1,APLP2,APP,ITGB2,CLEC12A,LGALS3,GLA,CD9,MGST1,ATP6AP2,PKM,CD63,MMP9,LYZ,DNAJC3
hE3 infected and uninfected	GO: Biological Process	GO:0002443	leukocyte mediated immunity		1.15e-06	0.00292	0.000117	0.000983	14	922	GLIPR1,LILRB3,TCIRG1,ITGB2,CLEC12A,LGALS3,GLA,MGST1,ATP6AP2,PKM,CD63,MMP9,LYZ,DNAJC3
hE3 infected and uninfected	GO: Biological Process	GO:0016050	vesicle organization		2.22e-06	0.00564	0.000217	0.00182	19	1785	GLIPR1,LILRB3,ANXA1,TCIRG1,APLP2,APP,ITGB2,CLEC12A,LGALS3,GLA,CD9,MGST1,ATP6AP2,PKM,CD63,TMED9,MMP9,LYZ,DNAJC3
hE3 infected and uninfected	GO: Biological Process	GO:0009719	response to endogenous stimulus		3.43e-06	0.0087	0.000313	0.00264	19	1838	VIM,ATP6V0B,SRSF5,ATP6V0E1,SPINT1,SPP1,ANXA1,TCIRG1,APP,ITGB2,JUNB,UBB,UBC,CD9,BSG,PKM,DDRGK1,ATP1A1,HSPA5
hE3 infected and uninfected	GO: Biological Process	GO:0046903	secretion		3.46e-06	0.00877	0.000313	0.00264	19	1839	GLIPR1,LILRB3,SPP1,ANXA1,TCIRG1,APLP2,APP,ITGB2,CLEC12A,LGALS3,GLA,CD9,MGST1,ATP6AP2,PKM,CD63,MMP9,LYZ,DNAJC3
hE3 infected and uninfected	GO: Biological Process	GO:0002252	immune effector process		3.99e-06	0.0101	0.000348	0.00293	16	1338	GLIPR1,LILRB3,ANXA1,TCIRG1,APP,ITGB2,CLEC12A,LGALS3,GLA,MGST1,ATP6AP2,PKM,CD63,MMP9,LYZ,DNAJC3
hE3 infected and uninfected	GO: Biological Process	GO:0071345	cellular response to cytokine stimulus		4.56e-06	0.0115	0.000385	0.00324	15	1191	VIM,LILRB3,SPP1,ANXA1,TCIRG1,ITGB2,LAPTM5,NDUFA13,JUNB,UBB,UBC,MMP9,ENO1,TALDO1,HSPA5
hE3 infected and uninfected	GO: Biological Process	GO:0043066	negative regulation of apoptotic process		5.09e-06	0.0129	0.000416	0.0035	14	1047	NPM1,SPP1,ANXA1,DAD1,LGALS3,NDUFA13,UBB,UBC,TMBIM4,DDRGK1,MMP9,ENO1,DNAJC3,HSPA5
hE3 infected and uninfected	GO: Biological Process	GO:0043069	negative regulation of programmed cell death		6.53e-06	0.0165	0.000516	0.00434	14	1070	NPM1,SPP1,ANXA1,DAD1,LGALS3,NDUFA13,UBB,UBC,TMBIM4,DDRGK1,MMP9,ENO1,DNAJC3,HSPA5
hE3 infected and uninfected	GO: Biological Process	GO:0045321	leukocyte activation		6.79e-06	0.0172	0.000516	0.00434	16	1395	GLIPR1,LILRB3,ANXA1,TCIRG1,APP,ITGB2,CLEC12A,LGALS3,GLA,MGST1,ATP6AP2,PKM,CD63,MMP9,LYZ,DNAJC3
hE3 infected and uninfected	GO: Biological Process	GO:0001775	cell activation		6.93e-06	0.0176	0.000516	0.00434	17	1568	GLIPR1,LILRB3,ANXA1,TCIRG1,APP,ITGB2,CLEC12A,LGALS3,GLA,CD9,MGST1,ATP6AP2,PKM,CD63,MMP9,LYZ,DNAJC3
hE3 infected and uninfected	GO: Biological Process	GO:0050900	leukocyte migration		8.11e-06	0.0206	0.000587	0.00494	10	536	PLA2G7,SPP1,ANXA1,APP,ITGB2,LGALS3,CD9,BSG,MMP9,ATP1B3
hE3 infected and uninfected	GO: Biological Process	GO:1901652	response to peptide		1.34e-05	0.034	0.000945	0.00795	10	568	VIM,ATP6V0B,SRSF5,ATP6V0E1,ANXA1,TCIRG1,APP,BSG,PKM,MMP9
hE3 infected and uninfected	GO: Biological Process	GO:1901700	response to oxygen-containing compound		1.64e-05	0.0416	0.00113	0.00947	18	1858	VIM,ATP6V0B,SRSF5,ATP6V0E1,SPP1,ANXA1,ACP5,TCIRG1,APP,NDUFA13,JUNB,CD9,MGST1,BSG,PKM,ATP1A1,MMP9,HSPA5
hE3 infected and uninfected	GO: Biological Process	GO:0034975	protein folding in endoplasmic reticulum		2.13e-05	0.0541	0.00142	0.012	3	17	EMC3,DNAJC3,HSPA5
hE3 infected and uninfected	GO: Biological Process	GO:0060548	negative regulation of cell death		2.21e-05	0.056	0.00144	0.0121	14	1192	NPM1,SPP1,ANXA1,DAD1,LGALS3,NDUFA13,UBB,UBC,TMBIM4,DDRGK1,MMP9,ENO1,DNAJC3,HSPA5
hE3 infected and uninfected	GO: Biological Process	GO:0071495	cellular response to endogenous stimulus		2.48e-05	0.0628	0.00157	0.0132	16	1547	VIM,ATP6V0B,SRSF5,ATP6V0E1,SPINT1,SPP1,ANXA1,TCIRG1,APP,JUNB,UBB,UBC,PKM,DDRGK1,ATP1A1,HSPA5
hE3 infected and uninfected	GO: Biological Process	GO:0043062	extracellular structure organization		3.83e-05	0.0969	0.00233	0.0196	9	512	PLA2G7,SPINT1,SPP1,APLP2,APP,ITGB2,LGALS3,BSG,MMP9
hE3 infected and uninfected	GO: Biological Process	GO:0030004	cellular monovalent inorganic cation homeostasis		3.86e-05	0.0977	0.00233	0.0196	5	117	ATP6V0B,ATP6V0E1,TCIRG1,ATP1A1,ATP1B3
hE3 infected and uninfected	GO: Biological Process	GO:0030198	extracellular matrix organization		4.26e-05	0.108	0.00251	0.0211	8	399	SPINT1,SPP1,APLP2,APP,ITGB2,LGALS3,BSG,MMP9
hE3 infected and uninfected	GO: Biological Process	GO:0002685	regulation of leukocyte migration		9.04e-05	0.229	0.00521	0.0438	6	226	PLA2G7,ANXA1,APP,LGALS3,CD9,MMP9
hE3 infected and uninfected	GO: Biological Process	GO:0090383	phagosome acidification		0.0001	0.254	0.00564	0.0475	3	28	ATP6V0B,ATP6V0E1,TCIRG1
hE3 infected and uninfected	GO: Biological Process	GO:0097529	myeloid leukocyte migration		0.00012	0.304	0.00662	0.0557	6	238	PLA2G7,SPP1,ANXA1,ITGB2,LGALS3,CD9
hE3 infected and uninfected	GO: Biological Process	GO:0046697	decidualization		0.000124	0.313	0.00666	0.0561	3	30	SPP1,JUNB,BSG
hE3 infected and uninfected	GO: Biological Process	GO:0032870	cellular response to hormone stimulus		0.00013	0.33	0.00688	0.0579	10	744	ATP6V0B,SRSF5,ATP6V0E1,SPP1,ANXA1,TCIRG1,JUNB,PKM,DDRGK1,ATP1A1
hE3 infected and uninfected	GO: Biological Process	GO:0009607	response to biotic stimulus		0.000202	0.512	0.0105	0.0879	15	1651	VIM,ANXA1,ACP5,APP,ITGB2,LGALS3,JUNB,UBB,UBC,MGST1,LYZ,ENO1,DNAJC3,HSPA5,KYNU
hE3 infected and uninfected	GO: Biological Process	GO:0030162	regulation of proteolysis		0.00021	0.532	0.0106	0.0895	10	789	SPINT1,TMEM59,APLP2,APP,NDUFA13,UBB,BCAP31,DDRGK1,MMP9,ENO1
hE3 infected and uninfected	GO: Biological Process	GO:0006952	defense response		0.000222	0.563	0.011	0.0929	16	1860	PLA2G7,VIM,LILRB3,SPP1,ANXA1,ACP5,TCIRG1,APP,ITGB2,LGALS3,UBB,UBC,MMP9,LYZ,DNAJC3,KYNU
hE3 infected and uninfected	GO: Biological Process	GO:1901701	cellular response to oxygen-containing compound		0.000249	0.63	0.0114	0.096	13	1310	VIM,ATP6V0B,SRSF5,ATP6V0E1,SPP1,ANXA1,TCIRG1,APP,NDUFA13,MGST1,PKM,MMP9,HSPA5
hE3 infected and uninfected	GO: Biological Process	GO:0080134	regulation of response to stress		0.000249	0.631	0.0114	0.096	15	1683	NPM1,PLA2G7,SPP1,ANXA1,ACP5,APP,ITGB2,UBB,UBC,BCAP31,CD9,MMP9,ENO1,DNAJC3,HSPA5
hE3 infected and uninfected	GO: Biological Process	GO:0055067	monovalent inorganic cation homeostasis		0.000251	0.635	0.0114	0.096	5	174	ATP6V0B,ATP6V0E1,TCIRG1,ATP1A1,ATP1B3
hE3 infected and uninfected	GO: Biological Process	GO:0048608	reproductive structure development		0.000252	0.638	0.0114	0.096	8	516	SPINT1,SPP1,ANXA1,JUNB,UBB,MGST1,BSG,HSPA5
hE3 infected and uninfected	GO: Biological Process	GO:0033572	transferrin transport		0.000252	0.639	0.0114	0.096	3	38	ATP6V0B,ATP6V0E1,TCIRG1
hE3 infected and uninfected	GO: Biological Process	GO:0061458	reproductive system development		0.000265	0.672	0.0118	0.0992	8	520	SPINT1,SPP1,ANXA1,JUNB,UBB,MGST1,BSG,HSPA5
hE3 infected and uninfected	GO: Biological Process	GO:0032504	multicellular organism reproduction		0.000297	0.753	0.013	0.109	11	986	SPP1,ANXA1,APLP2,APP,ADAM28,JUNB,UBB,BCAP31,CD9,BSG,HSPA5
hE3 infected and uninfected	GO: Biological Process	GO:0006508	proteolysis		0.000321	0.813	0.0138	0.116	16	1921	SPINT1,TMEM59,SPCS2,APLP2,APP,ADAM28,NDUFA13,UBB,UBC,BCAP31,ATP6AP2,DDRGK1,MMP9,ENO1,DNAJC3,HSPA5
hE3 infected and uninfected	GO: Biological Process	GO:0001893	maternal placenta development		0.00034	0.861	0.0142	0.119	3	42	SPP1,JUNB,BSG
hE3 infected and uninfected	GO: Biological Process	GO:2001242	regulation of intrinsic apoptotic signaling pathway		0.000341	0.864	0.0142	0.119	5	186	NDUFA13,UBB,BCAP31,MMP9,ENO1
hE3 infected and uninfected	GO: Biological Process	GO:1901653	cellular response to peptide		0.000386	0.978	0.0157	0.132	7	416	VIM,ATP6V0B,SRSF5,ATP6V0E1,TCIRG1,APP,PKM
hE3 infected and uninfected	GO: Biological Process	GO:0090382	phagosome maturation		0.00039	0.989	0.0157	0.132	3	44	ATP6V0B,ATP6V0E1,TCIRG1
hE3 infected and uninfected	GO: Biological Process	GO:0051591	response to cAMP		0.000417	1	0.0165	0.139	4	108	APP,JUNB,BSG,HSPA5
hE3 infected and uninfected	GO: Biological Process	GO:0010941	regulation of cell death		0.000424	1	0.0165	0.139	16	1969	NPM1,SPP1,ANXA1,DAD1,ITGB2,LGALS3,NDUFA13,UBB,UBC,BCAP31,TMBIM4,DDRGK1,MMP9,ENO1,DNAJC3,HSPA5
hE3 infected and uninfected	GO: Biological Process	GO:0031329	regulation of cellular catabolic process		0.000448	1	0.0171	0.144	10	868	NPM1,VIM,ATP6V0B,ATP6V0E1,TMEM59,APP,UBB,UBC,BCAP31,DDRGK1
hE3 infected and uninfected	GO: Biological Process	GO:0042981	regulation of apoptotic process		0.000453	1	0.0171	0.144	15	1779	NPM1,SPP1,ANXA1,DAD1,LGALS3,NDUFA13,UBB,UBC,BCAP31,TMBIM4,DDRGK1,MMP9,ENO1,DNAJC3,HSPA5
hE3 infected and uninfected	GO: Biological Process	GO:0009894	regulation of catabolic process		0.000471	1	0.0176	0.148	11	1041	NPM1,VIM,ATP6V0B,ATP6V0E1,TMEM59,APP,NDUFA13,UBB,UBC,BCAP31,DDRGK1
hE3 infected and uninfected	GO: Biological Process	GO:0051098	regulation of binding		0.00049	1	0.018	0.152	7	433	APLP2,APP,LGALS3,DDRGK1,MMP9,ENO1,HSPA5
hE3 infected and uninfected	GO: Biological Process	GO:0043403	skeletal muscle tissue regeneration		0.000505	1	0.0183	0.154	3	48	ANXA1,CD9,PKM
hE3 infected and uninfected	GO: Biological Process	GO:1901989	positive regulation of cell cycle phase transition		0.000529	1	0.0189	0.159	4	115	NPM1,ANXA1,APP,DDRGK1
hE3 infected and uninfected	GO: Biological Process	GO:0006734	NADH metabolic process		0.000537	1	0.0189	0.159	3	49	MDH1,PKM,ENO1
hE3 infected and uninfected	GO: Biological Process	GO:0043067	regulation of programmed cell death		0.000547	1	0.019	0.16	15	1811	NPM1,SPP1,ANXA1,DAD1,LGALS3,NDUFA13,UBB,UBC,BCAP31,TMBIM4,DDRGK1,MMP9,ENO1,DNAJC3,HSPA5
hE3 infected and uninfected	GO: Biological Process	GO:0009725	response to hormone		0.000561	1	0.0192	0.162	11	1063	ATP6V0B,SRSF5,ATP6V0E1,SPP1,ANXA1,TCIRG1,JUNB,BSG,PKM,DDRGK1,ATP1A1
hE3 infected and uninfected	GO: Biological Process	GO:0051707	response to other organism		0.000577	1	0.0195	0.164	14	1622	VIM,ANXA1,ACP5,APP,ITGB2,LGALS3,JUNB,UBB,UBC,MGST1,LYZ,ENO1,DNAJC3,KYNU
hE3 infected and uninfected	GO: Biological Process	GO:0043207	response to external biotic stimulus		0.000584	1	0.0195	0.164	14	1624	VIM,ANXA1,ACP5,APP,ITGB2,LGALS3,JUNB,UBB,UBC,MGST1,LYZ,ENO1,DNAJC3,KYNU
hE3 infected and uninfected	GO: Biological Process	GO:0051099	positive regulation of binding		0.000593	1	0.0195	0.164	5	210	APP,LGALS3,DDRGK1,MMP9,ENO1
hE3 infected and uninfected	GO: Biological Process	GO:0010998	regulation of translational initiation by eIF2 alpha phosphorylation		0.000667	1	0.0214	0.18	2	12	NPM1,DNAJC3
hE3 infected and uninfected	GO: Biological Process	GO:0051452	intracellular pH reduction		0.000676	1	0.0214	0.18	3	53	ATP6V0B,ATP6V0E1,TCIRG1
hE3 infected and uninfected	GO: Biological Process	GO:0019674	NAD metabolic process		0.000676	1	0.0214	0.18	3	53	MDH1,PKM,ENO1
hE3 infected and uninfected	GO: Biological Process	GO:0006605	protein targeting		0.000684	1	0.0214	0.18	7	458	SPCS2,SSR2,ITGB2,NDUFA13,UBB,UBC,HSPA5
hE3 infected and uninfected	GO: Biological Process	GO:1901699	cellular response to nitrogen compound		0.00073	1	0.0224	0.189	9	760	NPM1,VIM,ATP6V0B,SRSF5,ATP6V0E1,TCIRG1,APP,PKM,HSPA5
hE3 infected and uninfected	GO: Biological Process	GO:0022414	reproductive process		0.000735	1	0.0224	0.189	14	1662	SPINT1,SPP1,ANXA1,APLP2,APP,ADAM28,JUNB,UBB,BCAP31,CD9,MGST1,BSG,MMP9,HSPA5
hE3 infected and uninfected	GO: Biological Process	GO:0000003	reproduction		0.000748	1	0.0226	0.19	14	1665	SPINT1,SPP1,ANXA1,APLP2,APP,ADAM28,JUNB,UBB,BCAP31,CD9,MGST1,BSG,MMP9,HSPA5
hE3 infected and uninfected	GO: Biological Process	GO:0017144	drug metabolic process		0.000757	1	0.0226	0.19	9	764	PLA2G7,ACP5,CYP27A1,ITGB2,NDUFA13,GLA,PKM,ENO1,KYNU
hE3 infected and uninfected	GO: Biological Process	GO:0048771	tissue remodeling		0.000777	1	0.0229	0.193	5	223	SPP1,ANXA1,ACP5,TCIRG1,MMP9
hE3 infected and uninfected	GO: Biological Process	GO:0002576	platelet degranulation		0.000791	1	0.023	0.194	4	128	APLP2,APP,CD9,CD63
hE3 infected and uninfected	GO: Biological Process	GO:0045766	positive regulation of angiogenesis		0.000809	1	0.0233	0.196	5	225	ANXA1,ITGB2,LGALS3,PKM,MMP9
hE3 infected and uninfected	GO: Biological Process	GO:0045851	pH reduction		0.000837	1	0.0238	0.201	3	57	ATP6V0B,ATP6V0E1,TCIRG1
hE3 infected and uninfected	GO: Biological Process	GO:0007167	enzyme linked receptor protein signaling pathway		0.000891	1	0.0251	0.211	11	1124	VIM,ATP6V0B,ATP6V0E1,TCIRG1,APLP2,APP,UBB,UBC,CD63,MMP9,HSPA5
hE3 infected and uninfected	GO: Biological Process	GO:0031099	regeneration		0.00091	1	0.0254	0.213	5	231	SRSF5,SPP1,ANXA1,CD9,PKM
hE3 infected and uninfected	GO: Biological Process	GO:0043434	response to peptide hormone		0.000933	1	0.0257	0.216	7	483	ATP6V0B,SRSF5,ATP6V0E1,ANXA1,TCIRG1,BSG,PKM
hE3 infected and uninfected	GO: Biological Process	GO:0052547	regulation of peptidase activity		0.000979	1	0.0267	0.225	7	487	SPINT1,APLP2,APP,NDUFA13,BCAP31,DDRGK1,MMP9
hE3 infected and uninfected	GO: Biological Process	GO:0010035	response to inorganic substance		0.00105	1	0.0273	0.23	8	641	ANXA1,TCIRG1,APP,JUNB,CD9,BSG,MMP9,HSPA5
hE3 infected and uninfected	GO: Biological Process	GO:0071287	cellular response to manganese ion		0.00106	1	0.0273	0.23	2	15	APP,HSPA5
hE3 infected and uninfected	GO: Biological Process	GO:0036376	sodium ion export across plasma membrane		0.00106	1	0.0273	0.23	2	15	ATP1A1,ATP1B3
hE3 infected and uninfected	GO: Biological Process	GO:0030007	cellular potassium ion homeostasis		0.00106	1	0.0273	0.23	2	15	ATP1A1,ATP1B3
hE3 infected and uninfected	GO: Biological Process	GO:0043558	regulation of translational initiation in response to stress		0.00106	1	0.0273	0.23	2	15	NPM1,DNAJC3
hE3 infected and uninfected	GO: Biological Process	GO:0048609	multicellular organismal reproductive process		0.00107	1	0.0274	0.23	10	972	SPP1,ANXA1,APLP2,APP,ADAM28,JUNB,UBB,BCAP31,BSG,HSPA5
hE3 infected and uninfected	GO: Biological Process	GO:0032869	cellular response to insulin stimulus		0.00108	1	0.0274	0.23	5	240	ATP6V0B,SRSF5,ATP6V0E1,TCIRG1,PKM
hE3 infected and uninfected	GO: Biological Process	GO:0002573	myeloid leukocyte differentiation		0.0011	1	0.0274	0.231	5	241	LILRB3,TCIRG1,APP,JUNB,MMP9
hE3 infected and uninfected	GO: Biological Process	GO:0071621	granulocyte chemotaxis		0.0011	1	0.0274	0.231	4	140	SPP1,ANXA1,ITGB2,LGALS3
hE3 infected and uninfected	GO: Biological Process	GO:0019221	cytokine-mediated signaling pathway		0.00118	1	0.0291	0.245	9	814	VIM,LILRB3,ANXA1,ITGB2,JUNB,UBB,UBC,MMP9,TALDO1
hE3 infected and uninfected	GO: Biological Process	GO:0006878	cellular copper ion homeostasis		0.0012	1	0.0293	0.247	2	16	APLP2,APP
hE3 infected and uninfected	GO: Biological Process	GO:0006954	inflammatory response		0.00121	1	0.0293	0.247	9	817	PLA2G7,SPP1,ANXA1,ACP5,TCIRG1,APP,ITGB2,MMP9,LYZ
hE3 infected and uninfected	GO: Biological Process	GO:0030595	leukocyte chemotaxis		0.00123	1	0.0293	0.247	5	247	PLA2G7,SPP1,ANXA1,ITGB2,LGALS3
hE3 infected and uninfected	GO: Biological Process	GO:0007566	embryo implantation		0.00128	1	0.0304	0.256	3	66	SPP1,BSG,MMP9
hE3 infected and uninfected	GO: Biological Process	GO:0016477	cell migration		0.00131	1	0.0307	0.258	14	1763	PLA2G7,VIM,SPP1,ANXA1,APP,ITGB2,LGALS3,CD9,BSG,CD63,DDRGK1,MMP9,ATP1B3,HSPA5
hE3 infected and uninfected	GO: Biological Process	GO:1904018	positive regulation of vasculature development		0.00134	1	0.0311	0.261	5	252	ANXA1,ITGB2,LGALS3,PKM,MMP9
hE3 infected and uninfected	GO: Biological Process	GO:0001967	suckling behavior		0.00136	1	0.0311	0.261	2	17	APLP2,APP
hE3 infected and uninfected	GO: Biological Process	GO:0010248	establishment or maintenance of transmembrane electrochemical gradient		0.00136	1	0.0311	0.261	2	17	ATP1A1,ATP1B3
hE3 infected and uninfected	GO: Biological Process	GO:0009628	response to abiotic stimulus		0.00138	1	0.0312	0.262	12	1375	NPM1,ANXA1,APP,JUNB,UBB,UBC,CD9,PKM,ATP1A1,ENO1,DNAJC3,HSPA5
hE3 infected and uninfected	GO: Biological Process	GO:0070972	protein localization to endoplasmic reticulum		0.00139	1	0.0312	0.262	4	149	SPCS2,BCAP31,DDRGK1,HSPA5
hE3 infected and uninfected	GO: Biological Process	GO:0002548	monocyte chemotaxis		0.00146	1	0.0322	0.271	3	69	PLA2G7,ANXA1,LGALS3
hE3 infected and uninfected	GO: Biological Process	GO:0046683	response to organophosphorus		0.00146	1	0.0322	0.271	4	151	APP,JUNB,BSG,HSPA5
hE3 infected and uninfected	GO: Biological Process	GO:0043393	regulation of protein binding		0.00151	1	0.033	0.278	5	259	APLP2,APP,LGALS3,MMP9,HSPA5
hE3 infected and uninfected	GO: Biological Process	GO:0055070	copper ion homeostasis		0.00153	1	0.0331	0.278	2	18	APLP2,APP
hE3 infected and uninfected	GO: Biological Process	GO:0045861	negative regulation of proteolysis		0.00154	1	0.0332	0.279	6	386	SPINT1,TMEM59,APLP2,APP,DDRGK1,MMP9
hE3 infected and uninfected	GO: Biological Process	GO:0002687	positive regulation of leukocyte migration		0.00161	1	0.0342	0.288	4	155	PLA2G7,APP,LGALS3,MMP9
hE3 infected and uninfected	GO: Biological Process	GO:0072657	protein localization to membrane		0.00163	1	0.0345	0.29	8	687	TMEM59,SSR2,ITGB2,LGALS3,NDUFA13,BSG,ATP1B3,HSPA5
hE3 infected and uninfected	GO: Biological Process	GO:0060135	maternal process involved in female pregnancy		0.00171	1	0.0359	0.302	3	73	SPP1,JUNB,BSG
hE3 infected and uninfected	GO: Biological Process	GO:0051270	regulation of cellular component movement		0.00176	1	0.0366	0.308	11	1223	PLA2G7,VIM,ANXA1,APP,LGALS3,CD9,CD63,DDRGK1,ATP1A1,MMP9,HSPA5
hE3 infected and uninfected	GO: Biological Process	GO:0032787	monocarboxylic acid metabolic process		0.0018	1	0.0372	0.313	8	698	ANXA1,CYP27A1,APP,MGST1,BSG,PKM,ENO1,KYNU
hE3 infected and uninfected	GO: Biological Process	GO:0070987	error-free translesion synthesis		0.00189	1	0.038	0.319	2	20	UBB,UBC
hE3 infected and uninfected	GO: Biological Process	GO:0006883	cellular sodium ion homeostasis		0.00189	1	0.038	0.319	2	20	ATP1A1,ATP1B3
hE3 infected and uninfected	GO: Biological Process	GO:0042276	error-prone translesion synthesis		0.00189	1	0.038	0.319	2	20	UBB,UBC
hE3 infected and uninfected	GO: Biological Process	GO:0071417	cellular response to organonitrogen compound		0.0019	1	0.038	0.319	8	704	VIM,ATP6V0B,SRSF5,ATP6V0E1,TCIRG1,APP,PKM,HSPA5
hE3 infected and uninfected	GO: Biological Process	GO:0006090	pyruvate metabolic process		0.00193	1	0.0382	0.322	4	163	APP,BSG,PKM,ENO1
hE3 infected and uninfected	GO: Biological Process	GO:0030334	regulation of cell migration		0.00199	1	0.0392	0.33	10	1056	PLA2G7,VIM,ANXA1,APP,LGALS3,CD9,CD63,DDRGK1,MMP9,HSPA5
hE3 infected and uninfected	GO: Biological Process	GO:0097530	granulocyte migration		0.00202	1	0.0392	0.33	4	165	SPP1,ANXA1,ITGB2,LGALS3
hE3 infected and uninfected	GO: Biological Process	GO:1902600	proton transmembrane transport		0.00203	1	0.0392	0.33	5	277	ATP6V0B,ATP6V0E1,TCIRG1,NDUFA13,ATP1A1
hE3 infected and uninfected	GO: Biological Process	GO:0010038	response to metal ion		0.00204	1	0.0392	0.33	6	408	TCIRG1,APP,JUNB,BSG,MMP9,HSPA5
hE3 infected and uninfected	GO: Biological Process	GO:0043555	regulation of translation in response to stress		0.00208	1	0.0397	0.334	2	21	NPM1,DNAJC3
hE3 infected and uninfected	GO: Biological Process	GO:0098542	defense response to other organism		0.0022	1	0.0416	0.35	11	1258	VIM,ANXA1,ACP5,APP,ITGB2,LGALS3,UBB,UBC,LYZ,DNAJC3,KYNU
hE3 infected and uninfected	GO: Biological Process	GO:0045453	bone resorption		0.00223	1	0.0418	0.352	3	80	SPP1,ACP5,TCIRG1
hE3 infected and uninfected	GO: Biological Process	GO:0034250	positive regulation of cellular amide metabolic process		0.00225	1	0.0419	0.353	4	170	NPM1,VIM,APP,DNAJC3
hE3 infected and uninfected	GO: Biological Process	GO:0000717	nucleotide-excision repair, DNA duplex unwinding		0.00229	1	0.0422	0.355	2	22	UBB,UBC
hE3 infected and uninfected	GO: Biological Process	GO:0014074	response to purine-containing compound		0.0023	1	0.0422	0.355	4	171	APP,JUNB,BSG,HSPA5
hE3 infected and uninfected	GO: Biological Process	GO:0014070	response to organic cyclic compound		0.00233	1	0.0426	0.358	10	1079	NPM1,SPP1,ANXA1,APP,JUNB,BSG,DDRGK1,ATP1A1,HSPA5,KYNU
hE3 infected and uninfected	GO: Biological Process	GO:0016071	mRNA metabolic process		0.00239	1	0.0431	0.363	9	902	NPM1,VIM,SRSF5,APP,RBM39,LGALS3,UBB,UBC,FRG1
hE3 infected and uninfected	GO: Biological Process	GO:0045428	regulation of nitric oxide biosynthetic process		0.00248	1	0.0431	0.363	3	83	ACP5,ITGB2,GLA
hE3 infected and uninfected	GO: Biological Process	GO:0150076	neuroinflammatory response		0.00248	1	0.0431	0.363	3	83	APP,ITGB2,MMP9
hE3 infected and uninfected	GO: Biological Process	GO:0006826	iron ion transport		0.00248	1	0.0431	0.363	3	83	ATP6V0B,ATP6V0E1,TCIRG1
hE3 infected and uninfected	GO: Biological Process	GO:0000715	nucleotide-excision repair, DNA damage recognition		0.0025	1	0.0431	0.363	2	23	UBB,UBC
hE3 infected and uninfected	GO: Biological Process	GO:0071404	cellular response to low-density lipoprotein particle stimulus		0.0025	1	0.0431	0.363	2	23	ITGB2,CD9
hE3 infected and uninfected	GO: Biological Process	GO:0007035	vacuolar acidification		0.0025	1	0.0431	0.363	2	23	ATP6V0E1,TCIRG1
hE3 infected and uninfected	GO: Biological Process	GO:0010042	response to manganese ion		0.0025	1	0.0431	0.363	2	23	APP,HSPA5
hE3 infected and uninfected	GO: Biological Process	GO:0030512	negative regulation of transforming growth factor beta receptor signaling pathway		0.00256	1	0.0437	0.368	3	84	UBB,UBC,HSPA5
hE3 infected and uninfected	GO: Biological Process	GO:0030003	cellular cation homeostasis		0.00257	1	0.0437	0.368	8	739	ATP6V0B,ATP6V0E1,TCIRG1,APLP2,APP,BCAP31,ATP1A1,ATP1B3
hE3 infected and uninfected	GO: Biological Process	GO:0016049	cell growth		0.00265	1	0.0447	0.377	7	580	NPM1,SPP1,APP,NDUFA13,EMP1,EMP3,ENO1
hE3 infected and uninfected	GO: Biological Process	GO:0006297	nucleotide-excision repair, DNA gap filling		0.00272	1	0.0451	0.379	2	24	UBB,UBC
hE3 infected and uninfected	GO: Biological Process	GO:1904406	negative regulation of nitric oxide metabolic process		0.00272	1	0.0451	0.379	2	24	ACP5,GLA
hE3 infected and uninfected	GO: Biological Process	GO:0045019	negative regulation of nitric oxide biosynthetic process		0.00272	1	0.0451	0.379	2	24	ACP5,GLA
hE3 infected and uninfected	GO: Biological Process	GO:1903845	negative regulation of cellular response to transforming growth factor beta stimulus		0.00274	1	0.0451	0.379	3	86	UBB,UBC,HSPA5
hE3 infected and uninfected	GO: Biological Process	GO:0032868	response to insulin		0.00282	1	0.0457	0.385	5	299	ATP6V0B,SRSF5,ATP6V0E1,TCIRG1,PKM
hE3 infected and uninfected	GO: Biological Process	GO:0051453	regulation of intracellular pH		0.00283	1	0.0457	0.385	3	87	ATP6V0B,ATP6V0E1,TCIRG1
hE3 infected and uninfected	GO: Biological Process	GO:0006873	cellular ion homeostasis		0.00289	1	0.0457	0.385	8	753	ATP6V0B,ATP6V0E1,TCIRG1,APLP2,APP,BCAP31,ATP1A1,ATP1B3
hE3 infected and uninfected	GO: Biological Process	GO:0042246	tissue regeneration		0.00292	1	0.0457	0.385	3	88	ANXA1,CD9,PKM
hE3 infected and uninfected	GO: Biological Process	GO:0032928	regulation of superoxide anion generation		0.00295	1	0.0457	0.385	2	25	ACP5,ITGB2
hE3 infected and uninfected	GO: Biological Process	GO:0032469	endoplasmic reticulum calcium ion homeostasis		0.00295	1	0.0457	0.385	2	25	APP,BCAP31
hE3 infected and uninfected	GO: Biological Process	GO:0001890	placenta development		0.00299	1	0.0457	0.385	4	184	SPINT1,SPP1,JUNB,BSG
hE3 infected and uninfected	GO: Biological Process	GO:1905897	regulation of response to endoplasmic reticulum stress		0.00302	1	0.0457	0.385	3	89	BCAP31,DNAJC3,HSPA5
hE3 infected and uninfected	GO: Biological Process	GO:0043488	regulation of mRNA stability		0.00305	1	0.0457	0.385	4	185	NPM1,VIM,UBB,UBC
hE3 infected and uninfected	GO: Biological Process	GO:0002521	leukocyte differentiation		0.00311	1	0.0457	0.385	7	597	LILRB3,ANXA1,TCIRG1,APP,LGALS3,JUNB,MMP9
hE3 infected and uninfected	GO: Biological Process	GO:2000145	regulation of cell motility		0.00316	1	0.0457	0.385	10	1125	PLA2G7,VIM,ANXA1,APP,LGALS3,CD9,CD63,DDRGK1,MMP9,HSPA5
hE3 infected and uninfected	GO: Biological Process	GO:0048870	cell motility		0.00318	1	0.0457	0.385	14	1938	PLA2G7,VIM,SPP1,ANXA1,APP,ITGB2,LGALS3,CD9,BSG,CD63,DDRGK1,MMP9,ATP1B3,HSPA5
hE3 infected and uninfected	GO: Biological Process	GO:0051674	localization of cell		0.00318	1	0.0457	0.385	14	1938	PLA2G7,VIM,SPP1,ANXA1,APP,ITGB2,LGALS3,CD9,BSG,CD63,DDRGK1,MMP9,ATP1B3,HSPA5
hE3 infected and uninfected	GO: Biological Process	GO:0043496	regulation of protein homodimerization activity		0.00319	1	0.0457	0.385	2	26	LGALS3,HSPA5
hE3 infected and uninfected	GO: Biological Process	GO:0070911	global genome nucleotide-excision repair		0.00319	1	0.0457	0.385	2	26	UBB,UBC
hE3 infected and uninfected	GO: Biological Process	GO:0034516	response to vitamin B6		0.00325	1	0.0457	0.385	1	1	KYNU
hE3 infected and uninfected	GO: Biological Process	GO:1902629	regulation of mRNA stability involved in cellular response to UV		0.00325	1	0.0457	0.385	1	1	NPM1
hE3 infected and uninfected	GO: Biological Process	GO:0048685	negative regulation of collateral sprouting of intact axon in response to injury		0.00325	1	0.0457	0.385	1	1	SPP1
hE3 infected and uninfected	GO: Biological Process	GO:0036494	positive regulation of translation initiation in response to endoplasmic reticulum stress		0.00325	1	0.0457	0.385	1	1	DNAJC3
hE3 infected and uninfected	GO: Biological Process	GO:0097188	dentin mineralization		0.00325	1	0.0457	0.385	1	1	TCIRG1
hE3 infected and uninfected	GO: Biological Process	GO:0060904	regulation of protein folding in endoplasmic reticulum		0.00325	1	0.0457	0.385	1	1	HSPA5
hE3 infected and uninfected	GO: Biological Process	GO:0071449	cellular response to lipid hydroperoxide		0.00325	1	0.0457	0.385	1	1	MGST1
hE3 infected and uninfected	GO: Biological Process	GO:0060735	regulation of eIF2 alpha phosphorylation by dsRNA		0.00325	1	0.0457	0.385	1	1	NPM1
hE3 infected and uninfected	GO: Biological Process	GO:0033320	UDP-D-xylose biosynthetic process		0.00325	1	0.0457	0.385	1	1	UXS1
hE3 infected and uninfected	GO: Biological Process	GO:0010272	response to silver ion		0.00325	1	0.0457	0.385	1	1	TCIRG1
hE3 infected and uninfected	GO: Biological Process	GO:0033319	UDP-D-xylose metabolic process		0.00325	1	0.0457	0.385	1	1	UXS1
hE3 infected and uninfected	GO: Biological Process	GO:0044283	small molecule biosynthetic process		0.00331	1	0.0461	0.388	8	770	ANXA1,CYP27A1,MDH1,MGST1,PKM,ENO1,TALDO1,KYNU
hE3 infected and uninfected	GO: Biological Process	GO:0042058	regulation of epidermal growth factor receptor signaling pathway		0.00331	1	0.0461	0.388	3	92	APLP2,APP,MMP9
hE3 infected and uninfected	GO: Biological Process	GO:0061621	canonical glycolysis		0.00344	1	0.0469	0.394	2	27	PKM,ENO1
hE3 infected and uninfected	GO: Biological Process	GO:0006735	NADH regeneration		0.00344	1	0.0469	0.394	2	27	PKM,ENO1
hE3 infected and uninfected	GO: Biological Process	GO:0071677	positive regulation of mononuclear cell migration		0.00344	1	0.0469	0.394	2	27	PLA2G7,LGALS3
hE3 infected and uninfected	GO: Biological Process	GO:0061718	glucose catabolic process to pyruvate		0.00344	1	0.0469	0.394	2	27	PKM,ENO1
hE3 infected and uninfected	GO: Biological Process	GO:0043487	regulation of RNA stability		0.00349	1	0.047	0.395	4	192	NPM1,VIM,UBB,UBC
hE3 infected and uninfected	GO: Biological Process	GO:0052548	regulation of endopeptidase activity		0.00351	1	0.047	0.395	6	455	SPINT1,APLP2,APP,NDUFA13,BCAP31,MMP9
hE3 infected and uninfected	GO: Biological Process	GO:0030641	regulation of cellular pH		0.00352	1	0.047	0.395	3	94	ATP6V0B,ATP6V0E1,TCIRG1
hE3 infected and uninfected	GO: Biological Process	GO:0006809	nitric oxide biosynthetic process		0.00352	1	0.047	0.395	3	94	ACP5,ITGB2,GLA
hE3 infected and uninfected	GO: Biological Process	GO:0097193	intrinsic apoptotic signaling pathway		0.00372	1	0.0493	0.415	5	319	NDUFA13,UBB,BCAP31,MMP9,ENO1
hE3 infected and uninfected	GO: Biological Process	GO:2001233	regulation of apoptotic signaling pathway		0.00374	1	0.0493	0.415	6	461	LGALS3,NDUFA13,UBB,BCAP31,MMP9,ENO1
hE3 infected and uninfected	GO: Cellular Component	GO:0044433	cytoplasmic vesicle part		1.4e-11	4.42e-09	4.42e-09	2.8e-08	24	1528	GLIPR1,LILRB3,ATP6V0B,ATP6V0E1,ANXA1,TMEM59,TCIRG1,APLP2,APP,ITGB2,CLEC12A,LGALS3,UBB,UBC,GLA,CD9,MGST1,BSG,ATP6AP2,PKM,CD63,MMP9,LYZ,DNAJC3
hE3 infected and uninfected	GO: Cellular Component	GO:0030141	secretory granule		1.85e-10	5.83e-08	2.22e-08	1.41e-07	18	892	GLIPR1,LILRB3,TCIRG1,APLP2,APP,ITGB2,CLEC12A,LGALS3,GLA,CD9,MGST1,BSG,ATP6AP2,PKM,CD63,MMP9,LYZ,DNAJC3
hE3 infected and uninfected	GO: Cellular Component	GO:0030667	secretory granule membrane		2.4e-10	7.58e-08	2.22e-08	1.41e-07	12	312	GLIPR1,LILRB3,TCIRG1,APLP2,ITGB2,CLEC12A,LGALS3,CD9,MGST1,BSG,ATP6AP2,CD63
hE3 infected and uninfected	GO: Cellular Component	GO:0030659	cytoplasmic vesicle membrane		2.82e-10	8.9e-08	2.22e-08	1.41e-07	17	797	GLIPR1,LILRB3,ATP6V0B,ATP6V0E1,ANXA1,TCIRG1,APLP2,ITGB2,CLEC12A,LGALS3,UBB,UBC,CD9,MGST1,BSG,ATP6AP2,CD63
hE3 infected and uninfected	GO: Cellular Component	GO:0012506	vesicle membrane		4.27e-10	1.35e-07	2.7e-08	1.71e-07	17	819	GLIPR1,LILRB3,ATP6V0B,ATP6V0E1,ANXA1,TCIRG1,APLP2,ITGB2,CLEC12A,LGALS3,UBB,UBC,CD9,MGST1,BSG,ATP6AP2,CD63
hE3 infected and uninfected	GO: Cellular Component	GO:0099503	secretory vesicle		5.21e-10	1.65e-07	2.74e-08	1.74e-07	19	1080	GLIPR1,LILRB3,TCIRG1,APLP2,APP,ITGB2,CLEC12A,LGALS3,GLA,CD9,MGST1,BSG,ATP6AP2,PKM,CD63,TMED9,MMP9,LYZ,DNAJC3
hE3 infected and uninfected	GO: Cellular Component	GO:0098805	whole membrane		1.7e-09	5.38e-07	7.68e-08	4.87e-07	23	1763	GLIPR1,LILRB3,ATP6V0B,ATP6V0E1,ANXA1,TMEM59,TCIRG1,APLP2,APP,ITGB2,CLEC12A,LGALS3,LAPTM5,UBB,UBC,CD9,MGST1,BSG,ATP6AP2,CD63,ATP1A1,ATP1B3,ENO1
hE3 infected and uninfected	GO: Cellular Component	GO:0044432	endoplasmic reticulum part		3e-08	9.49e-06	1.19e-06	7.52e-06	19	1383	EMC7,EMC3,SPP1,SPCS2,DAD1,APLP2,SSR2,PLD3,APP,UBB,UBC,BCAP31,MGST1,DDRGK1,TMED9,LYZ,DNAJC3,HSPA5,FKBP2
hE3 infected and uninfected	GO: Cellular Component	GO:0070820	tertiary granule		8.59e-07	0.000271	3.01e-05	0.000191	7	164	TCIRG1,ITGB2,CLEC12A,LGALS3,ATP6AP2,MMP9,LYZ
hE3 infected and uninfected	GO: Cellular Component	GO:0033179	proton-transporting V-type ATPase, V0 domain		3.57e-06	0.00113	0.000113	0.000715	3	10	ATP6V0B,ATP6V0E1,TCIRG1
hE3 infected and uninfected	GO: Cellular Component	GO:0005789	endoplasmic reticulum membrane		6.28e-06	0.00198	0.00018	0.00114	14	1091	EMC7,EMC3,SPCS2,DAD1,SSR2,PLD3,UBB,UBC,BCAP31,MGST1,DDRGK1,TMED9,HSPA5,FKBP2
hE3 infected and uninfected	GO: Cellular Component	GO:0042175	nuclear outer membrane-endoplasmic reticulum membrane network		7.97e-06	0.00252	0.00021	0.00133	14	1114	EMC7,EMC3,SPCS2,DAD1,SSR2,PLD3,UBB,UBC,BCAP31,MGST1,DDRGK1,TMED9,HSPA5,FKBP2
hE3 infected and uninfected	GO: Cellular Component	GO:0042582	azurophil granule		1.07e-05	0.00338	0.000241	0.00153	6	158	GLIPR1,GLA,MGST1,CD63,LYZ,DNAJC3
hE3 infected and uninfected	GO: Cellular Component	GO:0005766	primary lysosome		1.07e-05	0.00338	0.000241	0.00153	6	158	GLIPR1,GLA,MGST1,CD63,LYZ,DNAJC3
hE3 infected and uninfected	GO: Cellular Component	GO:0044437	vacuolar part		1.15e-05	0.00364	0.000243	0.00154	10	571	GLIPR1,ATP6V0B,TMEM59,TCIRG1,LAPTM5,GLA,MGST1,CD63,LYZ,DNAJC3
hE3 infected and uninfected	GO: Cellular Component	GO:0030666	endocytic vesicle membrane		1.57e-05	0.00496	0.00031	0.00196	6	169	ATP6V0B,ATP6V0E1,TCIRG1,UBB,UBC,CD9
hE3 infected and uninfected	GO: Cellular Component	GO:0005764	lysosome		1.85e-05	0.00584	0.000328	0.00208	11	739	GLIPR1,ANXA1,ACP5,TMEM59,TCIRG1,LAPTM5,GLA,MGST1,CD63,LYZ,DNAJC3
hE3 infected and uninfected	GO: Cellular Component	GO:0000323	lytic vacuole		1.87e-05	0.00591	0.000328	0.00208	11	740	GLIPR1,ANXA1,ACP5,TMEM59,TCIRG1,LAPTM5,GLA,MGST1,CD63,LYZ,DNAJC3
hE3 infected and uninfected	GO: Cellular Component	GO:0042470	melanosome		2.25e-05	0.00711	0.000355	0.00225	5	107	BSG,CD63,ATP1A1,ATP1B3,HSPA5
hE3 infected and uninfected	GO: Cellular Component	GO:0048770	pigment granule		2.25e-05	0.00711	0.000355	0.00225	5	107	BSG,CD63,ATP1A1,ATP1B3,HSPA5
hE3 infected and uninfected	GO: Cellular Component	GO:0101003	ficolin-1-rich granule membrane		4.16e-05	0.0132	0.000626	0.00397	4	61	TCIRG1,ITGB2,LGALS3,ATP6AP2
hE3 infected and uninfected	GO: Cellular Component	GO:0044440	endosomal part		4.64e-05	0.0147	0.000666	0.00422	9	537	ATP6V0B,ATP6V0E1,ANXA1,TMEM59,TCIRG1,APP,UBB,UBC,CD63
hE3 infected and uninfected	GO: Cellular Component	GO:0005739	mitochondrion		5.42e-05	0.0171	0.000745	0.00472	17	1880	UXS1,ANXA1,CYP27A1,TCIRG1,MDH1,ADAM28,LGALS3,NDUFA13,UBB,UBC,BCAP31,OCIAD1,MGST1,BSG,PKM,HSPA5,KYNU
hE3 infected and uninfected	GO: Cellular Component	GO:0033177	proton-transporting two-sector ATPase complex, proton-transporting domain		5.84e-05	0.0185	0.000746	0.00473	3	24	ATP6V0B,ATP6V0E1,TCIRG1
hE3 infected and uninfected	GO: Cellular Component	GO:0043209	myelin sheath		5.9e-05	0.0187	0.000746	0.00473	6	214	MDH1,UBC,PKM,ATP1A1,ENO1,HSPA5
hE3 infected and uninfected	GO: Cellular Component	GO:0030139	endocytic vesicle		6.7e-05	0.0212	0.000814	0.00516	7	320	VIM,ATP6V0B,ATP6V0E1,TCIRG1,UBB,UBC,CD9
hE3 infected and uninfected	GO: Cellular Component	GO:0033176	proton-transporting V-type ATPase complex		7.47e-05	0.0236	0.000874	0.00554	3	26	ATP6V0B,ATP6V0E1,TCIRG1
hE3 infected and uninfected	GO: Cellular Component	GO:0045177	apical part of cell		0.000119	0.0376	0.00134	0.00851	8	473	SPP1,ANXA1,TCIRG1,APP,CD9,MGST1,ATP6AP2,ATP1A1
hE3 infected and uninfected	GO: Cellular Component	GO:0010008	endosome membrane		0.000148	0.0466	0.00156	0.00989	8	488	ATP6V0B,ATP6V0E1,ANXA1,TMEM59,TCIRG1,UBB,UBC,CD63
hE3 infected and uninfected	GO: Cellular Component	GO:0005795	Golgi stack		0.000148	0.0468	0.00156	0.00989	5	159	UXS1,TMEM59,BCAP31,TMBIM4,LYZ
hE3 infected and uninfected	GO: Cellular Component	GO:0005768	endosome		0.000199	0.0629	0.00203	0.0129	11	963	ATP6V0B,ATP6V0E1,ANXA1,TMEM59,TCIRG1,APP,UBB,UBC,OCIAD1,CD63,ATP1A1
hE3 infected and uninfected	GO: Cellular Component	GO:0005925	focal adhesion		0.000313	0.0989	0.00309	0.0196	7	411	NPM1,VIM,ANXA1,ITGB2,CD9,BSG,HSPA5
hE3 infected and uninfected	GO: Cellular Component	GO:0005924	cell-substrate adherens junction		0.000337	0.106	0.00313	0.0198	7	416	NPM1,VIM,ANXA1,ITGB2,CD9,BSG,HSPA5
hE3 infected and uninfected	GO: Cellular Component	GO:0005774	vacuolar membrane		0.000337	0.106	0.00313	0.0198	7	416	GLIPR1,ATP6V0B,TMEM59,TCIRG1,LAPTM5,MGST1,CD63
hE3 infected and uninfected	GO: Cellular Component	GO:0030055	cell-substrate junction		0.000362	0.114	0.00321	0.0203	7	421	NPM1,VIM,ANXA1,ITGB2,CD9,BSG,HSPA5
hE3 infected and uninfected	GO: Cellular Component	GO:0005790	smooth endoplasmic reticulum		0.000365	0.115	0.00321	0.0203	3	44	APP,DNAJC3,HSPA5
hE3 infected and uninfected	GO: Cellular Component	GO:0009986	cell surface		0.000392	0.124	0.00334	0.0212	11	1042	ANXA1,APP,ITGB2,CLEC12A,LGALS3,HCST,CD9,ATP6AP2,CD63,ENO1,HSPA5
hE3 infected and uninfected	GO: Cellular Component	GO:0072546	ER membrane protein complex		0.000437	0.138	0.00363	0.023	2	10	EMC7,EMC3
hE3 infected and uninfected	GO: Cellular Component	GO:0005788	endoplasmic reticulum lumen		0.000471	0.149	0.00382	0.0242	6	314	SPP1,APLP2,APP,LYZ,DNAJC3,HSPA5
hE3 infected and uninfected	GO: Cellular Component	GO:0016469	proton-transporting two-sector ATPase complex		0.000565	0.179	0.00447	0.0283	3	51	ATP6V0B,ATP6V0E1,TCIRG1
hE3 infected and uninfected	GO: Cellular Component	GO:0005890	sodium:potassium-exchanging ATPase complex		0.000638	0.202	0.00491	0.0311	2	12	ATP1A1,ATP1B3
hE3 infected and uninfected	GO: Cellular Component	GO:0031985	Golgi cisterna		0.000664	0.21	0.005	0.0317	4	125	UXS1,TMEM59,BCAP31,LYZ
hE3 infected and uninfected	GO: Cellular Component	GO:0035577	azurophil granule membrane		0.000867	0.274	0.00637	0.0403	3	59	GLIPR1,MGST1,CD63
hE3 infected and uninfected	GO: Cellular Component	GO:0005765	lysosomal membrane		0.000935	0.295	0.00666	0.0422	6	358	GLIPR1,TMEM59,TCIRG1,LAPTM5,MGST1,CD63
hE3 infected and uninfected	GO: Cellular Component	GO:0098852	lytic vacuole membrane		0.000948	0.3	0.00666	0.0422	6	359	GLIPR1,TMEM59,TCIRG1,LAPTM5,MGST1,CD63
hE3 infected and uninfected	GO: Cellular Component	GO:0045335	phagocytic vesicle		0.000988	0.312	0.00678	0.043	4	139	VIM,ATP6V0B,ATP6V0E1,TCIRG1
hE3 infected and uninfected	GO: Cellular Component	GO:0090533	cation-transporting ATPase complex		0.00115	0.363	0.00773	0.049	2	16	ATP1A1,ATP1B3
hE3 infected and uninfected	GO: Cellular Component	GO:0031092	platelet alpha granule membrane		0.0013	0.411	0.00856	0.0542	2	17	APLP2,CD9
hE3 infected and uninfected	GO: Cellular Component	GO:0098791	Golgi subcompartment		0.00155	0.489	0.00976	0.0619	6	395	UXS1,TMEM59,APP,BCAP31,TMBIM4,LYZ
hE3 infected and uninfected	GO: Cellular Component	GO:0030176	integral component of endoplasmic reticulum membrane		0.00159	0.501	0.00976	0.0619	4	158	EMC7,EMC3,BCAP31,HSPA5
hE3 infected and uninfected	GO: Cellular Component	GO:0070821	tertiary granule membrane		0.00161	0.508	0.00976	0.0619	3	73	ITGB2,CLEC12A,ATP6AP2
hE3 infected and uninfected	GO: Cellular Component	GO:0016471	vacuolar proton-transporting V-type ATPase complex		0.00163	0.515	0.00976	0.0619	2	19	ATP6V0B,TCIRG1
hE3 infected and uninfected	GO: Cellular Component	GO:0045121	membrane raft		0.00165	0.521	0.00976	0.0619	6	400	APP,ITGB2,BSG,ATP1A1,ATP1B3,ENO1
hE3 infected and uninfected	GO: Cellular Component	GO:0098857	membrane microdomain		0.00167	0.527	0.00976	0.0619	6	401	APP,ITGB2,BSG,ATP1A1,ATP1B3,ENO1
hE3 infected and uninfected	GO: Cellular Component	GO:0030670	phagocytic vesicle membrane		0.0018	0.57	0.0104	0.0656	3	76	ATP6V0B,ATP6V0E1,TCIRG1
hE3 infected and uninfected	GO: Cellular Component	GO:0031227	intrinsic component of endoplasmic reticulum membrane		0.0019	0.6	0.0106	0.0672	4	166	EMC7,EMC3,BCAP31,HSPA5
hE3 infected and uninfected	GO: Cellular Component	GO:0005912	adherens junction		0.00191	0.605	0.0106	0.0672	7	560	NPM1,VIM,ANXA1,ITGB2,CD9,BSG,HSPA5
hE3 infected and uninfected	GO: Cellular Component	GO:0098589	membrane region		0.00198	0.627	0.0108	0.0685	6	415	APP,ITGB2,BSG,ATP1A1,ATP1B3,ENO1
hE3 infected and uninfected	GO: Cellular Component	GO:0031984	organelle subcompartment		0.00211	0.666	0.0113	0.0715	6	420	UXS1,TMEM59,APP,BCAP31,TMBIM4,LYZ
hE3 infected and uninfected	GO: Cellular Component	GO:0098533	ATPase dependent transmembrane transport complex		0.00219	0.691	0.0115	0.0729	2	22	ATP1A1,ATP1B3
hE3 infected and uninfected	GO: Cellular Component	GO:0070161	anchoring junction		0.00222	0.702	0.0115	0.0729	7	575	NPM1,VIM,ANXA1,ITGB2,CD9,BSG,HSPA5
hE3 infected and uninfected	GO: Cellular Component	GO:0030135	coated vesicle		0.00263	0.832	0.0134	0.0851	5	301	APP,BCAP31,CD9,TMED9,LYZ
hE3 infected and uninfected	GO: Cellular Component	GO:0098796	membrane protein complex		0.00276	0.872	0.0138	0.0876	11	1325	EMC7,ATP6V0B,EMC3,ATP6V0E1,SPCS2,DAD1,TCIRG1,ITGB2,NDUFA13,ATP1A1,ATP1B3
hE3 infected and uninfected	GO: Cellular Component	GO:0035578	azurophil granule lumen		0.00301	0.952	0.0149	0.0942	3	91	GLA,LYZ,DNAJC3
hE3 infected and uninfected	GO: Cellular Component	GO:0031091	platelet alpha granule		0.00311	0.982	0.015	0.0948	3	92	APLP2,APP,CD9
hE3 infected and uninfected	GO: Cellular Component	GO:0055120	striated muscle dense body		0.00317	1	0.015	0.0948	1	1	FRG1
hE3 infected and uninfected	GO: Cellular Component	GO:1902912	pyruvate kinase complex		0.00317	1	0.015	0.0948	1	1	PKM
hE3 infected and uninfected	GO: Cellular Component	GO:0034774	secretory granule lumen		0.00352	1	0.0161	0.102	5	322	APP,GLA,PKM,LYZ,DNAJC3
hE3 infected and uninfected	GO: Cellular Component	GO:0030136	clathrin-coated vesicle		0.00352	1	0.0161	0.102	4	197	BCAP31,CD9,TMED9,LYZ
hE3 infected and uninfected	GO: Cellular Component	GO:0060205	cytoplasmic vesicle lumen		0.00371	1	0.0167	0.106	5	326	APP,GLA,PKM,LYZ,DNAJC3
hE3 infected and uninfected	GO: Cellular Component	GO:0097386	glial cell projection		0.00379	1	0.0167	0.106	2	29	APP,LGALS3
hE3 infected and uninfected	GO: Cellular Component	GO:0031983	vesicle lumen		0.0038	1	0.0167	0.106	5	328	APP,GLA,PKM,LYZ,DNAJC3
hE3 infected and uninfected	GO: Cellular Component	GO:0000137	Golgi cis cisterna		0.00432	1	0.0187	0.119	2	31	TMEM59,LYZ
hE3 infected and uninfected	GO: Cellular Component	GO:0030140	trans-Golgi network transport vesicle		0.0046	1	0.0197	0.124	2	32	TMED9,LYZ
hE3 infected and uninfected	GO: Cellular Component	GO:0031904	endosome lumen		0.0058	1	0.0244	0.155	2	36	APP,CD63
hE3 infected and uninfected	GO: Cellular Component	GO:0034687	integrin alphaL-beta2 complex		0.00632	1	0.0259	0.164	1	2	ITGB2
hE3 infected and uninfected	GO: Cellular Component	GO:0034688	integrin alphaM-beta2 complex		0.00632	1	0.0259	0.164	1	2	ITGB2
hE3 infected and uninfected	GO: Cellular Component	GO:0005887	integral component of plasma membrane		0.00691	1	0.0278	0.176	12	1713	LILRB3,IGSF6,TCIRG1,APP,ITGB2,LAPTM5,BCAP31,CD9,BSG,CD63,ATP1A1,ATP1B3
hE3 infected and uninfected	GO: Cellular Component	GO:0016324	apical plasma membrane		0.00696	1	0.0278	0.176	5	379	ANXA1,TCIRG1,CD9,ATP6AP2,ATP1A1
hE3 infected and uninfected	GO: Cellular Component	GO:0005793	endoplasmic reticulum-Golgi intermediate compartment		0.00763	1	0.0301	0.191	3	127	BCAP31,TMED9,HSPA5
hE3 infected and uninfected	GO: Cellular Component	GO:0044853	plasma membrane raft		0.00848	1	0.0331	0.21	3	132	ITGB2,ATP1A1,ATP1B3
hE3 infected and uninfected	GO: Cellular Component	GO:1990761	growth cone lamellipodium		0.00946	1	0.0365	0.231	1	3	APP
hE3 infected and uninfected	GO: Cellular Component	GO:0031226	intrinsic component of plasma membrane		0.00989	1	0.0376	0.238	12	1795	LILRB3,IGSF6,TCIRG1,APP,ITGB2,LAPTM5,BCAP31,CD9,BSG,CD63,ATP1A1,ATP1B3
hE3 infected and uninfected	GO: Cellular Component	GO:0031966	mitochondrial membrane		0.0101	1	0.0379	0.24	7	761	ANXA1,CYP27A1,LGALS3,NDUFA13,UBB,UBC,MGST1
hE3 infected and uninfected	GO: Cellular Component	GO:0000139	Golgi membrane		0.0106	1	0.0392	0.249	7	768	UXS1,TMEM59,APP,BCAP31,BSG,TMBIM4,TMED9
hE3 infected and uninfected	GO: Cellular Component	GO:0097487	multivesicular body, internal vesicle		0.0126	1	0.0442	0.28	1	4	CD63
hE3 infected and uninfected	GO: Cellular Component	GO:0035976	transcription factor AP-1 complex		0.0126	1	0.0442	0.28	1	4	JUNB
hE3 infected and uninfected	GO: Cellular Component	GO:0000015	phosphopyruvate hydratase complex		0.0126	1	0.0442	0.28	1	4	ENO1
hE3 infected and uninfected	GO: Cellular Component	GO:0000220	vacuolar proton-transporting V-type ATPase, V0 domain		0.0126	1	0.0442	0.28	1	4	TCIRG1
hE3 infected and uninfected	GO: Cellular Component	GO:1990812	growth cone filopodium		0.0126	1	0.0442	0.28	1	4	APP
hE3 infected and uninfected	GO: Cellular Component	GO:1904724	tertiary granule lumen		0.0132	1	0.0457	0.289	2	55	MMP9,LYZ
hE3 infected and uninfected	GO: Cellular Component	GO:0005740	mitochondrial envelope		0.0134	1	0.0461	0.292	7	805	ANXA1,CYP27A1,LGALS3,NDUFA13,UBB,UBC,MGST1
hE3 infected and uninfected	GO: Cellular Component	GO:0005794	Golgi apparatus		0.0136	1	0.0462	0.293	11	1646	UXS1,SPP1,TMEM59,APP,BCAP31,GLA,BSG,TMBIM4,TMED9,ATP1A1,LYZ
hE3 infected and uninfected	GO: Cellular Component	GO:0042581	specific granule		0.0142	1	0.0477	0.302	3	160	ITGB2,CLEC12A,LYZ
hE3 infected and uninfected	GO: Cellular Component	GO:0044431	Golgi apparatus part		0.0143	1	0.0477	0.302	8	1014	UXS1,TMEM59,APP,BCAP31,BSG,TMBIM4,TMED9,LYZ
hE3 infected and uninfected	Pathway	1457780	Neutrophil degranulation	BioSystems: REACTOME	8.38e-09	6.64e-06	6.64e-06	4.81e-05	14	492	GLIPR1,LILRB3,TCIRG1,ITGB2,CLEC12A,LGALS3,GLA,MGST1,ATP6AP2,PKM,CD63,MMP9,LYZ,DNAJC3
hE3 infected and uninfected	Pathway	1269203	Innate Immune System	BioSystems: REACTOME	1.14e-07	8.99e-05	4.5e-05	0.000326	20	1312	GLIPR1,LILRB3,ATP6V0B,ATP6V0E1,TCIRG1,PLD3,APP,ITGB2,CLEC12A,LGALS3,UBB,UBC,GLA,MGST1,ATP6AP2,PKM,CD63,MMP9,LYZ,DNAJC3
hE3 infected and uninfected	Pathway	99052	Lysosome	BioSystems: KEGG	1.16e-05	0.00915	0.00305	0.0221	6	123	ATP6V0B,ACP5,TCIRG1,LAPTM5,GLA,CD63
hE3 infected and uninfected	Pathway	1269959	Glucose metabolism	BioSystems: REACTOME	2.1e-05	0.0167	0.00379	0.0275	5	81	MDH1,UBB,UBC,PKM,ENO1
hE3 infected and uninfected	Pathway	1269950	Ion channel transport	BioSystems: REACTOME	2.4e-05	0.019	0.00379	0.0275	7	209	ATP6V0B,ATP6V0E1,TCIRG1,UBB,UBC,ATP1A1,ATP1B3
hE3 infected and uninfected	Pathway	200309	Rheumatoid arthritis	BioSystems: KEGG	3.51e-05	0.0278	0.00463	0.0336	5	90	ATP6V0B,ATP6V0E1,ACP5,TCIRG1,ITGB2
hE3 infected and uninfected	Pathway	1470923	Interleukin-4 and 13 signaling	BioSystems: REACTOME	0.000109	0.0861	0.0114	0.0824	5	114	VIM,ANXA1,ITGB2,JUNB,MMP9
hE3 infected and uninfected	Pathway	144182	Proximal tubule bicarbonate reclamation	BioSystems: KEGG	0.000115	0.0909	0.0114	0.0824	3	23	MDH1,ATP1A1,ATP1B3
hE3 infected and uninfected	Pathway	132956	Metabolic pathways	BioSystems: KEGG	0.000148	0.117	0.012	0.0872	15	1272	PLA2G7,UXS1,ATP6V0B,ATP6V0E1,ACP5,CYP27A1,DAD1,TCIRG1,MDH1,PLD3,NDUFA13,PKM,ENO1,TALDO1,KYNU
hE3 infected and uninfected	Pathway	138045	HIF-1-alpha transcription factor network	BioSystems: Pathway Interaction Database	0.000152	0.12	0.012	0.0872	4	65	NPM1,ITGB2,PKM,ENO1
hE3 infected and uninfected	Pathway	1269442	Insulin receptor recycling	BioSystems: REACTOME	0.000187	0.148	0.0132	0.096	3	27	ATP6V0B,ATP6V0E1,TCIRG1
hE3 infected and uninfected	Pathway	1269367	Platelet degranulation	BioSystems: REACTOME	0.000216	0.171	0.0132	0.096	5	132	APLP2,APP,CD9,CD63,HSPA5
hE3 infected and uninfected	Pathway	1269365	Response to elevated platelet cytosolic Ca2+	BioSystems: REACTOME	0.000257	0.204	0.0132	0.096	5	137	APLP2,APP,CD9,CD63,HSPA5
hE3 infected and uninfected	Pathway	1269949	Transferrin endocytosis and recycling	BioSystems: REACTOME	0.000258	0.204	0.0132	0.096	3	30	ATP6V0B,ATP6V0E1,TCIRG1
hE3 infected and uninfected	Pathway	1269138	ROS, RNS production in phagocytes	BioSystems: REACTOME	0.000343	0.272	0.0132	0.096	3	33	ATP6V0B,ATP6V0E1,TCIRG1
hE3 infected and uninfected	Pathway	1269528	SMAD2/SMAD3:SMAD4 heterotrimer regulates transcription	BioSystems: REACTOME	0.000375	0.297	0.0132	0.096	3	34	JUNB,UBB,UBC
hE3 infected and uninfected	Pathway	1269551	Formyl peptide receptors bind formyl peptides and many other ligands	BioSystems: REACTOME	0.000472	0.373	0.0132	0.096	2	8	ANXA1,APP
hE3 infected and uninfected	Pathway	1269500	Downregulation of ERBB4 signaling	BioSystems: REACTOME	0.000472	0.373	0.0132	0.096	2	8	UBB,UBC
hE3 infected and uninfected	Pathway	1383031	PTK6 Regulates RTKs and Their Effectors AKT1 and DOK1	BioSystems: REACTOME	0.000605	0.479	0.0132	0.096	2	9	UBB,UBC
hE3 infected and uninfected	Pathway	1470918	InlA-mediated entry of Listeria monocytogenes into host cells	BioSystems: REACTOME	0.000605	0.479	0.0132	0.096	2	9	UBB,UBC
hE3 infected and uninfected	Pathway	167325	Protein processing in endoplasmic reticulum	BioSystems: KEGG	0.000622	0.492	0.0132	0.096	5	166	DAD1,SSR2,BCAP31,DNAJC3,HSPA5
hE3 infected and uninfected	Pathway	1268953	Glycogen storage diseases	BioSystems: REACTOME	0.000754	0.597	0.0132	0.096	2	10	UBB,UBC
hE3 infected and uninfected	Pathway	1268954	Myoclonic epilepsy of Lafora	BioSystems: REACTOME	0.000754	0.597	0.0132	0.096	2	10	UBB,UBC
hE3 infected and uninfected	Pathway	SMP00400	Oxybuprocaine Pathway	SMPDB	0.000754	0.597	0.0132	0.096	2	10	ATP1A1,ATP1B3
hE3 infected and uninfected	Pathway	SMP00395	Cocaine Pathway	SMPDB	0.000754	0.597	0.0132	0.096	2	10	ATP1A1,ATP1B3
hE3 infected and uninfected	Pathway	SMP00398	Lidocaine (Local Anaesthetic) Pathway	SMPDB	0.000754	0.597	0.0132	0.096	2	10	ATP1A1,ATP1B3
hE3 infected and uninfected	Pathway	SMP00399	Mepivacaine Pathway	SMPDB	0.000754	0.597	0.0132	0.096	2	10	ATP1A1,ATP1B3
hE3 infected and uninfected	Pathway	SMP00396	Dibucaine Pathway	SMPDB	0.000754	0.597	0.0132	0.096	2	10	ATP1A1,ATP1B3
hE3 infected and uninfected	Pathway	SMP00393	Bupivacaine Pathway	SMPDB	0.000754	0.597	0.0132	0.096	2	10	ATP1A1,ATP1B3
hE3 infected and uninfected	Pathway	SMP00403	Proparacaine Pathway	SMPDB	0.000754	0.597	0.0132	0.096	2	10	ATP1A1,ATP1B3
hE3 infected and uninfected	Pathway	SMP00397	Levobupivacaine Pathway	SMPDB	0.000754	0.597	0.0132	0.096	2	10	ATP1A1,ATP1B3
hE3 infected and uninfected	Pathway	SMP00402	Procaine Pathway	SMPDB	0.000754	0.597	0.0132	0.096	2	10	ATP1A1,ATP1B3
hE3 infected and uninfected	Pathway	SMP00401	Prilocaine Pathway	SMPDB	0.000754	0.597	0.0132	0.096	2	10	ATP1A1,ATP1B3
hE3 infected and uninfected	Pathway	1268940	Diseases of carbohydrate metabolism	BioSystems: REACTOME	0.000754	0.597	0.0132	0.096	2	10	UBB,UBC
hE3 infected and uninfected	Pathway	1269209	IRAK2 mediated activation of TAK1 complex	BioSystems: REACTOME	0.000754	0.597	0.0132	0.096	2	10	UBB,UBC
hE3 infected and uninfected	Pathway	SMP00392	Benzocaine Pathway	SMPDB	0.000754	0.597	0.0132	0.096	2	10	ATP1A1,ATP1B3
hE3 infected and uninfected	Pathway	SMP00394	Chloroprocaine Pathway	SMPDB	0.000754	0.597	0.0132	0.096	2	10	ATP1A1,ATP1B3
hE3 infected and uninfected	Pathway	SMP00404	Ropivacaine Pathway	SMPDB	0.000754	0.597	0.0132	0.096	2	10	ATP1A1,ATP1B3
hE3 infected and uninfected	Pathway	1269948	Iron uptake and transport	BioSystems: REACTOME	0.000807	0.639	0.0132	0.096	3	44	ATP6V0B,ATP6V0E1,TCIRG1
hE3 infected and uninfected	Pathway	1269169	Amyloid fiber formation	BioSystems: REACTOME	0.00085	0.673	0.0132	0.096	4	102	APP,UBB,UBC,LYZ
hE3 infected and uninfected	Pathway	SMP00080	Polythiazide Pathway	SMPDB	0.000919	0.728	0.0132	0.096	2	11	ATP1A1,ATP1B3
hE3 infected and uninfected	Pathway	SMP00122	Chlorthalidone Pathway	SMPDB	0.000919	0.728	0.0132	0.096	2	11	ATP1A1,ATP1B3
hE3 infected and uninfected	Pathway	1269088	Membrane binding and targetting of GAG proteins	BioSystems: REACTOME	0.000919	0.728	0.0132	0.096	2	11	UBB,UBC
hE3 infected and uninfected	Pathway	SMP00090	Bendroflumethiazide Pathway	SMPDB	0.000919	0.728	0.0132	0.096	2	11	ATP1A1,ATP1B3
hE3 infected and uninfected	Pathway	SMP00100	Hydrochlorothiazide Pathway	SMPDB	0.000919	0.728	0.0132	0.096	2	11	ATP1A1,ATP1B3
hE3 infected and uninfected	Pathway	SMP00081	Methyclothiazide Pathway	SMPDB	0.000919	0.728	0.0132	0.096	2	11	ATP1A1,ATP1B3
hE3 infected and uninfected	Pathway	SMP00121	Trichlormethiazide Pathway	SMPDB	0.000919	0.728	0.0132	0.096	2	11	ATP1A1,ATP1B3
hE3 infected and uninfected	Pathway	SMP00110	Indapamide Pathway	SMPDB	0.000919	0.728	0.0132	0.096	2	11	ATP1A1,ATP1B3
hE3 infected and uninfected	Pathway	SMP00078	Chlorothiazide Pathway	SMPDB	0.000919	0.728	0.0132	0.096	2	11	ATP1A1,ATP1B3
hE3 infected and uninfected	Pathway	1269087	Synthesis And Processing Of GAG, GAGPOL Polyproteins	BioSystems: REACTOME	0.000919	0.728	0.0132	0.096	2	11	UBB,UBC
hE3 infected and uninfected	Pathway	SMP00105	Metolazone Pathway	SMPDB	0.000919	0.728	0.0132	0.096	2	11	ATP1A1,ATP1B3
hE3 infected and uninfected	Pathway	SMP00103	Cyclothiazide Pathway	SMPDB	0.000919	0.728	0.0132	0.096	2	11	ATP1A1,ATP1B3
hE3 infected and uninfected	Pathway	SMP00091	Quinethazone Pathway	SMPDB	0.000919	0.728	0.0132	0.096	2	11	ATP1A1,ATP1B3
hE3 infected and uninfected	Pathway	SMP00108	Hydroflumethiazide Pathway	SMPDB	0.000919	0.728	0.0132	0.096	2	11	ATP1A1,ATP1B3
hE3 infected and uninfected	Pathway	1269527	Transcriptional activity of SMAD2/SMAD3:SMAD4 heterotrimer	BioSystems: REACTOME	0.000919	0.728	0.0132	0.096	3	46	JUNB,UBB,UBC
hE3 infected and uninfected	Pathway	SMP00097	Ethacrynic Acid pathway	SMPDB	0.0011	0.871	0.0143	0.104	2	12	ATP1A1,ATP1B3
hE3 infected and uninfected	Pathway	1427864	Josephin domain DUBs	BioSystems: REACTOME	0.0011	0.871	0.0143	0.104	2	12	UBB,UBC
hE3 infected and uninfected	Pathway	SMP00088	Bumetanide Pathway	SMPDB	0.0011	0.871	0.0143	0.104	2	12	ATP1A1,ATP1B3
hE3 infected and uninfected	Pathway	413341	Glycolysis, core module involving three-carbon compounds	BioSystems: KEGG	0.0011	0.871	0.0143	0.104	2	12	PKM,ENO1
hE3 infected and uninfected	Pathway	SMP00118	Torsemide Pathway	SMPDB	0.0011	0.871	0.0143	0.104	2	12	ATP1A1,ATP1B3
hE3 infected and uninfected	Pathway	SMP00115	Furosemide Pathway	SMPDB	0.0011	0.871	0.0143	0.104	2	12	ATP1A1,ATP1B3
hE3 infected and uninfected	Pathway	83101	Vibrio cholerae infection	BioSystems: KEGG	0.00124	0.984	0.0149	0.108	3	51	ATP6V0B,ATP6V0E1,TCIRG1
hE3 infected and uninfected	Pathway	814926	Carbon metabolism	BioSystems: KEGG	0.00129	1	0.0149	0.108	4	114	MDH1,PKM,ENO1,TALDO1
hE3 infected and uninfected	Pathway	1269258	Advanced glycosylation endproduct receptor signaling	BioSystems: REACTOME	0.0013	1	0.0149	0.108	2	13	APP,LGALS3
hE3 infected and uninfected	Pathway	SMP00134	Spironolactone Pathway	SMPDB	0.0013	1	0.0149	0.108	2	13	ATP1A1,ATP1B3
hE3 infected and uninfected	Pathway	1269495	Downregulation of ERBB2:ERBB3 signaling	BioSystems: REACTOME	0.0013	1	0.0149	0.108	2	13	UBB,UBC
hE3 infected and uninfected	Pathway	SMP00135	Eplerenone Pathway	SMPDB	0.0013	1	0.0149	0.108	2	13	ATP1A1,ATP1B3
hE3 infected and uninfected	Pathway	1269086	Assembly Of The HIV Virion	BioSystems: REACTOME	0.0013	1	0.0149	0.108	2	13	UBB,UBC
hE3 infected and uninfected	Pathway	PW:0000057	carbon fixation	Pathway Ontology	0.0013	1	0.0149	0.108	2	13	MDH1,PKM
hE3 infected and uninfected	Pathway	1269957	Metabolism of carbohydrates	BioSystems: REACTOME	0.00142	1	0.0161	0.116	6	297	MDH1,UBB,UBC,PKM,ENO1,TALDO1
hE3 infected and uninfected	Pathway	1269453	p75NTR recruits signalling complexes	BioSystems: REACTOME	0.00151	1	0.0161	0.117	2	14	UBB,UBC
hE3 infected and uninfected	Pathway	SMP00133	Amiloride Pathway	SMPDB	0.00151	1	0.0161	0.117	2	14	ATP1A1,ATP1B3
hE3 infected and uninfected	Pathway	SMP00132	Triamterene Pathway	SMPDB	0.00151	1	0.0161	0.117	2	14	ATP1A1,ATP1B3
hE3 infected and uninfected	Pathway	1269454	NF-kB is activated and signals survival	BioSystems: REACTOME	0.00151	1	0.0161	0.117	2	14	UBB,UBC
hE3 infected and uninfected	Pathway	1268887	Constitutive Signaling by NOTCH1 HD Domain Mutants	BioSystems: REACTOME	0.00174	1	0.017	0.123	2	15	UBB,UBC
hE3 infected and uninfected	Pathway	1269449	NRIF signals cell death from the nucleus	BioSystems: REACTOME	0.00174	1	0.017	0.123	2	15	UBB,UBC
hE3 infected and uninfected	Pathway	1269277	Regulation of innate immune responses to cytosolic DNA	BioSystems: REACTOME	0.00174	1	0.017	0.123	2	15	UBB,UBC
hE3 infected and uninfected	Pathway	1269962	Glycogen synthesis	BioSystems: REACTOME	0.00174	1	0.017	0.123	2	15	UBB,UBC
hE3 infected and uninfected	Pathway	1269795	Association of licensing factors with the pre-replicative complex	BioSystems: REACTOME	0.00174	1	0.017	0.123	2	15	UBB,UBC
hE3 infected and uninfected	Pathway	1470919	InlB-mediated entry of Listeria monocytogenes into host cell	BioSystems: REACTOME	0.00174	1	0.017	0.123	2	15	UBB,UBC
hE3 infected and uninfected	Pathway	1268886	Signaling by NOTCH1 HD Domain Mutants in Cancer	BioSystems: REACTOME	0.00174	1	0.017	0.123	2	15	UBB,UBC
hE3 infected and uninfected	Pathway	1269234	Toll Like Receptor 4 (TLR4) Cascade	BioSystems: REACTOME	0.00186	1	0.018	0.13	4	126	APP,ITGB2,UBB,UBC
hE3 infected and uninfected	Pathway	1269231	IRAK2 mediated activation of TAK1 complex upon TLR7/8 or 9 stimulation	BioSystems: REACTOME	0.00198	1	0.018	0.131	2	16	UBB,UBC
hE3 infected and uninfected	Pathway	1269398	Spry regulation of FGF signaling	BioSystems: REACTOME	0.00198	1	0.018	0.131	2	16	UBB,UBC
hE3 infected and uninfected	Pathway	1309122	MAP3K8 (TPL2)-dependent MAPK1/3 activation	BioSystems: REACTOME	0.00198	1	0.018	0.131	2	16	UBB,UBC
hE3 infected and uninfected	Pathway	MAP00710_Carbon_fixation	MAP00710 Carbon fixation	GenMAPP	0.00198	1	0.018	0.131	2	16	MDH1,PKM
hE3 infected and uninfected	Pathway	1270370	Translesion synthesis by REV1	BioSystems: REACTOME	0.00198	1	0.018	0.131	2	16	UBB,UBC
hE3 infected and uninfected	Pathway	1270372	Translesion synthesis by POLK	BioSystems: REACTOME	0.00224	1	0.019	0.138	2	17	UBB,UBC
hE3 infected and uninfected	Pathway	1269526	TGF-beta receptor signaling in EMT (epithelial to mesenchymal transition)	BioSystems: REACTOME	0.00224	1	0.019	0.138	2	17	UBB,UBC
hE3 infected and uninfected	Pathway	1269452	p75NTR signals via NF-kB	BioSystems: REACTOME	0.00224	1	0.019	0.138	2	17	UBB,UBC
hE3 infected and uninfected	Pathway	138046	Syndecan-1-mediated signaling events	BioSystems: Pathway Interaction Database	0.00224	1	0.019	0.138	2	17	BSG,MMP9
hE3 infected and uninfected	Pathway	1269225	TRAF6 mediated induction of TAK1 complex	BioSystems: REACTOME	0.00224	1	0.019	0.138	2	17	UBB,UBC
hE3 infected and uninfected	Pathway	1270373	Translesion synthesis by POLI	BioSystems: REACTOME	0.00224	1	0.019	0.138	2	17	UBB,UBC
hE3 infected and uninfected	Pathway	82942	Oxidative phosphorylation	BioSystems: KEGG	0.00227	1	0.0191	0.138	4	133	ATP6V0B,ATP6V0E1,TCIRG1,NDUFA13
hE3 infected and uninfected	Pathway	373900	Synaptic vesicle cycle	BioSystems: KEGG	0.00229	1	0.0191	0.138	3	63	ATP6V0B,ATP6V0E1,TCIRG1
hE3 infected and uninfected	Pathway	1269222	Activation of IRF3/IRF7 mediated by TBK1/IKK epsilon	BioSystems: REACTOME	0.00251	1	0.0207	0.15	2	18	UBB,UBC
hE3 infected and uninfected	Pathway	MAP00193_ATP_synthesis	MAP00193 ATP synthesis	GenMAPP	0.0028	1	0.0221	0.16	2	19	ATP6V0B,ATP6V0E1
hE3 infected and uninfected	Pathway	1268748	Synthesis, secretion, and deacylation of Ghrelin	BioSystems: REACTOME	0.0028	1	0.0221	0.16	2	19	PLA2G7,SPCS2
hE3 infected and uninfected	Pathway	1270371	Translesion Synthesis by POLH	BioSystems: REACTOME	0.0028	1	0.0221	0.16	2	19	UBB,UBC
hE3 infected and uninfected	Pathway	MAP03070_Type_III_secretion_system	MAP03070 Type III secretion system	GenMAPP	0.0028	1	0.0221	0.16	2	19	ATP6V0B,ATP6V0E1
hE3 infected and uninfected	Pathway	1270260	Integrin cell surface interactions	BioSystems: REACTOME	0.00285	1	0.0221	0.16	3	68	SPP1,ITGB2,BSG
hE3 infected and uninfected	Pathway	83102	Epithelial cell signaling in Helicobacter pylori infection	BioSystems: KEGG	0.00285	1	0.0221	0.16	3	68	ATP6V0B,ATP6V0E1,TCIRG1
hE3 infected and uninfected	Pathway	1269268	Cytosolic sensors of pathogen-associated DNA	BioSystems: REACTOME	0.00297	1	0.0223	0.162	3	69	APP,UBB,UBC
hE3 infected and uninfected	Pathway	1457794	Signaling by MET	BioSystems: REACTOME	0.00297	1	0.0223	0.162	3	69	SPINT1,UBB,UBC
hE3 infected and uninfected	Pathway	MAP00195_Photosynthesis	MAP00195 Photosynthesis	GenMAPP	0.0031	1	0.0223	0.162	2	20	ATP6V0B,ATP6V0E1
hE3 infected and uninfected	Pathway	1383082	Regulation of TP53 Activity through Methylation	BioSystems: REACTOME	0.0031	1	0.0223	0.162	2	20	UBB,UBC
hE3 infected and uninfected	Pathway	1268858	Constitutive Signaling by Ligand-Responsive EGFR Cancer Variants	BioSystems: REACTOME	0.0031	1	0.0223	0.162	2	20	UBB,UBC
hE3 infected and uninfected	Pathway	1268856	Signaling by EGFR in Cancer	BioSystems: REACTOME	0.0031	1	0.0223	0.162	2	20	UBB,UBC
hE3 infected and uninfected	Pathway	1268857	Signaling by Ligand-Responsive EGFR Variants in Cancer	BioSystems: REACTOME	0.0031	1	0.0223	0.162	2	20	UBB,UBC
hE3 infected and uninfected	Pathway	1470917	Listeria monocytogenes entry into host cells	BioSystems: REACTOME	0.0031	1	0.0223	0.162	2	20	UBB,UBC
hE3 infected and uninfected	Pathway	1269539	NOTCH2 Activation and Transmission of Signal to the Nucleus	BioSystems: REACTOME	0.00342	1	0.0239	0.174	2	21	UBB,UBC
hE3 infected and uninfected	Pathway	1457805	Negative regulation of MET activity	BioSystems: REACTOME	0.00342	1	0.0239	0.174	2	21	UBB,UBC
hE3 infected and uninfected	Pathway	PW:0000640	glycolysis pathway	Pathway Ontology	0.00342	1	0.0239	0.174	2	21	PKM,ENO1
hE3 infected and uninfected	Pathway	835410	Thyroid hormone synthesis	BioSystems: KEGG	0.00362	1	0.0251	0.182	3	74	ATP1A1,ATP1B3,HSPA5
hE3 infected and uninfected	Pathway	1268724	ER Quality Control Compartment (ERQC)	BioSystems: REACTOME	0.00375	1	0.0252	0.183	2	22	UBB,UBC
hE3 infected and uninfected	Pathway	1269607	Regulation of FZD by ubiquitination	BioSystems: REACTOME	0.00375	1	0.0252	0.183	2	22	UBB,UBC
hE3 infected and uninfected	Pathway	790012	Biosynthesis of amino acids	BioSystems: KEGG	0.00376	1	0.0252	0.183	3	75	PKM,ENO1,TALDO1
hE3 infected and uninfected	Pathway	1269204	Toll-Like Receptors Cascades	BioSystems: REACTOME	0.00376	1	0.0252	0.183	4	153	APP,ITGB2,UBB,UBC
hE3 infected and uninfected	Pathway	153910	Phagosome	BioSystems: KEGG	0.00384	1	0.0256	0.186	4	154	ATP6V0B,ATP6V0E1,TCIRG1,ITGB2
hE3 infected and uninfected	Pathway	1269523	Signaling by TGF-beta Receptor Complex	BioSystems: REACTOME	0.00404	1	0.0259	0.188	3	77	JUNB,UBB,UBC
hE3 infected and uninfected	Pathway	1269529	Downregulation of SMAD2/3:SMAD4 transcriptional activity	BioSystems: REACTOME	0.00409	1	0.0259	0.188	2	23	UBB,UBC
hE3 infected and uninfected	Pathway	1309218	Mitophagy	BioSystems: REACTOME	0.00409	1	0.0259	0.188	2	23	UBB,UBC
hE3 infected and uninfected	Pathway	1309219	Pink/Parkin Mediated Mitophagy	BioSystems: REACTOME	0.00409	1	0.0259	0.188	2	23	UBB,UBC
hE3 infected and uninfected	Pathway	83041	Protein export	BioSystems: KEGG	0.00409	1	0.0259	0.188	2	23	SPCS2,HSPA5
hE3 infected and uninfected	Pathway	1269848	APC/C:Cdc20 mediated degradation of Cyclin B	BioSystems: REACTOME	0.00409	1	0.0259	0.188	2	23	UBB,UBC
hE3 infected and uninfected	Pathway	PW:0000300	renal disease, renal disorder	Pathway Ontology	0.00419	1	0.0262	0.19	1	1	SPP1
hE3 infected and uninfected	Pathway	SMP00315	Cerebrotendinous Xanthomatosis (CTX)	SMPDB	0.00419	1	0.0262	0.19	1	1	CYP27A1
hE3 infected and uninfected	Pathway	1269223	IKK complex recruitment mediated by RIP1	BioSystems: REACTOME	0.00445	1	0.0276	0.2	2	24	UBB,UBC
hE3 infected and uninfected	Pathway	169351	Validated targets of C-MYC transcriptional activation	BioSystems: Pathway Interaction Database	0.00466	1	0.0283	0.205	3	81	NPM1,MMP9,ENO1
hE3 infected and uninfected	Pathway	1269340	Hemostasis	BioSystems: REACTOME	0.00473	1	0.0283	0.205	8	640	APLP2,APP,ITGB2,CD9,BSG,CD63,ATP1B3,HSPA5
hE3 infected and uninfected	Pathway	1269847	APC-Cdc20 mediated degradation of Nek2A	BioSystems: REACTOME	0.00483	1	0.0283	0.205	2	25	UBB,UBC
hE3 infected and uninfected	Pathway	1269385	EGFR downregulation	BioSystems: REACTOME	0.00483	1	0.0283	0.205	2	25	UBB,UBC
hE3 infected and uninfected	Pathway	413340	Glycolysis (Embden-Meyerhof pathway), glucose => pyruvate	BioSystems: KEGG	0.00483	1	0.0283	0.205	2	25	PKM,ENO1
hE3 infected and uninfected	Pathway	1269090	Budding and maturation of HIV virion	BioSystems: REACTOME	0.00483	1	0.0283	0.205	2	25	UBB,UBC
hE3 infected and uninfected	Pathway	1309116	Gap-filling DNA repair synthesis and ligation in GG-NER	BioSystems: REACTOME	0.00483	1	0.0283	0.205	2	25	UBB,UBC
hE3 infected and uninfected	Pathway	1269226	Toll Like Receptor 5 (TLR5) Cascade	BioSystems: REACTOME	0.00516	1	0.0294	0.213	3	84	APP,UBB,UBC
hE3 infected and uninfected	Pathway	1269207	MyD88 cascade initiated on plasma membrane	BioSystems: REACTOME	0.00516	1	0.0294	0.213	3	84	APP,UBB,UBC
hE3 infected and uninfected	Pathway	1269259	RIG-I/MDA5 mediated induction of IFN-alpha/beta pathways	BioSystems: REACTOME	0.00516	1	0.0294	0.213	3	84	APP,UBB,UBC
hE3 infected and uninfected	Pathway	1269206	Toll Like Receptor 10 (TLR10) Cascade	BioSystems: REACTOME	0.00516	1	0.0294	0.213	3	84	APP,UBB,UBC
hE3 infected and uninfected	Pathway	1269525	Downregulation of TGF-beta receptor signaling	BioSystems: REACTOME	0.00562	1	0.0311	0.226	2	27	UBB,UBC
hE3 infected and uninfected	Pathway	147586	Collecting duct acid secretion	BioSystems: KEGG	0.00562	1	0.0311	0.226	2	27	ATP6V0E1,TCIRG1
hE3 infected and uninfected	Pathway	1269376	Basigin interactions	BioSystems: REACTOME	0.00562	1	0.0311	0.226	2	27	BSG,ATP1B3
hE3 infected and uninfected	Pathway	1268723	Calnexin/calreticulin cycle	BioSystems: REACTOME	0.00562	1	0.0311	0.226	2	27	UBB,UBC
hE3 infected and uninfected	Pathway	1270262	Apoptosis	BioSystems: REACTOME	0.00592	1	0.0326	0.236	4	174	VIM,UBB,UBC,BCAP31
hE3 infected and uninfected	Pathway	1269895	Endosomal Sorting Complex Required For Transport (ESCRT)	BioSystems: REACTOME	0.00603	1	0.033	0.239	2	28	UBB,UBC
hE3 infected and uninfected	Pathway	1269318	Signaling by Interleukins	BioSystems: REACTOME	0.00625	1	0.0334	0.242	7	531	VIM,ANXA1,ITGB2,JUNB,UBB,UBC,MMP9
hE3 infected and uninfected	Pathway	153376	Salivary secretion	BioSystems: KEGG	0.00625	1	0.0334	0.242	3	90	ATP1A1,ATP1B3,LYZ
hE3 infected and uninfected	Pathway	1269350	Platelet activation, signaling and aggregation	BioSystems: REACTOME	0.00627	1	0.0334	0.242	5	282	APLP2,APP,CD9,CD63,HSPA5
hE3 infected and uninfected	Pathway	1270261	Programmed Cell Death	BioSystems: REACTOME	0.00629	1	0.0334	0.242	4	177	VIM,UBB,UBC,BCAP31
hE3 infected and uninfected	Pathway	1268746	Peptide hormone metabolism	BioSystems: REACTOME	0.00645	1	0.0335	0.243	3	91	PLA2G7,SPCS2,ATP6AP2
hE3 infected and uninfected	Pathway	1269229	TRAF6 mediated induction of NFkB and MAP kinases upon TLR7/8 or 9 activation	BioSystems: REACTOME	0.00645	1	0.0335	0.243	3	91	APP,UBB,UBC
hE3 infected and uninfected	Pathway	PW:0000025	glycolysis/gluconeogenesis	Pathway Ontology	0.00646	1	0.0335	0.243	2	29	PKM,ENO1
hE3 infected and uninfected	Pathway	1269418	Negative regulation of FGFR3 signaling	BioSystems: REACTOME	0.00646	1	0.0335	0.243	2	29	UBB,UBC
hE3 infected and uninfected	Pathway	1269903	Transmembrane transport of small molecules	BioSystems: REACTOME	0.00678	1	0.0342	0.248	8	680	ATP6V0B,ATP6V0E1,TCIRG1,UBB,UBC,BSG,ATP1A1,ATP1B3
hE3 infected and uninfected	Pathway	1269227	Toll Like Receptor 7/8 (TLR7/8) Cascade	BioSystems: REACTOME	0.00685	1	0.0342	0.248	3	93	APP,UBB,UBC
hE3 infected and uninfected	Pathway	1269228	MyD88 dependent cascade initiated on endosome	BioSystems: REACTOME	0.00685	1	0.0342	0.248	3	93	APP,UBB,UBC
hE3 infected and uninfected	Pathway	1270368	Recognition of DNA damage by PCNA-containing replication complex	BioSystems: REACTOME	0.00691	1	0.0342	0.248	2	30	UBB,UBC
hE3 infected and uninfected	Pathway	1457793	Downregulation of ERBB2 signaling	BioSystems: REACTOME	0.00691	1	0.0342	0.248	2	30	UBB,UBC
hE3 infected and uninfected	Pathway	PW:0000043	pyruvate metabolic	Pathway Ontology	0.00691	1	0.0342	0.248	2	30	MDH1,PKM
hE3 infected and uninfected	Pathway	1457809	Synthesis of active ubiquitin: roles of E1 and E2 enzymes	BioSystems: REACTOME	0.00691	1	0.0342	0.248	2	30	UBB,UBC
hE3 infected and uninfected	Pathway	1269239	Toll Like Receptor TLR1:TLR2 Cascade	BioSystems: REACTOME	0.00726	1	0.0349	0.253	3	95	APP,UBB,UBC
hE3 infected and uninfected	Pathway	1269240	Toll Like Receptor TLR6:TLR2 Cascade	BioSystems: REACTOME	0.00726	1	0.0349	0.253	3	95	APP,UBB,UBC
hE3 infected and uninfected	Pathway	1269238	Toll Like Receptor 2 (TLR2) Cascade	BioSystems: REACTOME	0.00726	1	0.0349	0.253	3	95	APP,UBB,UBC
hE3 infected and uninfected	Pathway	1269237	MyD88:Mal cascade initiated on plasma membrane	BioSystems: REACTOME	0.00726	1	0.0349	0.253	3	95	APP,UBB,UBC
hE3 infected and uninfected	Pathway	MAP00620_Pyruvate_metabolism	MAP00620 Pyruvate metabolism	GenMAPP	0.00736	1	0.0349	0.253	2	31	MDH1,PKM
hE3 infected and uninfected	Pathway	1269427	Negative regulation of FGFR4 signaling	BioSystems: REACTOME	0.00736	1	0.0349	0.253	2	31	UBB,UBC
hE3 infected and uninfected	Pathway	1269536	Activated NOTCH1 Transmits Signal to the Nucleus	BioSystems: REACTOME	0.00736	1	0.0349	0.253	2	31	UBB,UBC
hE3 infected and uninfected	Pathway	1269233	Toll Like Receptor 9 (TLR9) Cascade	BioSystems: REACTOME	0.00769	1	0.0353	0.256	3	97	APP,UBB,UBC
hE3 infected and uninfected	Pathway	1269961	Gluconeogenesis	BioSystems: REACTOME	0.00783	1	0.0353	0.256	2	32	MDH1,ENO1
hE3 infected and uninfected	Pathway	137960	Osteopontin-mediated events	BioSystems: Pathway Interaction Database	0.00783	1	0.0353	0.256	2	32	SPP1,MMP9
hE3 infected and uninfected	Pathway	1270427	Oncogene Induced Senescence	BioSystems: REACTOME	0.00783	1	0.0353	0.256	2	32	UBB,UBC
hE3 infected and uninfected	Pathway	1269960	Glycolysis	BioSystems: REACTOME	0.00783	1	0.0353	0.256	2	32	PKM,ENO1
hE3 infected and uninfected	Pathway	1269219	Toll Like Receptor 3 (TLR3) Cascade	BioSystems: REACTOME	0.00813	1	0.0353	0.256	3	99	APP,UBB,UBC
hE3 infected and uninfected	Pathway	1269220	MyD88-independent TLR3/TLR4 cascade	BioSystems: REACTOME	0.00813	1	0.0353	0.256	3	99	APP,UBB,UBC
hE3 infected and uninfected	Pathway	1269221	TRIF-mediated TLR3/TLR4 signaling	BioSystems: REACTOME	0.00813	1	0.0353	0.256	3	99	APP,UBB,UBC
hE3 infected and uninfected	Pathway	1309094	Regulation of TNFR1 signaling	BioSystems: REACTOME	0.00832	1	0.0353	0.256	2	33	UBB,UBC
hE3 infected and uninfected	Pathway	1269397	Negative regulation of FGFR1 signaling	BioSystems: REACTOME	0.00832	1	0.0353	0.256	2	33	UBB,UBC
hE3 infected and uninfected	Pathway	1269538	Signaling by NOTCH2	BioSystems: REACTOME	0.00832	1	0.0353	0.256	2	33	UBB,UBC
hE3 infected and uninfected	Pathway	1270111	Insulin effects increased synthesis of Xylulose-5-Phosphate	BioSystems: REACTOME	0.00834	1	0.0353	0.256	1	2	TALDO1
hE3 infected and uninfected	Pathway	142185	UDP-D-xylose and UDP-D-glucuronate biosynthesis	BioSystems: BIOCYC	0.00834	1	0.0353	0.256	1	2	UXS1
hE3 infected and uninfected	Pathway	PW:0000177	diabetic nephropathy	Pathway Ontology	0.00834	1	0.0353	0.256	1	2	SPP1
hE3 infected and uninfected	Pathway	SMP00153	Quinapril Pathway	SMPDB	0.00881	1	0.0353	0.256	2	34	ATP1A1,ATP1B3
hE3 infected and uninfected	Pathway	SMP00152	Perindopril Pathway	SMPDB	0.00881	1	0.0353	0.256	2	34	ATP1A1,ATP1B3
hE3 infected and uninfected	Pathway	SMP00150	Lisinopril Pathway	SMPDB	0.00881	1	0.0353	0.256	2	34	ATP1A1,ATP1B3
hE3 infected and uninfected	Pathway	1269408	Negative regulation of FGFR2 signaling	BioSystems: REACTOME	0.00881	1	0.0353	0.256	2	34	UBB,UBC
hE3 infected and uninfected	Pathway	1269524	TGF-beta receptor signaling activates SMADs	BioSystems: REACTOME	0.00881	1	0.0353	0.256	2	34	UBB,UBC
hE3 infected and uninfected	Pathway	SMP00149	Fosinopril Pathway	SMPDB	0.00881	1	0.0353	0.256	2	34	ATP1A1,ATP1B3
hE3 infected and uninfected	Pathway	SMP00154	Ramipril Pathway	SMPDB	0.00881	1	0.0353	0.256	2	34	ATP1A1,ATP1B3
hE3 infected and uninfected	Pathway	SMP00156	Spirapril Pathway	SMPDB	0.00881	1	0.0353	0.256	2	34	ATP1A1,ATP1B3
hE3 infected and uninfected	Pathway	SMP00146	Captopril Pathway	SMPDB	0.00881	1	0.0353	0.256	2	34	ATP1A1,ATP1B3
hE3 infected and uninfected	Pathway	SMP00147	Cilazapril Pathway	SMPDB	0.00881	1	0.0353	0.256	2	34	ATP1A1,ATP1B3
hE3 infected and uninfected	Pathway	SMP00148	Enalapril Pathway	SMPDB	0.00881	1	0.0353	0.256	2	34	ATP1A1,ATP1B3
hE3 infected and uninfected	Pathway	1270374	Termination of translesion DNA synthesis	BioSystems: REACTOME	0.00881	1	0.0353	0.256	2	34	UBB,UBC
hE3 infected and uninfected	Pathway	SMP00157	Trandolapril Pathway	SMPDB	0.00881	1	0.0353	0.256	2	34	ATP1A1,ATP1B3
hE3 infected and uninfected	Pathway	SMP00155	Rescinnamine Pathway	SMPDB	0.00881	1	0.0353	0.256	2	34	ATP1A1,ATP1B3
hE3 infected and uninfected	Pathway	169349	Validated transcriptional targets of AP1 family members Fra1 and Fra2	BioSystems: Pathway Interaction Database	0.00881	1	0.0353	0.256	2	34	JUNB,MMP9
hE3 infected and uninfected	Pathway	SMP00145	Benazepril Pathway	SMPDB	0.00881	1	0.0353	0.256	2	34	ATP1A1,ATP1B3
hE3 infected and uninfected	Pathway	SMP00151	Moexipril Pathway	SMPDB	0.00881	1	0.0353	0.256	2	34	ATP1A1,ATP1B3
hE3 infected and uninfected	Pathway	1383079	Regulation of TP53 Degradation	BioSystems: REACTOME	0.00932	1	0.0371	0.269	2	35	UBB,UBC
hE3 infected and uninfected	Pathway	1268722	N-glycan trimming in the ER and Calnexin/Calreticulin cycle	BioSystems: REACTOME	0.00985	1	0.0381	0.276	2	36	UBB,UBC
hE3 infected and uninfected	Pathway	1269264	Negative regulators of RIG-I/MDA5 signaling	BioSystems: REACTOME	0.00985	1	0.0381	0.276	2	36	UBB,UBC
hE3 infected and uninfected	Pathway	1383077	Regulation of TP53 Expression and Degradation	BioSystems: REACTOME	0.00985	1	0.0381	0.276	2	36	UBB,UBC
hE3 infected and uninfected	Pathway	835393	superpathway of conversion of glucose to acetyl CoA and entry into the TCA cycle	BioSystems: BIOCYC	0.00985	1	0.0381	0.276	2	36	MDH1,PKM
hE3 infected and uninfected	Pathway	1269868	Muscle contraction	BioSystems: REACTOME	0.0103	1	0.0381	0.276	4	204	VIM,ANXA1,ATP1A1,ATP1B3
hE3 infected and uninfected	Pathway	SMP00327	Phenytoin (Antiarrhythmic) Pathway	SMPDB	0.0104	1	0.0381	0.276	2	37	ATP1A1,ATP1B3
hE3 infected and uninfected	Pathway	SMP00330	Tocainide Pathway	SMPDB	0.0104	1	0.0381	0.276	2	37	ATP1A1,ATP1B3
hE3 infected and uninfected	Pathway	SMP00332	Ibutilide Pathway	SMPDB	0.0104	1	0.0381	0.276	2	37	ATP1A1,ATP1B3
hE3 infected and uninfected	Pathway	SMP00328	Lidocaine (Antiarrhythmic) Pathway	SMPDB	0.0104	1	0.0381	0.276	2	37	ATP1A1,ATP1B3
hE3 infected and uninfected	Pathway	1427863	Ovarian tumor domain proteases	BioSystems: REACTOME	0.0104	1	0.0381	0.276	2	37	UBB,UBC
hE3 infected and uninfected	Pathway	SMP00331	Flecainide Pathway	SMPDB	0.0104	1	0.0381	0.276	2	37	ATP1A1,ATP1B3
hE3 infected and uninfected	Pathway	130626	Aldosterone-regulated sodium reabsorption	BioSystems: KEGG	0.0104	1	0.0381	0.276	2	37	ATP1A1,ATP1B3
hE3 infected and uninfected	Pathway	SMP00329	Mexiletine Pathway	SMPDB	0.0104	1	0.0381	0.276	2	37	ATP1A1,ATP1B3
hE3 infected and uninfected	Pathway	SMP00325	Disopyramide Pathway	SMPDB	0.0104	1	0.0381	0.276	2	37	ATP1A1,ATP1B3
hE3 infected and uninfected	Pathway	SMP00324	Procainamide (Antiarrhythmic) Pathway	SMPDB	0.0104	1	0.0381	0.276	2	37	ATP1A1,ATP1B3
hE3 infected and uninfected	Pathway	SMP00326	Fosphenytoin (Antiarrhythmic) Pathway	SMPDB	0.0104	1	0.0381	0.276	2	37	ATP1A1,ATP1B3
hE3 infected and uninfected	Pathway	SMP00323	Quinidine Pathway	SMPDB	0.0104	1	0.0381	0.276	2	37	ATP1A1,ATP1B3
hE3 infected and uninfected	Pathway	1427865	Metalloprotease DUBs	BioSystems: REACTOME	0.0109	1	0.0399	0.289	2	38	UBB,UBC
hE3 infected and uninfected	Pathway	1269428	Signaling by Insulin receptor	BioSystems: REACTOME	0.0113	1	0.0404	0.293	5	326	ATP6V0B,ATP6V0E1,TCIRG1,UBB,UBC
hE3 infected and uninfected	Pathway	1270257	Degradation of the extracellular matrix	BioSystems: REACTOME	0.0114	1	0.0404	0.293	3	112	SPP1,BSG,MMP9
hE3 infected and uninfected	Pathway	1269766	G1 Phase	BioSystems: REACTOME	0.0115	1	0.0404	0.293	2	39	UBB,UBC
hE3 infected and uninfected	Pathway	82998	Pyruvate metabolism	BioSystems: KEGG	0.0115	1	0.0404	0.293	2	39	MDH1,PKM
hE3 infected and uninfected	Pathway	1270288	Apoptotic cleavage of cellular proteins	BioSystems: REACTOME	0.0115	1	0.0404	0.293	2	39	VIM,BCAP31
hE3 infected and uninfected	Pathway	1269767	Cyclin D associated events in G1	BioSystems: REACTOME	0.0115	1	0.0404	0.293	2	39	UBB,UBC
hE3 infected and uninfected	Pathway	1309113	DNA Damage Recognition in GG-NER	BioSystems: REACTOME	0.0115	1	0.0404	0.293	2	39	UBB,UBC
hE3 infected and uninfected	Pathway	138080	Aurora B signaling	BioSystems: Pathway Interaction Database	0.0115	1	0.0404	0.293	2	39	NPM1,VIM
hE3 infected and uninfected	Pathway	1269288	Negative regulation of MAPK pathway	BioSystems: REACTOME	0.0121	1	0.0419	0.304	2	40	UBB,UBC
hE3 infected and uninfected	Pathway	1309121	Fanconi Anemia Pathway	BioSystems: REACTOME	0.0121	1	0.0419	0.304	2	40	UBB,UBC
hE3 infected and uninfected	Pathway	1269409	Signaling by FGFR3	BioSystems: REACTOME	0.0121	1	0.0419	0.304	2	40	UBB,UBC
hE3 infected and uninfected	Pathway	1269236	Activated TLR4 signalling	BioSystems: REACTOME	0.0122	1	0.0423	0.306	3	115	APP,UBB,UBC
hE3 infected and uninfected	Pathway	P02762	Pentose phosphate pathway	PantherDB	0.0125	1	0.043	0.312	1	3	TALDO1
hE3 infected and uninfected	Pathway	1309115	Dual Incision in GG-NER	BioSystems: REACTOME	0.0126	1	0.043	0.312	2	41	UBB,UBC
hE3 infected and uninfected	Pathway	1270369	Translesion synthesis by Y family DNA polymerases bypasses lesions on DNA template	BioSystems: REACTOME	0.0126	1	0.043	0.312	2	41	UBB,UBC
hE3 infected and uninfected	Pathway	1269419	Signaling by FGFR4	BioSystems: REACTOME	0.0126	1	0.043	0.312	2	41	UBB,UBC
hE3 infected and uninfected	Pathway	1470927	E3 ubiquitin ligases ubiquitinate target proteins	BioSystems: REACTOME	0.0132	1	0.0448	0.325	2	42	UBB,UBC
hE3 infected and uninfected	Pathway	1309114	Formation of Incision Complex in GG-NER	BioSystems: REACTOME	0.0139	1	0.0461	0.334	2	43	UBB,UBC
hE3 infected and uninfected	Pathway	1269646	TNF signaling	BioSystems: REACTOME	0.0139	1	0.0461	0.334	2	43	UBB,UBC
hE3 infected and uninfected	Pathway	1269496	Signaling by ERBB4	BioSystems: REACTOME	0.0139	1	0.0461	0.334	2	43	UBB,UBC
hE3 infected and uninfected	Pathway	1269604	Deactivation of the beta-catenin transactivating complex	BioSystems: REACTOME	0.0139	1	0.0461	0.334	2	43	UBB,UBC
hE3 infected and uninfected	Pathway	MAP00190_Oxidative_phosphorylation	MAP00190 Oxidative phosphorylation	GenMAPP	0.0145	1	0.0478	0.346	2	44	ATP6V0B,ATP6V0E1
hE3 infected and uninfected	Pathway	170720	Carbohydrate digestion and absorption	BioSystems: KEGG	0.0145	1	0.0478	0.346	2	44	ATP1A1,ATP1B3
hE3 infected and uninfected	Pathway	1268677	Metabolism of proteins	BioSystems: REACTOME	0.0146	1	0.0479	0.348	13	1631	PLA2G7,SPCS2,DAD1,SSR2,APP,UBB,UBC,ATP6AP2,TMED9,LYZ,DNAJC3,HSPA5,PCMT1
hE3 infected and uninfected	Pathway	1268939	Diseases of metabolism	BioSystems: REACTOME	0.0151	1	0.0492	0.357	2	45	UBB,UBC
hE3 infected and uninfected	Pathway	82990	Ether lipid metabolism	BioSystems: KEGG	0.0151	1	0.0492	0.357	2	45	PLA2G7,PLD3
hE3 infected and uninfected	Gene Family	471	CD molecules|Tumor necrosis factor superfamily	genenames.org	1.03e-05	0.00038	0.000227	0.000953	7	394	LILRB3,ITGB2,CLEC12A,CD9,BSG,CD63,ATP1B3
hE3 infected and uninfected	Gene Family	415	V-type ATPases	genenames.org	1.23e-05	0.000454	0.000227	0.000953	3	23	ATP6V0B,ATP6V0E1,TCIRG1
hE3 infected and uninfected	Gene Family	1208	ATPase Na+/K+ transporting subunits	genenames.org	7.94e-05	0.00294	0.00098	0.00412	2	7	ATP1A1,ATP1B3
hE3 infected and uninfected	Gene Family	542	Endogenous ligands	genenames.org	0.00119	0.0441	0.011	0.0463	4	237	SPP1,ANXA1,APP,LGALS3
hE3 infected and uninfected	Gene Family	768	Tetraspanins	genenames.org	0.00193	0.0716	0.0143	0.0601	2	33	CD9,CD63
hE3 infected and uninfected	Gene Family	467	Phospholipases	genenames.org	0.00312	0.115	0.0192	0.0808	2	42	PLA2G7,PLD3
hE3 infected and uninfected	Gene Family	1257	Basic leucine zipper proteins|Jun transcription factor family	genenames.org	0.00593	0.219	0.0274	0.115	1	3	JUNB
hE3 infected and uninfected	Gene Family	1014	Cytochrome P450 family 27	genenames.org	0.00593	0.219	0.0274	0.115	1	3	CYP27A1
hE3 infected and uninfected	Gene Family	1279	SIBLING family	genenames.org	0.00986	0.365	0.0332	0.139	1	5	SPP1
hE3 infected and uninfected	Gene Family	1182	CD molecules|Inhibitory leukocyte immunoglobulin like receptors	genenames.org	0.00986	0.365	0.0332	0.139	1	5	LILRB3
hE3 infected and uninfected	Gene Family	610	Intermediate filaments Type III	genenames.org	0.00986	0.365	0.0332	0.139	1	5	VIM
hE3 infected and uninfected	Gene Family	1215	Transmembrane BAX inhibitor motif containing	genenames.org	0.0118	0.437	0.0364	0.153	1	6	TMBIM4
hE3 infected and uninfected	Gene Family	1071	Acid phosphatases	genenames.org	0.0138	0.51	0.0392	0.165	1	7	ACP5
hE3 infected and uninfected	Gene Family	1159	Integrin beta subunits	genenames.org	0.0177	0.654	0.0436	0.183	1	9	ITGB2
hE3 infected and uninfected	Gene Family	1174	Lysozymes, c-type	genenames.org	0.0177	0.654	0.0436	0.183	1	9	LYZ
hE3 infected and uninfected	Gene Family	1064	Transmembrane p24 trafficking proteins	genenames.org	0.0196	0.726	0.0454	0.191	1	10	TMED9
hE3 infected and uninfected	Gene Family	445	Oligosaccharyltransferase complex subunits	genenames.org	0.0235	0.869	0.0483	0.203	1	12	DAD1
hE3 infected and uninfected	Gene Family	737	RNA binding motif containing|Serine and arginine rich splicing factors	genenames.org	0.0235	0.869	0.0483	0.203	1	12	SRSF5
hE3 infected and uninfected	Gene Family	404	Annexins	genenames.org	0.0254	0.941	0.0495	0.208	1	13	ANXA1
hE1 infected	GO: Molecular Function	GO:0051019	mitogen-activated protein kinase binding		0.000574	0.113	0.0324	0.19	2	36	ACE,DUSP2
hE1 infected	GO: Molecular Function	GO:0030107	HLA-A specific inhibitory MHC class I receptor activity		0.000992	0.194	0.0324	0.19	1	1	LILRB1
hE1 infected	GO: Molecular Function	GO:0019772	low-affinity IgG receptor activity		0.000992	0.194	0.0324	0.19	1	1	FCGR2B
hE1 infected	GO: Molecular Function	GO:0033749	histone demethylase activity (H4-R3 specific)		0.000992	0.194	0.0324	0.19	1	1	JMJD6
hE1 infected	GO: Molecular Function	GO:0050528	acyloxyacyl hydrolase activity		0.000992	0.194	0.0324	0.19	1	1	AOAH
hE1 infected	GO: Molecular Function	GO:0033746	histone demethylase activity (H3-R2 specific)		0.000992	0.194	0.0324	0.19	1	1	JMJD6
hE1 infected	GO: Molecular Function	GO:0004779	sulfate adenylyltransferase activity		0.00198	0.388	0.0353	0.207	1	2	PAPSS2
hE1 infected	GO: Molecular Function	GO:0004020	adenylylsulfate kinase activity		0.00198	0.388	0.0353	0.207	1	2	PAPSS2
hE1 infected	GO: Molecular Function	GO:0004781	sulfate adenylyltransferase (ATP) activity		0.00198	0.388	0.0353	0.207	1	2	PAPSS2
hE1 infected	GO: Molecular Function	GO:0030109	HLA-B specific inhibitory MHC class I receptor activity		0.00198	0.388	0.0353	0.207	1	2	LILRB1
hE1 infected	GO: Molecular Function	GO:0008241	peptidyl-dipeptidase activity		0.00198	0.388	0.0353	0.207	1	2	ACE
hE1 infected	GO: Molecular Function	GO:0070573	metallodipeptidase activity		0.00297	0.582	0.0369	0.216	1	3	ACE
hE1 infected	GO: Molecular Function	GO:0031711	bradykinin receptor binding		0.00297	0.582	0.0369	0.216	1	3	ACE
hE1 infected	GO: Molecular Function	GO:0008240	tripeptidyl-peptidase activity		0.00297	0.582	0.0369	0.216	1	3	ACE
hE1 infected	GO: Molecular Function	GO:0106140	P-TEFb complex binding		0.00297	0.582	0.0369	0.216	1	3	JMJD6
hE1 infected	GO: Molecular Function	GO:0001540	amyloid-beta binding		0.00316	0.62	0.0369	0.216	2	85	FCGR2B,LILRB1
hE1 infected	GO: Molecular Function	GO:0023025	MHC class Ib protein complex binding		0.00396	0.776	0.0369	0.216	1	4	LILRB1
hE1 infected	GO: Molecular Function	GO:0001093	TFIIB-class transcription factor binding		0.00396	0.776	0.0369	0.216	1	4	TCF4
hE1 infected	GO: Molecular Function	GO:0070815	peptidyl-lysine 5-dioxygenase activity		0.00396	0.776	0.0369	0.216	1	4	JMJD6
hE1 infected	GO: Molecular Function	GO:0001635	calcitonin gene-related peptide receptor activity		0.00396	0.776	0.0369	0.216	1	4	CRCP
hE1 infected	GO: Molecular Function	GO:0032396	inhibitory MHC class I receptor activity		0.00396	0.776	0.0369	0.216	1	4	LILRB1
hE1 infected	GO: Molecular Function	GO:0032394	MHC class Ib receptor activity		0.00495	0.969	0.0373	0.218	1	5	LILRB1
hE1 infected	GO: Molecular Function	GO:0008330	protein tyrosine/threonine phosphatase activity		0.00495	0.969	0.0373	0.218	1	5	DUSP2
hE1 infected	GO: Molecular Function	GO:0019770	IgG receptor activity		0.00495	0.969	0.0373	0.218	1	5	FCGR2B
hE1 infected	GO: Molecular Function	GO:0071074	eukaryotic initiation factor eIF2 binding		0.00495	0.969	0.0373	0.218	1	5	NCK1
hE1 infected	GO: Molecular Function	GO:0035515	oxidative RNA demethylase activity		0.00495	0.969	0.0373	0.218	1	5	JMJD6
hE1 infected	GO: Biological Process	GO:2001199	negative regulation of dendritic cell differentiation		1.14e-05	0.0134	0.00938	0.0718	2	6	FCGR2B,LILRB1
hE1 infected	GO: Biological Process	GO:0001915	negative regulation of T cell mediated cytotoxicity		1.59e-05	0.0188	0.00938	0.0718	2	7	FCGR2B,LILRB1
hE1 infected	GO: Biological Process	GO:2001198	regulation of dendritic cell differentiation		7.92e-05	0.0934	0.0281	0.215	2	15	FCGR2B,LILRB1
hE1 infected	GO: Biological Process	GO:0002252	immune effector process		9.53e-05	0.112	0.0281	0.215	7	1338	CRCP,ACE,FCGR2B,SHFL,LILRB1,ADGRE5,NCK1
hE1 infected	GO: Biological Process	GO:0032693	negative regulation of interleukin-10 production		0.000158	0.186	0.0294	0.225	2	21	FCGR2B,LILRB1
hE1 infected	GO: Biological Process	GO:0032943	mononuclear cell proliferation		0.000183	0.216	0.0294	0.225	4	330	ACE,FCGR2B,LILRB1,NCK1
hE1 infected	GO: Biological Process	GO:0002710	negative regulation of T cell mediated immunity		0.00019	0.224	0.0294	0.225	2	23	FCGR2B,LILRB1
hE1 infected	GO: Biological Process	GO:0001911	negative regulation of leukocyte mediated cytotoxicity		0.000225	0.266	0.0294	0.225	2	25	FCGR2B,LILRB1
hE1 infected	GO: Biological Process	GO:0070661	leukocyte proliferation		0.000244	0.288	0.0294	0.225	4	356	ACE,FCGR2B,LILRB1,NCK1
hE1 infected	GO: Biological Process	GO:0031342	negative regulation of cell killing		0.000326	0.384	0.0294	0.225	2	30	FCGR2B,LILRB1
hE1 infected	GO: Biological Process	GO:0001914	regulation of T cell mediated cytotoxicity		0.00047	0.554	0.0294	0.225	2	36	FCGR2B,LILRB1
hE1 infected	GO: Biological Process	GO:0002701	negative regulation of production of molecular mediator of immune response		0.000581	0.685	0.0294	0.225	2	40	FCGR2B,LILRB1
hE1 infected	GO: Biological Process	GO:1905898	positive regulation of response to endoplasmic reticulum stress		0.00061	0.72	0.0294	0.225	2	41	FCGR2B,NCK1
hE1 infected	GO: Biological Process	GO:0010942	positive regulation of cell death		0.000712	0.84	0.0294	0.225	5	846	ACE,FCGR2B,GADD45B,LILRB1,NCK1
hE1 infected	GO: Biological Process	GO:0006952	defense response		0.000736	0.869	0.0294	0.225	7	1860	CRCP,ACE,FCGR2B,SHFL,LILRB1,ADGRE5,AOAH
hE1 infected	GO: Biological Process	GO:0097028	dendritic cell differentiation		0.000802	0.946	0.0294	0.225	2	47	FCGR2B,LILRB1
hE1 infected	GO: Biological Process	GO:0002823	negative regulation of adaptive immune response based on somatic recombination of immune receptors built from immunoglobulin superfamily domains		0.000836	0.986	0.0294	0.225	2	48	FCGR2B,LILRB1
hE1 infected	GO: Biological Process	GO:0018395	peptidyl-lysine hydroxylation to 5-hydroxy-L-lysine		0.000897	1	0.0294	0.225	1	1	JMJD6
hE1 infected	GO: Biological Process	GO:0070079	histone H4-R3 demethylation		0.000897	1	0.0294	0.225	1	1	JMJD6
hE1 infected	GO: Biological Process	GO:2001193	positive regulation of gamma-delta T cell activation involved in immune response		0.000897	1	0.0294	0.225	1	1	LILRB1
hE1 infected	GO: Biological Process	GO:2001191	regulation of gamma-delta T cell activation involved in immune response		0.000897	1	0.0294	0.225	1	1	LILRB1
hE1 infected	GO: Biological Process	GO:0002893	negative regulation of type II hypersensitivity		0.000897	1	0.0294	0.225	1	1	FCGR2B
hE1 infected	GO: Biological Process	GO:0001797	negative regulation of type IIa hypersensitivity		0.000897	1	0.0294	0.225	1	1	FCGR2B
hE1 infected	GO: Biological Process	GO:0002622	regulation of B cell antigen processing and presentation		0.000897	1	0.0294	0.225	1	1	FCGR2B
hE1 infected	GO: Biological Process	GO:1903676	positive regulation of cap-dependent translational initiation		0.000897	1	0.0294	0.225	1	1	NCK1
hE1 infected	GO: Biological Process	GO:0070077	histone arginine demethylation		0.000897	1	0.0294	0.225	1	1	JMJD6
hE1 infected	GO: Biological Process	GO:0070078	histone H3-R2 demethylation		0.000897	1	0.0294	0.225	1	1	JMJD6
hE1 infected	GO: Biological Process	GO:0035548	negative regulation of interferon-beta secretion		0.000897	1	0.0294	0.225	1	1	LILRB1
hE1 infected	GO: Biological Process	GO:0001811	negative regulation of type I hypersensitivity		0.000897	1	0.0294	0.225	1	1	FCGR2B
hE1 infected	GO: Biological Process	GO:0002450	B cell antigen processing and presentation		0.000897	1	0.0294	0.225	1	1	FCGR2B
hE1 infected	GO: Biological Process	GO:0001814	negative regulation of antibody-dependent cellular cytotoxicity		0.000897	1	0.0294	0.225	1	1	FCGR2B
hE1 infected	GO: Biological Process	GO:1903674	regulation of cap-dependent translational initiation		0.000897	1	0.0294	0.225	1	1	NCK1
hE1 infected	GO: Biological Process	GO:0009104	lipopolysaccharide catabolic process		0.000897	1	0.0294	0.225	1	1	AOAH
hE1 infected	GO: Biological Process	GO:0002290	gamma-delta T cell activation involved in immune response		0.000897	1	0.0294	0.225	1	1	LILRB1
hE1 infected	GO: Biological Process	GO:0008653	lipopolysaccharide metabolic process		0.000897	1	0.0294	0.225	1	1	AOAH
hE1 infected	GO: Biological Process	GO:1903597	negative regulation of gap junction assembly		0.000897	1	0.0294	0.225	1	1	ACE
hE1 infected	GO: Biological Process	GO:0002707	negative regulation of lymphocyte mediated immunity		0.000943	1	0.0301	0.23	2	51	FCGR2B,LILRB1
hE1 infected	GO: Biological Process	GO:0002820	negative regulation of adaptive immune response		0.00102	1	0.0316	0.242	2	53	FCGR2B,LILRB1
hE1 infected	GO: Biological Process	GO:0001913	T cell mediated cytotoxicity		0.00114	1	0.0344	0.263	2	56	FCGR2B,LILRB1
hE1 infected	GO: Biological Process	GO:0042110	T cell activation		0.0012	1	0.0351	0.268	4	543	FCGR2B,JMJD6,LILRB1,NCK1
hE1 infected	GO: Biological Process	GO:0032653	regulation of interleukin-10 production		0.00122	1	0.0351	0.268	2	58	FCGR2B,LILRB1
hE1 infected	GO: Biological Process	GO:0050670	regulation of lymphocyte proliferation		0.0013	1	0.0364	0.278	3	246	FCGR2B,LILRB1,NCK1
hE1 infected	GO: Biological Process	GO:0032944	regulation of mononuclear cell proliferation		0.00133	1	0.0364	0.278	3	248	FCGR2B,LILRB1,NCK1
hE1 infected	GO: Biological Process	GO:0002704	negative regulation of leukocyte mediated immunity		0.00139	1	0.0368	0.282	2	62	FCGR2B,LILRB1
hE1 infected	GO: Biological Process	GO:2000107	negative regulation of leukocyte apoptotic process		0.00144	1	0.0368	0.282	2	63	FCGR2B,LILRB1
hE1 infected	GO: Biological Process	GO:0032613	interleukin-10 production		0.00144	1	0.0368	0.282	2	63	FCGR2B,LILRB1
hE1 infected	GO: Biological Process	GO:0006469	negative regulation of protein kinase activity		0.00153	1	0.0378	0.289	3	261	GADD45B,NCK1,DUSP2
hE1 infected	GO: Biological Process	GO:0051607	defense response to virus		0.00157	1	0.0378	0.289	3	263	CRCP,SHFL,LILRB1
hE1 infected	GO: Biological Process	GO:0070663	regulation of leukocyte proliferation		0.00157	1	0.0378	0.289	3	263	FCGR2B,LILRB1,NCK1
hE1 infected	GO: Biological Process	GO:0031348	negative regulation of defense response		0.00166	1	0.0378	0.289	3	268	FCGR2B,LILRB1,AOAH
hE1 infected	GO: Biological Process	GO:0043317	regulation of cytotoxic T cell degranulation		0.00179	1	0.0378	0.289	1	2	FCGR2B
hE1 infected	GO: Biological Process	GO:0034342	response to type III interferon		0.00179	1	0.0378	0.289	1	2	SHFL
hE1 infected	GO: Biological Process	GO:2000170	positive regulation of peptidyl-cysteine S-nitrosylation		0.00179	1	0.0378	0.289	1	2	ACE
hE1 infected	GO: Biological Process	GO:0002316	follicular B cell differentiation		0.00179	1	0.0378	0.289	1	2	FCGR2B
hE1 infected	GO: Biological Process	GO:0043318	negative regulation of cytotoxic T cell degranulation		0.00179	1	0.0378	0.289	1	2	FCGR2B
hE1 infected	GO: Biological Process	GO:0001813	regulation of antibody-dependent cellular cytotoxicity		0.00179	1	0.0378	0.289	1	2	FCGR2B
hE1 infected	GO: Biological Process	GO:0001775	cell activation		0.00184	1	0.0381	0.291	6	1568	FCGR2B,JMJD6,LILRB1,TCF4,ADGRE5,NCK1
hE1 infected	GO: Biological Process	GO:0033673	negative regulation of kinase activity		0.00195	1	0.0387	0.296	3	284	GADD45B,NCK1,DUSP2
hE1 infected	GO: Biological Process	GO:0051707	response to other organism		0.00219	1	0.0387	0.296	6	1622	CRCP,ACE,FCGR2B,SHFL,LILRB1,NCK1
hE1 infected	GO: Biological Process	GO:0051048	negative regulation of secretion		0.0022	1	0.0387	0.296	3	296	ACE,FCGR2B,LILRB1
hE1 infected	GO: Biological Process	GO:0043207	response to external biotic stimulus		0.0022	1	0.0387	0.296	6	1624	CRCP,ACE,FCGR2B,SHFL,LILRB1,NCK1
hE1 infected	GO: Biological Process	GO:0051926	negative regulation of calcium ion transport		0.00225	1	0.0387	0.296	2	79	ACE,LILRB1
hE1 infected	GO: Biological Process	GO:0002709	regulation of T cell mediated immunity		0.0023	1	0.0387	0.296	2	80	FCGR2B,LILRB1
hE1 infected	GO: Biological Process	GO:0009607	response to biotic stimulus		0.0024	1	0.0387	0.296	6	1651	CRCP,ACE,FCGR2B,SHFL,LILRB1,NCK1
hE1 infected	GO: Biological Process	GO:0051962	positive regulation of nervous system development		0.00252	1	0.0387	0.296	4	665	ACE,TCF4,ADGRE5,NCK1
hE1 infected	GO: Biological Process	GO:0080134	regulation of response to stress		0.00264	1	0.0387	0.296	6	1683	ACE,FCGR2B,GADD45B,LILRB1,NCK1,AOAH
hE1 infected	GO: Biological Process	GO:0051348	negative regulation of transferase activity		0.00265	1	0.0387	0.296	3	316	GADD45B,NCK1,DUSP2
hE1 infected	GO: Biological Process	GO:0061515	myeloid cell development		0.00266	1	0.0387	0.296	2	86	JMJD6,LILRB1
hE1 infected	GO: Biological Process	GO:0050710	negative regulation of cytokine secretion		0.00266	1	0.0387	0.296	2	86	FCGR2B,LILRB1
hE1 infected	GO: Biological Process	GO:2001189	negative regulation of T cell activation via T cell receptor contact with antigen bound to MHC molecule on antigen presenting cell		0.00269	1	0.0387	0.296	1	3	LILRB1
hE1 infected	GO: Biological Process	GO:0002774	Fc receptor mediated inhibitory signaling pathway		0.00269	1	0.0387	0.296	1	3	LILRB1
hE1 infected	GO: Biological Process	GO:0036493	positive regulation of translation in response to endoplasmic reticulum stress		0.00269	1	0.0387	0.296	1	3	NCK1
hE1 infected	GO: Biological Process	GO:1903677	regulation of cap-independent translational initiation		0.00269	1	0.0387	0.296	1	3	NCK1
hE1 infected	GO: Biological Process	GO:0002191	cap-dependent translational initiation		0.00269	1	0.0387	0.296	1	3	NCK1
hE1 infected	GO: Biological Process	GO:0090264	regulation of immune complex clearance by monocytes and macrophages		0.00269	1	0.0387	0.296	1	3	FCGR2B
hE1 infected	GO: Biological Process	GO:0002266	follicular dendritic cell activation		0.00269	1	0.0387	0.296	1	3	FCGR2B
hE1 infected	GO: Biological Process	GO:1903679	positive regulation of cap-independent translational initiation		0.00269	1	0.0387	0.296	1	3	NCK1
hE1 infected	GO: Biological Process	GO:2001202	negative regulation of transforming growth factor-beta secretion		0.00269	1	0.0387	0.296	1	3	LILRB1
hE1 infected	GO: Biological Process	GO:0000103	sulfate assimilation		0.00269	1	0.0387	0.296	1	3	PAPSS2
hE1 infected	GO: Biological Process	GO:0002884	negative regulation of hypersensitivity		0.00269	1	0.0387	0.296	1	3	FCGR2B
hE1 infected	GO: Biological Process	GO:0002436	immune complex clearance by monocytes and macrophages		0.00269	1	0.0387	0.296	1	3	FCGR2B
hE1 infected	GO: Biological Process	GO:0060177	regulation of angiotensin metabolic process		0.00269	1	0.0387	0.296	1	3	ACE
hE1 infected	GO: Biological Process	GO:0050672	negative regulation of lymphocyte proliferation		0.00278	1	0.039	0.299	2	88	FCGR2B,LILRB1
hE1 infected	GO: Biological Process	GO:0032945	negative regulation of mononuclear cell proliferation		0.00278	1	0.039	0.299	2	88	FCGR2B,LILRB1
hE1 infected	GO: Biological Process	GO:1905897	regulation of response to endoplasmic reticulum stress		0.00284	1	0.0394	0.302	2	89	FCGR2B,NCK1
hE1 infected	GO: Biological Process	GO:0046651	lymphocyte proliferation		0.00292	1	0.04	0.306	3	327	FCGR2B,LILRB1,NCK1
hE1 infected	GO: Biological Process	GO:0001910	regulation of leukocyte mediated cytotoxicity		0.00297	1	0.0402	0.308	2	91	FCGR2B,LILRB1
hE1 infected	GO: Biological Process	GO:0070664	negative regulation of leukocyte proliferation		0.00316	1	0.0419	0.321	2	94	FCGR2B,LILRB1
hE1 infected	GO: Biological Process	GO:1903037	regulation of leukocyte cell-cell adhesion		0.00331	1	0.0419	0.321	3	342	FCGR2B,LILRB1,NCK1
hE1 infected	GO: Biological Process	GO:1903596	regulation of gap junction assembly		0.00358	1	0.0419	0.321	1	4	ACE
hE1 infected	GO: Biological Process	GO:0002434	immune complex clearance		0.00358	1	0.0419	0.321	1	4	FCGR2B
hE1 infected	GO: Biological Process	GO:2001183	negative regulation of interleukin-12 secretion		0.00358	1	0.0419	0.321	1	4	LILRB1
hE1 infected	GO: Biological Process	GO:2001180	negative regulation of interleukin-10 secretion		0.00358	1	0.0419	0.321	1	4	LILRB1
hE1 infected	GO: Biological Process	GO:0001788	antibody-dependent cellular cytotoxicity		0.00358	1	0.0419	0.321	1	4	FCGR2B
hE1 infected	GO: Biological Process	GO:0002605	negative regulation of dendritic cell antigen processing and presentation		0.00358	1	0.0419	0.321	1	4	FCGR2B
hE1 infected	GO: Biological Process	GO:0033030	negative regulation of neutrophil apoptotic process		0.00358	1	0.0419	0.321	1	4	FCGR2B
hE1 infected	GO: Biological Process	GO:1904690	positive regulation of cytoplasmic translational initiation		0.00358	1	0.0419	0.321	1	4	NCK1
hE1 infected	GO: Biological Process	GO:0043316	cytotoxic T cell degranulation		0.00358	1	0.0419	0.321	1	4	FCGR2B
hE1 infected	GO: Biological Process	GO:0002019	regulation of renal output by angiotensin		0.00358	1	0.0419	0.321	1	4	ACE
hE1 infected	GO: Biological Process	GO:2001201	regulation of transforming growth factor-beta secretion		0.00358	1	0.0419	0.321	1	4	LILRB1
hE1 infected	GO: Biological Process	GO:0009615	response to virus		0.00359	1	0.0419	0.321	3	352	CRCP,SHFL,LILRB1
hE1 infected	GO: Biological Process	GO:0050863	regulation of T cell activation		0.00382	1	0.0442	0.338	3	360	FCGR2B,LILRB1,NCK1
hE1 infected	GO: Biological Process	GO:2000106	regulation of leukocyte apoptotic process		0.004	1	0.0448	0.342	2	106	FCGR2B,LILRB1
hE1 infected	GO: Biological Process	GO:0042116	macrophage activation		0.00422	1	0.0448	0.342	2	109	FCGR2B,JMJD6
hE1 infected	GO: Biological Process	GO:0043065	positive regulation of apoptotic process		0.00436	1	0.0448	0.342	4	774	ACE,GADD45B,LILRB1,NCK1
hE1 infected	GO: Biological Process	GO:0007159	leukocyte cell-cell adhesion		0.00438	1	0.0448	0.342	3	378	FCGR2B,LILRB1,NCK1
hE1 infected	GO: Biological Process	GO:0002237	response to molecule of bacterial origin		0.00441	1	0.0448	0.342	3	379	ACE,FCGR2B,LILRB1
hE1 infected	GO: Biological Process	GO:0002309	T cell proliferation involved in immune response		0.00448	1	0.0448	0.342	1	5	LILRB1
hE1 infected	GO: Biological Process	GO:1903912	negative regulation of endoplasmic reticulum stress-induced eIF2 alpha phosphorylation		0.00448	1	0.0448	0.342	1	5	NCK1
hE1 infected	GO: Biological Process	GO:0016068	type I hypersensitivity		0.00448	1	0.0448	0.342	1	5	FCGR2B
hE1 infected	GO: Biological Process	GO:0001810	regulation of type I hypersensitivity		0.00448	1	0.0448	0.342	1	5	FCGR2B
hE1 infected	GO: Biological Process	GO:1904688	regulation of cytoplasmic translational initiation		0.00448	1	0.0448	0.342	1	5	NCK1
hE1 infected	GO: Biological Process	GO:1990441	negative regulation of transcription from RNA polymerase II promoter in response to endoplasmic reticulum stress		0.00448	1	0.0448	0.342	1	5	NCK1
hE1 infected	GO: Biological Process	GO:0035513	oxidative RNA demethylation		0.00448	1	0.0448	0.342	1	5	JMJD6
hE1 infected	GO: Biological Process	GO:1902564	negative regulation of neutrophil activation		0.00448	1	0.0448	0.342	1	5	FCGR2B
hE1 infected	GO: Biological Process	GO:1903898	negative regulation of PERK-mediated unfolded protein response		0.00448	1	0.0448	0.342	1	5	NCK1
hE1 infected	GO: Biological Process	GO:0045077	negative regulation of interferon-gamma biosynthetic process		0.00448	1	0.0448	0.342	1	5	LILRB1
hE1 infected	GO: Biological Process	GO:0002190	cap-independent translational initiation		0.00448	1	0.0448	0.342	1	5	NCK1
hE1 infected	GO: Biological Process	GO:0043068	positive regulation of programmed cell death		0.00454	1	0.0449	0.344	4	783	ACE,GADD45B,LILRB1,NCK1
hE1 infected	GO: Biological Process	GO:0006909	phagocytosis		0.00458	1	0.0449	0.344	3	384	FCGR2B,JMJD6,NCK1
hE1 infected	GO: Biological Process	GO:1902106	negative regulation of leukocyte differentiation		0.00477	1	0.0449	0.344	2	116	FCGR2B,LILRB1
hE1 infected	GO: Biological Process	GO:0031341	regulation of cell killing		0.00477	1	0.0449	0.344	2	116	FCGR2B,LILRB1
hE1 infected	GO: Biological Process	GO:0002286	T cell activation involved in immune response		0.00493	1	0.0449	0.344	2	118	FCGR2B,LILRB1
hE1 infected	GO: Biological Process	GO:0006954	inflammatory response		0.00528	1	0.0449	0.344	4	817	ACE,FCGR2B,ADGRE5,AOAH
hE1 infected	GO: Biological Process	GO:0001794	type IIa hypersensitivity		0.00537	1	0.0449	0.344	1	6	FCGR2B
hE1 infected	GO: Biological Process	GO:1900086	positive regulation of peptidyl-tyrosine autophosphorylation		0.00537	1	0.0449	0.344	1	6	ACE
hE1 infected	GO: Biological Process	GO:0050428	3'-phosphoadenosine 5'-phosphosulfate biosynthetic process		0.00537	1	0.0449	0.344	1	6	PAPSS2
hE1 infected	GO: Biological Process	GO:0002740	negative regulation of cytokine secretion involved in immune response		0.00537	1	0.0449	0.344	1	6	LILRB1
hE1 infected	GO: Biological Process	GO:0010815	bradykinin catabolic process		0.00537	1	0.0449	0.344	1	6	ACE
hE1 infected	GO: Biological Process	GO:2001205	negative regulation of osteoclast development		0.00537	1	0.0449	0.344	1	6	LILRB1
hE1 infected	GO: Biological Process	GO:0035546	interferon-beta secretion		0.00537	1	0.0449	0.344	1	6	LILRB1
hE1 infected	GO: Biological Process	GO:0014063	negative regulation of serotonin secretion		0.00537	1	0.0449	0.344	1	6	LILRB1
hE1 infected	GO: Biological Process	GO:0002445	type II hypersensitivity		0.00537	1	0.0449	0.344	1	6	FCGR2B
hE1 infected	GO: Biological Process	GO:0035547	regulation of interferon-beta secretion		0.00537	1	0.0449	0.344	1	6	LILRB1
hE1 infected	GO: Biological Process	GO:0002865	negative regulation of acute inflammatory response to antigenic stimulus		0.00537	1	0.0449	0.344	1	6	FCGR2B
hE1 infected	GO: Biological Process	GO:2001186	negative regulation of CD8-positive, alpha-beta T cell activation		0.00537	1	0.0449	0.344	1	6	LILRB1
hE1 infected	GO: Biological Process	GO:0002892	regulation of type II hypersensitivity		0.00537	1	0.0449	0.344	1	6	FCGR2B
hE1 infected	GO: Biological Process	GO:0038044	transforming growth factor-beta secretion		0.00537	1	0.0449	0.344	1	6	LILRB1
hE1 infected	GO: Biological Process	GO:0001796	regulation of type IIa hypersensitivity		0.00537	1	0.0449	0.344	1	6	FCGR2B
hE1 infected	GO: Biological Process	GO:0034036	purine ribonucleoside bisphosphate biosynthetic process		0.00537	1	0.0449	0.344	1	6	PAPSS2
hE1 infected	GO: Biological Process	GO:2001188	regulation of T cell activation via T cell receptor contact with antigen bound to MHC molecule on antigen presenting cell		0.00537	1	0.0449	0.344	1	6	LILRB1
hE1 infected	GO: Biological Process	GO:0046649	lymphocyte activation		0.00551	1	0.0458	0.35	4	827	FCGR2B,JMJD6,LILRB1,NCK1
hE1 infected	GO: Biological Process	GO:0002456	T cell mediated immunity		0.0056	1	0.0462	0.354	2	126	FCGR2B,LILRB1
hE1 infected	GO: Biological Process	GO:0001909	leukocyte mediated cytotoxicity		0.00569	1	0.0463	0.354	2	127	FCGR2B,LILRB1
hE1 infected	GO: Biological Process	GO:0050868	negative regulation of T cell activation		0.00569	1	0.0463	0.354	2	127	FCGR2B,LILRB1
hE1 infected	GO: Biological Process	GO:0050727	regulation of inflammatory response		0.00599	1	0.0474	0.362	3	423	ACE,FCGR2B,AOAH
hE1 infected	GO: Biological Process	GO:0071887	leukocyte apoptotic process		0.00604	1	0.0474	0.362	2	131	FCGR2B,LILRB1
hE1 infected	GO: Biological Process	GO:0036491	regulation of translation initiation in response to endoplasmic reticulum stress		0.00626	1	0.0474	0.362	1	7	NCK1
hE1 infected	GO: Biological Process	GO:1900084	regulation of peptidyl-tyrosine autophosphorylation		0.00626	1	0.0474	0.362	1	7	ACE
hE1 infected	GO: Biological Process	GO:0036492	eiF2alpha phosphorylation in response to endoplasmic reticulum stress		0.00626	1	0.0474	0.362	1	7	NCK1
hE1 infected	GO: Biological Process	GO:0060978	angiogenesis involved in coronary vascular morphogenesis		0.00626	1	0.0474	0.362	1	7	ACE
hE1 infected	GO: Biological Process	GO:0002767	immune response-inhibiting cell surface receptor signaling pathway		0.00626	1	0.0474	0.362	1	7	LILRB1
hE1 infected	GO: Biological Process	GO:0043654	recognition of apoptotic cell		0.00626	1	0.0474	0.362	1	7	JMJD6
hE1 infected	GO: Biological Process	GO:0032056	positive regulation of translation in response to stress		0.00626	1	0.0474	0.362	1	7	NCK1
hE1 infected	GO: Biological Process	GO:0002924	negative regulation of humoral immune response mediated by circulating immunoglobulin		0.00626	1	0.0474	0.362	1	7	FCGR2B
hE1 infected	GO: Biological Process	GO:2000669	negative regulation of dendritic cell apoptotic process		0.00626	1	0.0474	0.362	1	7	LILRB1
hE1 infected	GO: Biological Process	GO:0032479	regulation of type I interferon production		0.00631	1	0.0474	0.363	2	134	CRCP,LILRB1
hE1 infected	GO: Biological Process	GO:0045321	leukocyte activation		0.00642	1	0.048	0.367	5	1395	FCGR2B,JMJD6,LILRB1,ADGRE5,NCK1
hE1 infected	GO: Biological Process	GO:0032606	type I interferon production		0.00659	1	0.0489	0.374	2	137	CRCP,LILRB1
hE1 infected	GO: Biological Process	GO:0032102	negative regulation of response to external stimulus		0.00668	1	0.049	0.375	3	440	FCGR2B,LILRB1,AOAH
hE1 infected	GO: Biological Process	GO:0031347	regulation of defense response		0.0067	1	0.049	0.375	4	874	ACE,FCGR2B,LILRB1,AOAH
hE1 infected	GO: Biological Process	GO:0038096	Fc-gamma receptor signaling pathway involved in phagocytosis		0.00677	1	0.049	0.375	2	139	FCGR2B,NCK1
hE1 infected	GO: Biological Process	GO:0002433	immune response-regulating cell surface receptor signaling pathway involved in phagocytosis		0.00677	1	0.049	0.375	2	139	FCGR2B,NCK1
hE1 infected	Gene Family	471	CD molecules|Tumor necrosis factor superfamily	genenames.org	9.34e-05	0.00112	0.00112	0.00348	4	394	ACE,FCGR2B,LILRB1,ADGRE5
hE1 infected	Gene Family	1182	CD molecules|Inhibitory leukocyte immunoglobulin like receptors	genenames.org	0.00329	0.0395	0.0132	0.0409	1	5	LILRB1
hE1 infected	Gene Family	915	Adhesion G protein-coupled receptors, subfamily E	genenames.org	0.00329	0.0395	0.0132	0.0409	1	5	ADGRE5
hE1 infected	Gene Family	1198	Ras association domain family	genenames.org	0.00658	0.0789	0.0174	0.0539	1	10	RASSF1
hE1 infected	Gene Family	895	MAP kinase phosphatases	genenames.org	0.00723	0.0868	0.0174	0.0539	1	11	DUSP2
hE1 infected	Gene Family	805	ATP binding cassette subfamily A	genenames.org	0.0092	0.11	0.0184	0.0571	1	14	ABCA6
hE1 infected	Gene Family	778	Tubulins	genenames.org	0.017	0.204	0.0265	0.0822	1	26	TUBB4A
hE1 infected	Gene Family	609	Keratins, type II	genenames.org	0.0177	0.212	0.0265	0.0822	1	27	KRT7
hE1 infected	Gene Family	729	L ribosomal proteins	genenames.org	0.0331	0.398	0.0442	0.137	1	51	RPL7L1
hE1 uninfected	GO: Molecular Function	GO:0019978	interleukin-3 binding		2.88e-05	0.0103	0.00516	0.0333	2	3	CSF3R,IL3RA
hE1 uninfected	GO: Molecular Function	GO:0004912	interleukin-3 receptor activity		2.88e-05	0.0103	0.00516	0.0333	2	3	CSF3R,IL3RA
hE1 uninfected	GO: Biological Process	GO:0002682	regulation of immune system process		1.22e-10	2.51e-07	1.63e-07	1.33e-06	24	1787	MYO1G,HAVCR2,CORO1A,TRAFD1,CD14,CALM1,CSF3R,LAT2,CLEC4A,HLA-DQA2,CD40,PSMB8,TMEM176A,C1QC,CFP,CCL7,PSME1,PTGER4,TAP1,ARPC3,CLECL1,DNASE2,MILR1,HCLS1
hE1 uninfected	GO: Biological Process	GO:0002252	immune effector process		1.58e-10	3.25e-07	1.63e-07	1.33e-06	21	1338	DOCK2,MYO1G,HAVCR2,CORO1A,MAN2B1,CD14,LAT2,PRDX4,RNASET2,CD40,C1QC,IFIT5,CFP,LAMP2,APOBEC3C,CTSA,PTGER4,TAP1,ARPC3,MILR1,GAA
hE1 uninfected	GO: Biological Process	GO:0002443	leukocyte mediated immunity		1.24e-09	2.55e-06	8.49e-07	6.97e-06	17	922	DOCK2,MYO1G,HAVCR2,CORO1A,MAN2B1,CD14,LAT2,PRDX4,RNASET2,CD40,C1QC,CFP,LAMP2,CTSA,TAP1,MILR1,GAA
hE1 uninfected	GO: Biological Process	GO:0002366	leukocyte activation involved in immune response		3.64e-09	7.47e-06	1.61e-06	1.32e-05	15	735	DOCK2,HAVCR2,CORO1A,MAN2B1,CD14,LAT2,PRDX4,RNASET2,CD40,CFP,LAMP2,CTSA,PTGER4,MILR1,GAA
hE1 uninfected	GO: Biological Process	GO:0002263	cell activation involved in immune response		3.91e-09	8.04e-06	1.61e-06	1.32e-05	15	739	DOCK2,HAVCR2,CORO1A,MAN2B1,CD14,LAT2,PRDX4,RNASET2,CD40,CFP,LAMP2,CTSA,PTGER4,MILR1,GAA
hE1 uninfected	GO: Biological Process	GO:0045087	innate immune response		8.62e-09	1.77e-05	2.95e-06	2.42e-05	17	1049	HAVCR2,CORO1A,TRAFD1,GBP4,CD14,CLEC4A,HLA-DQA2,CAPG,PSMB8,C1QC,IFIT5,CFP,CCL7,APOBEC3C,PSME1,TRIM13,TAP1
hE1 uninfected	GO: Biological Process	GO:0098542	defense response to other organism		1.96e-08	4.02e-05	5.74e-06	4.71e-05	18	1258	HAVCR2,CORO1A,TRAFD1,GBP4,CD14,CLEC4A,HLA-DQA2,CAPG,CD40,PSMB8,C1QC,IFIT5,CFP,CCL7,APOBEC3C,PSME1,TRIM13,TAP1
hE1 uninfected	GO: Biological Process	GO:0043299	leukocyte degranulation		7.67e-08	0.000158	1.97e-05	0.000162	12	547	DOCK2,CORO1A,MAN2B1,CD14,LAT2,PRDX4,RNASET2,CFP,LAMP2,CTSA,MILR1,GAA
hE1 uninfected	GO: Biological Process	GO:0002275	myeloid cell activation involved in immune response		9.34e-08	0.000192	2.13e-05	0.000175	12	557	DOCK2,HAVCR2,MAN2B1,CD14,LAT2,PRDX4,RNASET2,CFP,LAMP2,CTSA,MILR1,GAA
hE1 uninfected	GO: Biological Process	GO:0061025	membrane fusion		1.3e-07	0.000267	2.67e-05	0.000219	16	1109	DOCK2,MYO1G,CORO1A,MAN2B1,CD14,CALM1,LAT2,PRDX4,ANXA7,RNASET2,CFP,LAMP2,CTSA,TAP1,MILR1,GAA
hE1 uninfected	GO: Biological Process	GO:0002684	positive regulation of immune system process		1.51e-07	0.000309	2.78e-05	0.000228	17	1276	MYO1G,HAVCR2,CORO1A,CD14,LAT2,CLEC4A,HLA-DQA2,CD40,PSMB8,C1QC,CFP,CCL7,PSME1,PTGER4,ARPC3,CLECL1,HCLS1
hE1 uninfected	GO: Biological Process	GO:0051707	response to other organism		1.72e-07	0.000354	2.78e-05	0.000228	19	1622	HAVCR2,CORO1A,TRAFD1,GBP4,CD14,CLEC4A,HLA-DQA2,CAPG,CD40,PSMB8,C1QC,IFIT5,CFP,CCL7,APOBEC3C,PSME1,TRIM13,PTGER4,TAP1
hE1 uninfected	GO: Biological Process	GO:0043207	response to external biotic stimulus		1.76e-07	0.000361	2.78e-05	0.000228	19	1624	HAVCR2,CORO1A,TRAFD1,GBP4,CD14,CLEC4A,HLA-DQA2,CAPG,CD40,PSMB8,C1QC,IFIT5,CFP,CCL7,APOBEC3C,PSME1,TRIM13,PTGER4,TAP1
hE1 uninfected	GO: Biological Process	GO:0006906	vesicle fusion		2.21e-07	0.000454	3.06e-05	0.000251	15	1003	DOCK2,MYO1G,CORO1A,MAN2B1,CD14,CALM1,LAT2,PRDX4,RNASET2,CFP,LAMP2,CTSA,TAP1,MILR1,GAA
hE1 uninfected	GO: Biological Process	GO:0009607	response to biotic stimulus		2.27e-07	0.000467	3.06e-05	0.000251	19	1651	HAVCR2,CORO1A,TRAFD1,GBP4,CD14,CLEC4A,HLA-DQA2,CAPG,CD40,PSMB8,C1QC,IFIT5,CFP,CCL7,APOBEC3C,PSME1,TRIM13,PTGER4,TAP1
hE1 uninfected	GO: Biological Process	GO:0090174	organelle membrane fusion		2.38e-07	0.00049	3.06e-05	0.000251	15	1009	DOCK2,MYO1G,CORO1A,MAN2B1,CD14,CALM1,LAT2,PRDX4,RNASET2,CFP,LAMP2,CTSA,TAP1,MILR1,GAA
hE1 uninfected	GO: Biological Process	GO:0050776	regulation of immune response		2.92e-07	0.000599	3.27e-05	0.000268	16	1177	MYO1G,HAVCR2,TRAFD1,CD14,CALM1,LAT2,CLEC4A,HLA-DQA2,CD40,PSMB8,C1QC,CFP,PSME1,TAP1,ARPC3,DNASE2
hE1 uninfected	GO: Biological Process	GO:0006952	defense response		2.96e-07	0.000607	3.27e-05	0.000268	20	1860	HAVCR2,CORO1A,TRAFD1,GBP4,CD14,CSF3R,CLEC4A,HLA-DQA2,CAPG,CD40,PSMB8,C1QC,IFIT5,CFP,CCL7,APOBEC3C,PSME1,TRIM13,PTGER4,TAP1
hE1 uninfected	GO: Biological Process	GO:0032940	secretion by cell		3.18e-07	0.000653	3.27e-05	0.000268	19	1687	DOCK2,MYO1G,HAVCR2,CORO1A,NAAA,MAN2B1,CD14,CALM1,LAT2,PRDX4,RNASET2,CD40,CFP,LAMP2,CTSA,PTGER4,CLECL1,MILR1,GAA
hE1 uninfected	GO: Biological Process	GO:0048284	organelle fusion		3.18e-07	0.000654	3.27e-05	0.000268	15	1032	DOCK2,MYO1G,CORO1A,MAN2B1,CD14,CALM1,LAT2,PRDX4,RNASET2,CFP,LAMP2,CTSA,TAP1,MILR1,GAA
hE1 uninfected	GO: Biological Process	GO:0140352	export from cell		4.95e-07	0.00102	4.84e-05	0.000397	19	1736	DOCK2,MYO1G,HAVCR2,CORO1A,NAAA,MAN2B1,CD14,CALM1,LAT2,PRDX4,RNASET2,CD40,CFP,LAMP2,CTSA,PTGER4,CLECL1,MILR1,GAA
hE1 uninfected	GO: Biological Process	GO:0045321	leukocyte activation		5.33e-07	0.0011	4.98e-05	0.000408	17	1395	DOCK2,HAVCR2,CORO1A,MAN2B1,CD14,LAT2,CLEC4A,PRDX4,RNASET2,CD40,CFP,LAMP2,CTSA,PTGER4,CLECL1,MILR1,GAA
hE1 uninfected	GO: Biological Process	GO:0140029	exocytic process		7.5e-07	0.00154	6.16e-05	0.000506	14	953	DOCK2,MYO1G,CORO1A,MAN2B1,CD14,CALM1,LAT2,PRDX4,RNASET2,CFP,LAMP2,CTSA,MILR1,GAA
hE1 uninfected	GO: Biological Process	GO:0006887	exocytosis		7.5e-07	0.00154	6.16e-05	0.000506	14	953	DOCK2,MYO1G,CORO1A,MAN2B1,CD14,CALM1,LAT2,PRDX4,RNASET2,CFP,LAMP2,CTSA,MILR1,GAA
hE1 uninfected	GO: Biological Process	GO:0099500	vesicle fusion to plasma membrane		7.5e-07	0.00154	6.16e-05	0.000506	14	953	DOCK2,MYO1G,CORO1A,MAN2B1,CD14,CALM1,LAT2,PRDX4,RNASET2,CFP,LAMP2,CTSA,MILR1,GAA
hE1 uninfected	GO: Biological Process	GO:0002274	myeloid leukocyte activation		8.39e-07	0.00172	6.63e-05	0.000544	12	684	DOCK2,HAVCR2,MAN2B1,CD14,LAT2,PRDX4,RNASET2,CFP,LAMP2,CTSA,MILR1,GAA
hE1 uninfected	GO: Biological Process	GO:0002444	myeloid leukocyte mediated immunity		9.97e-07	0.00205	7.59e-05	0.000622	11	569	DOCK2,MAN2B1,CD14,LAT2,PRDX4,RNASET2,CFP,LAMP2,CTSA,MILR1,GAA
hE1 uninfected	GO: Biological Process	GO:0045055	regulated exocytosis		1.08e-06	0.00221	7.9e-05	0.000648	13	837	DOCK2,CORO1A,MAN2B1,CD14,CALM1,LAT2,PRDX4,RNASET2,CFP,LAMP2,CTSA,MILR1,GAA
hE1 uninfected	GO: Biological Process	GO:0046903	secretion		1.19e-06	0.00245	8.44e-05	0.000693	19	1839	DOCK2,MYO1G,HAVCR2,CORO1A,NAAA,MAN2B1,CD14,CALM1,LAT2,PRDX4,RNASET2,CD40,CFP,LAMP2,CTSA,PTGER4,CLECL1,MILR1,GAA
hE1 uninfected	GO: Biological Process	GO:0001775	cell activation		2.69e-06	0.00552	0.000184	0.00151	17	1568	DOCK2,HAVCR2,CORO1A,MAN2B1,CD14,LAT2,CLEC4A,PRDX4,RNASET2,CD40,CFP,LAMP2,CTSA,PTGER4,CLECL1,MILR1,GAA
hE1 uninfected	GO: Biological Process	GO:0019725	cellular homeostasis		3.77e-06	0.00773	0.00025	0.00205	14	1093	SCO2,CORO1A,SLC9A9,CALM1,LPAR6,PRDX4,ANXA7,CD40,NUBP1,LAMP2,NCF4,CCL7,PTGER4,GAA
hE1 uninfected	GO: Biological Process	GO:0042590	antigen processing and presentation of exogenous peptide antigen via MHC class I		4.71e-06	0.00966	0.000302	0.00248	5	81	CLEC4A,PSMB8,NCF4,PSME1,TAP1
hE1 uninfected	GO: Biological Process	GO:0002764	immune response-regulating signaling pathway		7.82e-06	0.0161	0.000487	0.004	11	705	MYO1G,HAVCR2,CD14,CALM1,LAT2,CLEC4A,HLA-DQA2,CD40,PSMB8,PSME1,ARPC3
hE1 uninfected	GO: Biological Process	GO:0043901	negative regulation of multi-organism process		9.46e-06	0.0194	0.000572	0.00469	7	246	HAVCR2,TRAFD1,PRDX4,IFIT5,APOBEC3C,TRIM13,TAP1
hE1 uninfected	GO: Biological Process	GO:0002474	antigen processing and presentation of peptide antigen via MHC class I		1.32e-05	0.0272	0.000776	0.00637	5	100	CLEC4A,PSMB8,NCF4,PSME1,TAP1
hE1 uninfected	GO: Biological Process	GO:0001771	immunological synapse formation		1.45e-05	0.0299	0.000829	0.00681	3	16	DOCK2,HAVCR2,CORO1A
hE1 uninfected	GO: Biological Process	GO:0002253	activation of immune response		1.51e-05	0.0309	0.000836	0.00686	11	756	MYO1G,HAVCR2,CD14,LAT2,CLEC4A,HLA-DQA2,PSMB8,C1QC,CFP,PSME1,ARPC3
hE1 uninfected	GO: Biological Process	GO:0043312	neutrophil degranulation		1.56e-05	0.0319	0.00084	0.0069	9	488	DOCK2,MAN2B1,CD14,PRDX4,RNASET2,CFP,LAMP2,CTSA,GAA
hE1 uninfected	GO: Biological Process	GO:0002283	neutrophil activation involved in immune response		1.63e-05	0.0335	0.00085	0.00698	9	491	DOCK2,MAN2B1,CD14,PRDX4,RNASET2,CFP,LAMP2,CTSA,GAA
hE1 uninfected	GO: Biological Process	GO:0002478	antigen processing and presentation of exogenous peptide antigen		1.66e-05	0.034	0.00085	0.00698	6	178	CLEC4A,HLA-DQA2,PSMB8,NCF4,PSME1,TAP1
hE1 uninfected	GO: Biological Process	GO:0042119	neutrophil activation		1.94e-05	0.0399	0.000974	0.00799	9	502	DOCK2,MAN2B1,CD14,PRDX4,RNASET2,CFP,LAMP2,CTSA,GAA
hE1 uninfected	GO: Biological Process	GO:0019884	antigen processing and presentation of exogenous antigen		2.06e-05	0.0423	0.000997	0.00818	6	185	CLEC4A,HLA-DQA2,PSMB8,NCF4,PSME1,TAP1
hE1 uninfected	GO: Biological Process	GO:0002446	neutrophil mediated immunity		2.1e-05	0.0432	0.000997	0.00818	9	507	DOCK2,MAN2B1,CD14,PRDX4,RNASET2,CFP,LAMP2,CTSA,GAA
hE1 uninfected	GO: Biological Process	GO:0036230	granulocyte activation		2.14e-05	0.0439	0.000997	0.00818	9	508	DOCK2,MAN2B1,CD14,PRDX4,RNASET2,CFP,LAMP2,CTSA,GAA
hE1 uninfected	GO: Biological Process	GO:0050778	positive regulation of immune response		2.25e-05	0.0463	0.00103	0.00844	12	944	MYO1G,HAVCR2,CD14,LAT2,CLEC4A,HLA-DQA2,CD40,PSMB8,C1QC,CFP,PSME1,ARPC3
hE1 uninfected	GO: Biological Process	GO:0034097	response to cytokine		2.52e-05	0.0517	0.00113	0.00923	14	1292	PNPT1,IL13RA1,CORO1A,GBP4,CD14,CSF3R,HLA-DQA2,CAPG,CD40,PSMB8,CCL7,PSME1,IL3RA,HCLS1
hE1 uninfected	GO: Biological Process	GO:0002768	immune response-regulating cell surface receptor signaling pathway		2.72e-05	0.056	0.00119	0.00973	9	524	MYO1G,CALM1,LAT2,CLEC4A,HLA-DQA2,CD40,PSMB8,PSME1,ARPC3
hE1 uninfected	GO: Biological Process	GO:0048002	antigen processing and presentation of peptide antigen		2.77e-05	0.0569	0.00119	0.00973	6	195	CLEC4A,HLA-DQA2,PSMB8,NCF4,PSME1,TAP1
hE1 uninfected	GO: Biological Process	GO:0043900	regulation of multi-organism process		3.72e-05	0.0764	0.00156	0.0128	11	834	HAVCR2,TRAFD1,CD14,CLEC4A,PRDX4,PSMB8,IFIT5,APOBEC3C,PSME1,TRIM13,TAP1
hE1 uninfected	GO: Biological Process	GO:0071345	cellular response to cytokine stimulus		4.81e-05	0.0988	0.00198	0.0162	13	1191	PNPT1,IL13RA1,CORO1A,GBP4,CSF3R,HLA-DQA2,CAPG,CD40,PSMB8,CCL7,PSME1,IL3RA,HCLS1
hE1 uninfected	GO: Biological Process	GO:0030003	cellular cation homeostasis		7.09e-05	0.146	0.00286	0.0234	10	739	SCO2,CORO1A,SLC9A9,CALM1,LPAR6,ANXA7,CD40,NUBP1,CCL7,PTGER4
hE1 uninfected	GO: Biological Process	GO:0002479	antigen processing and presentation of exogenous peptide antigen via MHC class I, TAP-dependent		7.98e-05	0.164	0.00315	0.0259	4	75	PSMB8,NCF4,PSME1,TAP1
hE1 uninfected	GO: Biological Process	GO:0019882	antigen processing and presentation		8.21e-05	0.169	0.00315	0.0259	6	237	CLEC4A,HLA-DQA2,PSMB8,NCF4,PSME1,TAP1
hE1 uninfected	GO: Biological Process	GO:0006873	cellular ion homeostasis		8.29e-05	0.17	0.00315	0.0259	10	753	SCO2,CORO1A,SLC9A9,CALM1,LPAR6,ANXA7,CD40,NUBP1,CCL7,PTGER4
hE1 uninfected	GO: Biological Process	GO:0051091	positive regulation of DNA-binding transcription factor activity		8.6e-05	0.177	0.00321	0.0264	9	608	HAVCR2,CD14,PRDX4,CD40,PSMB8,IFIT5,PSME1,TRIM13,HCLS1
hE1 uninfected	GO: Biological Process	GO:0038156	interleukin-3-mediated signaling pathway		9.03e-05	0.186	0.00331	0.0272	2	5	CSF3R,IL3RA
hE1 uninfected	GO: Biological Process	GO:0038093	Fc receptor signaling pathway		9.41e-05	0.193	0.00339	0.0278	6	243	MYO1G,CALM1,LAT2,PSMB8,PSME1,ARPC3
hE1 uninfected	GO: Biological Process	GO:0051092	positive regulation of NF-kappaB transcription factor activity		0.000118	0.241	0.00416	0.0341	8	493	HAVCR2,CD14,PRDX4,CD40,PSMB8,IFIT5,PSME1,TRIM13
hE1 uninfected	GO: Biological Process	GO:0002520	immune system development		0.000145	0.298	0.00505	0.0414	12	1145	DOCK2,HAVCR2,CSF3R,CD40,PSMB8,TMEM176A,C1QC,PSME1,PTGER4,IL3RA,DNASE2,HCLS1
hE1 uninfected	GO: Biological Process	GO:0006875	cellular metal ion homeostasis		0.000166	0.34	0.00566	0.0465	9	663	SCO2,CORO1A,CALM1,LPAR6,ANXA7,CD40,NUBP1,CCL7,PTGER4
hE1 uninfected	GO: Biological Process	GO:0002683	negative regulation of immune system process		0.000172	0.352	0.00578	0.0474	8	521	HAVCR2,TRAFD1,CD14,TMEM176A,C1QC,PTGER4,TAP1,MILR1
hE1 uninfected	GO: Biological Process	GO:0002757	immune response-activating signal transduction		0.000175	0.36	0.0058	0.0476	9	668	MYO1G,HAVCR2,CD14,LAT2,CLEC4A,HLA-DQA2,PSMB8,PSME1,ARPC3
hE1 uninfected	GO: Biological Process	GO:0055080	cation homeostasis		0.000188	0.385	0.00612	0.0502	10	832	SCO2,CORO1A,SLC9A9,CALM1,LPAR6,ANXA7,CD40,NUBP1,CCL7,PTGER4
hE1 uninfected	GO: Biological Process	GO:0098771	inorganic ion homeostasis		0.000215	0.441	0.00689	0.0565	10	846	SCO2,CORO1A,SLC9A9,CALM1,LPAR6,ANXA7,CD40,NUBP1,CCL7,PTGER4
hE1 uninfected	GO: Biological Process	GO:0016050	vesicle organization		0.000224	0.46	0.00707	0.058	15	1785	DOCK2,MYO1G,CORO1A,MAN2B1,CD14,CALM1,LAT2,PRDX4,RNASET2,CFP,LAMP2,CTSA,TAP1,MILR1,GAA
hE1 uninfected	GO: Biological Process	GO:0036016	cellular response to interleukin-3		0.000323	0.663	0.00989	0.0811	2	9	CSF3R,IL3RA
hE1 uninfected	GO: Biological Process	GO:0036015	response to interleukin-3		0.000323	0.663	0.00989	0.0811	2	9	CSF3R,IL3RA
hE1 uninfected	GO: Biological Process	GO:0055065	metal ion homeostasis		0.000403	0.828	0.0122	0.1	9	748	SCO2,CORO1A,CALM1,LPAR6,ANXA7,CD40,NUBP1,CCL7,PTGER4
hE1 uninfected	GO: Biological Process	GO:0050801	ion homeostasis		0.000412	0.846	0.0123	0.101	10	918	SCO2,CORO1A,SLC9A9,CALM1,LPAR6,ANXA7,CD40,NUBP1,CCL7,PTGER4
hE1 uninfected	GO: Biological Process	GO:0055082	cellular chemical homeostasis		0.000456	0.937	0.0134	0.11	10	930	SCO2,CORO1A,SLC9A9,CALM1,LPAR6,ANXA7,CD40,NUBP1,CCL7,PTGER4
hE1 uninfected	GO: Biological Process	GO:0051090	regulation of DNA-binding transcription factor activity		0.000484	0.994	0.014	0.115	9	767	HAVCR2,CD14,PRDX4,CD40,PSMB8,IFIT5,PSME1,TRIM13,HCLS1
hE1 uninfected	GO: Biological Process	GO:1902533	positive regulation of intracellular signal transduction		0.000499	1	0.0142	0.117	11	1121	DOCK2,HAVCR2,CD14,CALM1,LPAR6,CD40,IFIT5,CCL7,TRIM13,PTGER4,HCLS1
hE1 uninfected	GO: Biological Process	GO:0045088	regulation of innate immune response		0.000605	1	0.017	0.14	7	479	HAVCR2,TRAFD1,CD14,CLEC4A,PSMB8,PSME1,TAP1
hE1 uninfected	GO: Biological Process	GO:0002429	immune response-activating cell surface receptor signaling pathway		0.000675	1	0.0187	0.154	7	488	MYO1G,LAT2,CLEC4A,HLA-DQA2,PSMB8,PSME1,ARPC3
hE1 uninfected	GO: Biological Process	GO:0030097	hemopoiesis		0.00104	1	0.0283	0.233	10	1034	DOCK2,CSF3R,PSMB8,TMEM176A,C1QC,PSME1,PTGER4,IL3RA,DNASE2,HCLS1
hE1 uninfected	GO: Biological Process	GO:0061684	chaperone-mediated autophagy		0.00106	1	0.0285	0.234	2	16	LAMP2,CTSA
hE1 uninfected	GO: Biological Process	GO:0006909	phagocytosis		0.00108	1	0.0285	0.234	6	384	DOCK2,MYO1G,CORO1A,CD14,NCF4,ARPC3
hE1 uninfected	GO: Biological Process	GO:0006874	cellular calcium ion homeostasis		0.00108	1	0.0285	0.234	7	529	CORO1A,CALM1,LPAR6,ANXA7,CD40,CCL7,PTGER4
hE1 uninfected	GO: Biological Process	GO:0002449	lymphocyte mediated immunity		0.0012	1	0.031	0.255	6	392	MYO1G,HAVCR2,CORO1A,CD40,C1QC,TAP1
hE1 uninfected	GO: Biological Process	GO:0050671	positive regulation of lymphocyte proliferation		0.00121	1	0.031	0.255	4	153	HAVCR2,CORO1A,CD40,CLECL1
hE1 uninfected	GO: Biological Process	GO:0009057	macromolecule catabolic process		0.00125	1	0.0314	0.257	12	1454	RNF144B,PNPT1,CALM1,ARRDC1,RNASET2,PSMB8,LAMP2,PSME1,TRIM13,CTSA,DNASE2,GAA
hE1 uninfected	GO: Biological Process	GO:0045824	negative regulation of innate immune response		0.00126	1	0.0314	0.257	3	70	HAVCR2,TRAFD1,TAP1
hE1 uninfected	GO: Biological Process	GO:0032946	positive regulation of mononuclear cell proliferation		0.00127	1	0.0314	0.257	4	155	HAVCR2,CORO1A,CD40,CLECL1
hE1 uninfected	GO: Biological Process	GO:0055074	calcium ion homeostasis		0.0013	1	0.0317	0.26	7	546	CORO1A,CALM1,LPAR6,ANXA7,CD40,CCL7,PTGER4
hE1 uninfected	GO: Biological Process	GO:0042267	natural killer cell mediated cytotoxicity		0.00137	1	0.0331	0.271	3	72	HAVCR2,CORO1A,TAP1
hE1 uninfected	GO: Biological Process	GO:0002250	adaptive immune response		0.00138	1	0.0331	0.271	8	715	MYO1G,HAVCR2,LAT2,CLEC4A,HLA-DQA2,CD40,C1QC,TAP1
hE1 uninfected	GO: Biological Process	GO:0048534	hematopoietic or lymphoid organ development		0.00146	1	0.034	0.279	10	1082	DOCK2,CSF3R,PSMB8,TMEM176A,C1QC,PSME1,PTGER4,IL3RA,DNASE2,HCLS1
hE1 uninfected	GO: Biological Process	GO:0008360	regulation of cell shape		0.00146	1	0.034	0.279	4	161	CORO1A,ANXA7,CCL7,EPB41L3
hE1 uninfected	GO: Biological Process	GO:0030852	regulation of granulocyte differentiation		0.0015	1	0.0341	0.28	2	19	C1QC,HCLS1
hE1 uninfected	GO: Biological Process	GO:0002831	regulation of response to biotic stimulus		0.00153	1	0.0341	0.28	7	562	HAVCR2,TRAFD1,CD14,CLEC4A,PSMB8,PSME1,TAP1
hE1 uninfected	GO: Biological Process	GO:0002228	natural killer cell mediated immunity		0.00154	1	0.0341	0.28	3	75	HAVCR2,CORO1A,TAP1
hE1 uninfected	GO: Biological Process	GO:0042531	positive regulation of tyrosine phosphorylation of STAT protein		0.00154	1	0.0341	0.28	3	75	CD40,PTGER4,HCLS1
hE1 uninfected	GO: Biological Process	GO:0070665	positive regulation of leukocyte proliferation		0.00156	1	0.0341	0.28	4	164	HAVCR2,CORO1A,CD40,CLECL1
hE1 uninfected	GO: Biological Process	GO:0072503	cellular divalent inorganic cation homeostasis		0.00156	1	0.0341	0.28	7	564	CORO1A,CALM1,LPAR6,ANXA7,CD40,CCL7,PTGER4
hE1 uninfected	GO: Biological Process	GO:0110053	regulation of actin filament organization		0.00158	1	0.0341	0.28	5	279	CORO1A,CAPG,PTGER4,ARPC3,HCLS1
hE1 uninfected	GO: Biological Process	GO:0007249	I-kappaB kinase/NF-kappaB signaling		0.00163	1	0.0348	0.286	5	281	CD14,PRDX4,CD40,IFIT5,TRIM13
hE1 uninfected	GO: Biological Process	GO:0032720	negative regulation of tumor necrosis factor production		0.00166	1	0.0352	0.289	3	77	HAVCR2,CLEC4A,PTGER4
hE1 uninfected	GO: Biological Process	GO:0045454	cell redox homeostasis		0.00173	1	0.0362	0.297	3	78	SCO2,PRDX4,NCF4
hE1 uninfected	GO: Biological Process	GO:0009988	cell-cell recognition		0.00179	1	0.0368	0.302	3	79	DOCK2,HAVCR2,CORO1A
hE1 uninfected	GO: Biological Process	GO:1903556	negative regulation of tumor necrosis factor superfamily cytokine production		0.00179	1	0.0368	0.302	3	79	HAVCR2,CLEC4A,PTGER4
hE1 uninfected	GO: Biological Process	GO:0038095	Fc-epsilon receptor signaling pathway		0.00182	1	0.037	0.303	4	171	CALM1,LAT2,PSMB8,PSME1
hE1 uninfected	GO: Biological Process	GO:0045953	negative regulation of natural killer cell mediated cytotoxicity		0.00184	1	0.037	0.304	2	21	HAVCR2,TAP1
hE1 uninfected	GO: Biological Process	GO:0030833	regulation of actin filament polymerization		0.00186	1	0.037	0.304	4	172	CORO1A,CAPG,ARPC3,HCLS1
hE1 uninfected	GO: Biological Process	GO:0002716	negative regulation of natural killer cell mediated immunity		0.00202	1	0.0386	0.317	2	22	HAVCR2,TAP1
hE1 uninfected	GO: Biological Process	GO:0072507	divalent inorganic cation homeostasis		0.00202	1	0.0386	0.317	7	590	CORO1A,CALM1,LPAR6,ANXA7,CD40,CCL7,PTGER4
hE1 uninfected	GO: Biological Process	GO:0045649	regulation of macrophage differentiation		0.00221	1	0.0386	0.317	2	23	C1QC,HCLS1
hE1 uninfected	GO: Biological Process	GO:0046716	muscle cell cellular homeostasis		0.0024	1	0.0386	0.317	2	24	LAMP2,GAA
hE1 uninfected	GO: Biological Process	GO:0072321	chaperone-mediated protein transport		0.0024	1	0.0386	0.317	2	24	LAMP2,CTSA
hE1 uninfected	GO: Biological Process	GO:0032680	regulation of tumor necrosis factor production		0.00247	1	0.0386	0.317	4	186	HAVCR2,CD14,CLEC4A,PTGER4
hE1 uninfected	GO: Biological Process	GO:0002758	innate immune response-activating signal transduction		0.00253	1	0.0386	0.317	5	311	HAVCR2,CD14,CLEC4A,PSMB8,PSME1
hE1 uninfected	GO: Biological Process	GO:0071346	cellular response to interferon-gamma		0.00257	1	0.0386	0.317	4	188	GBP4,HLA-DQA2,CAPG,CCL7
hE1 uninfected	GO: Biological Process	GO:0044270	cellular nitrogen compound catabolic process		0.00259	1	0.0386	0.317	7	617	BLVRA,PNPT1,RNASET2,PSMB8,APOBEC3C,PSME1,DNASE2
hE1 uninfected	GO: Biological Process	GO:0001911	negative regulation of leukocyte mediated cytotoxicity		0.00261	1	0.0386	0.317	2	25	HAVCR2,TAP1
hE1 uninfected	GO: Biological Process	GO:0032640	tumor necrosis factor production		0.00261	1	0.0386	0.317	4	189	HAVCR2,CD14,CLEC4A,PTGER4
hE1 uninfected	GO: Biological Process	GO:1903555	regulation of tumor necrosis factor superfamily cytokine production		0.00261	1	0.0386	0.317	4	189	HAVCR2,CD14,CLEC4A,PTGER4
hE1 uninfected	GO: Biological Process	GO:0046700	heterocycle catabolic process		0.00262	1	0.0386	0.317	7	618	BLVRA,PNPT1,RNASET2,PSMB8,APOBEC3C,PSME1,DNASE2
hE1 uninfected	GO: Biological Process	GO:0008064	regulation of actin polymerization or depolymerization		0.00266	1	0.0386	0.317	4	190	CORO1A,CAPG,ARPC3,HCLS1
hE1 uninfected	GO: Biological Process	GO:0030041	actin filament polymerization		0.00277	1	0.0386	0.317	4	192	CORO1A,CAPG,ARPC3,HCLS1
hE1 uninfected	GO: Biological Process	GO:0005980	glycogen catabolic process		0.00282	1	0.0386	0.317	2	26	CALM1,GAA
hE1 uninfected	GO: Biological Process	GO:0030832	regulation of actin filament length		0.00282	1	0.0386	0.317	4	193	CORO1A,CAPG,ARPC3,HCLS1
hE1 uninfected	GO: Biological Process	GO:0042509	regulation of tyrosine phosphorylation of STAT protein		0.00285	1	0.0386	0.317	3	93	CD40,PTGER4,HCLS1
hE1 uninfected	GO: Biological Process	GO:1903901	negative regulation of viral life cycle		0.00285	1	0.0386	0.317	3	93	IFIT5,APOBEC3C,TRIM13
hE1 uninfected	GO: Biological Process	GO:0071706	tumor necrosis factor superfamily cytokine production		0.00287	1	0.0386	0.317	4	194	HAVCR2,CD14,CLEC4A,PTGER4
hE1 uninfected	GO: Biological Process	GO:0019439	aromatic compound catabolic process		0.00289	1	0.0386	0.317	7	629	BLVRA,PNPT1,RNASET2,PSMB8,APOBEC3C,PSME1,DNASE2
hE1 uninfected	GO: Biological Process	GO:0034612	response to tumor necrosis factor		0.0029	1	0.0386	0.317	5	321	CD14,CD40,PSMB8,CCL7,PSME1
hE1 uninfected	GO: Biological Process	GO:0009967	positive regulation of signal transduction		0.00296	1	0.0386	0.317	13	1831	DOCK2,HAVCR2,CD14,CALM1,LPAR6,CD40,PSMB8,IFIT5,CCL7,PSME1,TRIM13,PTGER4,HCLS1
hE1 uninfected	GO: Biological Process	GO:0038061	NIK/NF-kappaB signaling		0.00304	1	0.0386	0.317	4	197	HAVCR2,CD14,PSMB8,PSME1
hE1 uninfected	GO: Biological Process	GO:0009251	glucan catabolic process		0.00304	1	0.0386	0.317	2	27	CALM1,GAA
hE1 uninfected	GO: Biological Process	GO:0072677	eosinophil migration		0.00304	1	0.0386	0.317	2	27	CCL7,PTGER4
hE1 uninfected	GO: Biological Process	GO:1904458	regulation of substance P secretion		0.00305	1	0.0386	0.317	1	1	PTGER4
hE1 uninfected	GO: Biological Process	GO:0071656	negative regulation of granulocyte colony-stimulating factor production		0.00305	1	0.0386	0.317	1	1	HAVCR2
hE1 uninfected	GO: Biological Process	GO:0000968	tRNA exon ligation		0.00305	1	0.0386	0.317	1	1	RTCB
hE1 uninfected	GO: Biological Process	GO:1904336	negative regulation of ductus arteriosus closure		0.00305	1	0.0386	0.317	1	1	PTGER4
hE1 uninfected	GO: Biological Process	GO:0097222	mitochondrial mRNA polyadenylation		0.00305	1	0.0386	0.317	1	1	PNPT1
hE1 uninfected	GO: Biological Process	GO:2000419	regulation of eosinophil extravasation		0.00305	1	0.0386	0.317	1	1	PTGER4
hE1 uninfected	GO: Biological Process	GO:1904364	positive regulation of calcitonin secretion		0.00305	1	0.0386	0.317	1	1	PTGER4
hE1 uninfected	GO: Biological Process	GO:0042466	chemokinesis		0.00305	1	0.0386	0.317	1	1	PTGER4
hE1 uninfected	GO: Biological Process	GO:0043181	vacuolar sequestering		0.00305	1	0.0386	0.317	1	1	GAA
hE1 uninfected	GO: Biological Process	GO:0036161	calcitonin secretion		0.00305	1	0.0386	0.317	1	1	PTGER4
hE1 uninfected	GO: Biological Process	GO:1904460	positive regulation of substance P secretion		0.00305	1	0.0386	0.317	1	1	PTGER4
hE1 uninfected	GO: Biological Process	GO:1990793	substance P secretion, neurotransmission		0.00305	1	0.0386	0.317	1	1	PTGER4
hE1 uninfected	GO: Biological Process	GO:1904494	regulation of substance P secretion, neurotransmission		0.00305	1	0.0386	0.317	1	1	PTGER4
hE1 uninfected	GO: Biological Process	GO:0032712	negative regulation of interleukin-3 production		0.00305	1	0.0386	0.317	1	1	HAVCR2
hE1 uninfected	GO: Biological Process	GO:2000420	negative regulation of eosinophil extravasation		0.00305	1	0.0386	0.317	1	1	PTGER4
hE1 uninfected	GO: Biological Process	GO:0000378	RNA exon ligation		0.00305	1	0.0386	0.317	1	1	RTCB
hE1 uninfected	GO: Biological Process	GO:1904471	negative regulation of endothelin secretion		0.00305	1	0.0386	0.317	1	1	PTGER4
hE1 uninfected	GO: Biological Process	GO:1904362	regulation of calcitonin secretion		0.00305	1	0.0386	0.317	1	1	PTGER4
hE1 uninfected	GO: Biological Process	GO:0000971	tRNA exon ligation utilizing 2',3' cyclic phosphate of 5'-exon as source of linkage phosphate		0.00305	1	0.0386	0.317	1	1	RTCB
hE1 uninfected	GO: Biological Process	GO:0060820	inactivation of X chromosome by heterochromatin assembly		0.00305	1	0.0386	0.317	1	1	SMCHD1
hE1 uninfected	GO: Biological Process	GO:1904365	regulation of chemokinesis		0.00305	1	0.0386	0.317	1	1	PTGER4
hE1 uninfected	GO: Biological Process	GO:0002470	plasmacytoid dendritic cell antigen processing and presentation		0.00305	1	0.0386	0.317	1	1	CLEC4A
hE1 uninfected	GO: Biological Process	GO:1904335	regulation of ductus arteriosus closure		0.00305	1	0.0386	0.317	1	1	PTGER4
hE1 uninfected	GO: Biological Process	GO:0072682	eosinophil extravasation		0.00305	1	0.0386	0.317	1	1	PTGER4
hE1 uninfected	GO: Biological Process	GO:0071976	cell gliding		0.00305	1	0.0386	0.317	1	1	MYO1G
hE1 uninfected	GO: Biological Process	GO:1904367	positive regulation of chemokinesis		0.00305	1	0.0386	0.317	1	1	PTGER4
hE1 uninfected	GO: Biological Process	GO:1904466	positive regulation of matrix metallopeptidase secretion		0.00305	1	0.0386	0.317	1	1	PTGER4
hE1 uninfected	GO: Biological Process	GO:1901257	negative regulation of macrophage colony-stimulating factor production		0.00305	1	0.0386	0.317	1	1	HAVCR2
hE1 uninfected	GO: Biological Process	GO:0120117	T cell meandering migration		0.00305	1	0.0386	0.317	1	1	MYO1G
hE1 uninfected	GO: Biological Process	GO:0090616	mitochondrial mRNA 3'-end processing		0.00305	1	0.0386	0.317	1	1	PNPT1
hE1 uninfected	GO: Biological Process	GO:1904496	positive regulation of substance P secretion, neurotransmission		0.00305	1	0.0386	0.317	1	1	PTGER4
hE1 uninfected	GO: Biological Process	GO:0042465	kinesis		0.00305	1	0.0386	0.317	1	1	PTGER4
hE1 uninfected	GO: Biological Process	GO:1990772	substance P secretion		0.00305	1	0.0386	0.317	1	1	PTGER4
hE1 uninfected	GO: Biological Process	GO:0044265	cellular macromolecule catabolic process		0.0031	1	0.0389	0.319	10	1199	RNF144B,PNPT1,ARRDC1,RNASET2,PSMB8,LAMP2,PSME1,TRIM13,CTSA,DNASE2
hE1 uninfected	GO: Biological Process	GO:0019221	cytokine-mediated signaling pathway		0.00311	1	0.0389	0.319	8	814	IL13RA1,CSF3R,HLA-DQA2,CD40,PSMB8,CCL7,PSME1,IL3RA
hE1 uninfected	GO: Biological Process	GO:0046651	lymphocyte proliferation		0.00314	1	0.0391	0.321	5	327	DOCK2,HAVCR2,CORO1A,CD40,CLECL1
hE1 uninfected	GO: Biological Process	GO:0007260	tyrosine phosphorylation of STAT protein		0.00321	1	0.0397	0.326	3	97	CD40,PTGER4,HCLS1
hE1 uninfected	GO: Biological Process	GO:0002285	lymphocyte activation involved in immune response		0.00326	1	0.0397	0.326	4	201	HAVCR2,CORO1A,CD40,PTGER4
hE1 uninfected	GO: Biological Process	GO:0035458	cellular response to interferon-beta		0.00326	1	0.0397	0.326	2	28	PNPT1,GBP4
hE1 uninfected	GO: Biological Process	GO:0032943	mononuclear cell proliferation		0.00326	1	0.0397	0.326	5	330	DOCK2,HAVCR2,CORO1A,CD40,CLECL1
hE1 uninfected	GO: Biological Process	GO:0002218	activation of innate immune response		0.00331	1	0.04	0.328	5	331	HAVCR2,CD14,CLEC4A,PSMB8,PSME1
hE1 uninfected	GO: Biological Process	GO:0032101	regulation of response to external stimulus		0.00339	1	0.0406	0.333	10	1214	HAVCR2,TRAFD1,CD14,CALM1,CLEC4A,PSMB8,CCL7,PSME1,PTGER4,TAP1
hE1 uninfected	GO: Biological Process	GO:0046427	positive regulation of receptor signaling pathway via JAK-STAT		0.0034	1	0.0406	0.333	3	99	CD40,PTGER4,HCLS1
hE1 uninfected	GO: Biological Process	GO:0046649	lymphocyte activation		0.00342	1	0.0406	0.333	8	827	DOCK2,HAVCR2,CORO1A,LAT2,CLEC4A,CD40,PTGER4,CLECL1
hE1 uninfected	GO: Biological Process	GO:0043254	regulation of protein complex assembly		0.00348	1	0.0411	0.337	6	485	CORO1A,CAPG,LAMP2,PTGER4,ARPC3,HCLS1
hE1 uninfected	GO: Biological Process	GO:0044247	cellular polysaccharide catabolic process		0.0035	1	0.0411	0.337	2	29	CALM1,GAA
hE1 uninfected	GO: Biological Process	GO:0034341	response to interferon-gamma		0.00362	1	0.0423	0.347	4	207	GBP4,HLA-DQA2,CAPG,CCL7
hE1 uninfected	GO: Biological Process	GO:0031342	negative regulation of cell killing		0.00374	1	0.0432	0.354	2	30	HAVCR2,TAP1
hE1 uninfected	GO: Biological Process	GO:0006517	protein deglycosylation		0.00374	1	0.0432	0.354	2	30	MAN2B1,TRIM13
hE1 uninfected	GO: Biological Process	GO:1904894	positive regulation of receptor signaling pathway via STAT		0.00381	1	0.0437	0.358	3	103	CD40,PTGER4,HCLS1
hE1 uninfected	GO: Biological Process	GO:0042832	defense response to protozoan		0.00399	1	0.0453	0.372	2	31	GBP4,CD40
hE1 uninfected	GO: Biological Process	GO:0000272	polysaccharide catabolic process		0.00399	1	0.0453	0.372	2	31	CALM1,GAA
hE1 uninfected	GO: Biological Process	GO:1901361	organic cyclic compound catabolic process		0.00415	1	0.0469	0.385	7	672	BLVRA,PNPT1,RNASET2,PSMB8,APOBEC3C,PSME1,DNASE2
hE1 uninfected	GO: Biological Process	GO:0002832	negative regulation of response to biotic stimulus		0.00435	1	0.0488	0.4	3	108	HAVCR2,TRAFD1,TAP1
hE1 uninfected	GO: Cellular Component	GO:0043202	lysosomal lumen		3.77e-07	0.000113	0.000113	0.000709	6	95	NAAA,MAN2B1,RNASET2,LAMP2,CTSA,GAA
hE1 uninfected	GO: Cellular Component	GO:0005764	lysosome		1.49e-06	0.000444	0.00015	0.000942	12	739	NAAA,MAN2B1,LAT2,HLA-DQA2,RNASET2,SLC35F6,LAMP2,NCF4,CTSA,DNASE2,MILR1,GAA
hE1 uninfected	GO: Cellular Component	GO:0000323	lytic vacuole		1.51e-06	0.00045	0.00015	0.000942	12	740	NAAA,MAN2B1,LAT2,HLA-DQA2,RNASET2,SLC35F6,LAMP2,NCF4,CTSA,DNASE2,MILR1,GAA
hE1 uninfected	GO: Cellular Component	GO:0005775	vacuolar lumen		1.24e-05	0.0037	0.000926	0.00581	6	173	NAAA,MAN2B1,RNASET2,LAMP2,CTSA,GAA
hE1 uninfected	GO: Cellular Component	GO:0044433	cytoplasmic vesicle part		2.97e-05	0.00887	0.00178	0.0111	15	1528	DOCK2,CORO1A,SLC9A9,MAN2B1,CD14,HLA-DQA2,PRDX4,ANXA7,RNASET2,CFP,LAMP2,NCF4,CTSA,TAP1,GAA
hE1 uninfected	GO: Cellular Component	GO:0045335	phagocytic vesicle		5.79e-05	0.0173	0.00289	0.0181	5	139	CORO1A,CAPG,LAMP2,NCF4,TAP1
hE1 uninfected	GO: Cellular Component	GO:0042582	azurophil granule		0.000106	0.0318	0.00397	0.0249	5	158	MAN2B1,RNASET2,LAMP2,CTSA,GAA
hE1 uninfected	GO: Cellular Component	GO:0005766	primary lysosome		0.000106	0.0318	0.00397	0.0249	5	158	MAN2B1,RNASET2,LAMP2,CTSA,GAA
hE1 uninfected	GO: Cellular Component	GO:0030141	secretory granule		0.000273	0.0817	0.00818	0.0514	10	892	DOCK2,MAN2B1,CD14,PRDX4,ANXA7,RNASET2,CFP,LAMP2,CTSA,GAA
hE1 uninfected	GO: Cellular Component	GO:0044437	vacuolar part		0.000274	0.0818	0.00818	0.0514	8	571	NAAA,MAN2B1,HLA-DQA2,RNASET2,SLC35F6,LAMP2,CTSA,GAA
hE1 uninfected	GO: Cellular Component	GO:0030139	endocytic vesicle		0.000369	0.11	0.00898	0.0564	6	320	CORO1A,HLA-DQA2,CAPG,LAMP2,NCF4,TAP1
hE1 uninfected	GO: Cellular Component	GO:0034774	secretory granule lumen		0.000381	0.114	0.00898	0.0564	6	322	DOCK2,MAN2B1,PRDX4,RNASET2,CFP,CTSA
hE1 uninfected	GO: Cellular Component	GO:0060205	cytoplasmic vesicle lumen		0.000407	0.122	0.00898	0.0564	6	326	DOCK2,MAN2B1,PRDX4,RNASET2,CFP,CTSA
hE1 uninfected	GO: Cellular Component	GO:0031983	vesicle lumen		0.00042	0.126	0.00898	0.0564	6	328	DOCK2,MAN2B1,PRDX4,RNASET2,CFP,CTSA
hE1 uninfected	GO: Cellular Component	GO:0005767	secondary lysosome		0.000889	0.266	0.0177	0.111	2	15	LAMP2,NCF4
hE1 uninfected	GO: Cellular Component	GO:0099503	secretory vesicle		0.00121	0.362	0.0226	0.142	10	1080	DOCK2,MAN2B1,CD14,PRDX4,ANXA7,RNASET2,CFP,LAMP2,CTSA,GAA
hE1 uninfected	GO: Cellular Component	GO:0005774	vacuolar membrane		0.00144	0.432	0.0249	0.157	6	416	MAN2B1,HLA-DQA2,SLC35F6,LAMP2,CTSA,GAA
hE1 uninfected	GO: Cellular Component	GO:0030670	phagocytic vesicle membrane		0.0015	0.449	0.0249	0.157	3	76	CORO1A,LAMP2,TAP1
hE1 uninfected	GO: Cellular Component	GO:0030666	endocytic vesicle membrane		0.0016	0.479	0.0252	0.158	4	169	CORO1A,HLA-DQA2,LAMP2,TAP1
hE1 uninfected	GO: Cellular Component	GO:0098805	whole membrane		0.00173	0.517	0.0259	0.162	13	1763	CORO1A,SLC9A9,MAN2B1,CD14,LAT2,HLA-DQA2,ANXA7,SLC35F6,LAMP2,NCF4,CTSA,TAP1,GAA
hE1 uninfected	GO: Cellular Component	GO:0031252	cell leading edge		0.0021	0.628	0.0299	0.188	6	448	MYO1G,CORO1A,CAPG,IFIT5,EPB41L3,ARPC3
hE1 uninfected	GO: Cellular Component	GO:0035578	azurophil granule lumen		0.00252	0.752	0.0342	0.215	3	91	MAN2B1,RNASET2,CTSA
hE1 uninfected	GO: Cellular Component	GO:0005898	interleukin-13 receptor complex		0.00298	0.891	0.0356	0.224	1	1	IL13RA1
hE1 uninfected	GO: Cellular Component	GO:0061850	growth cone leading edge		0.00298	0.891	0.0356	0.224	1	1	ARPC3
hE1 uninfected	GO: Cellular Component	GO:0061742	chaperone-mediated autophagy translocation complex		0.00298	0.891	0.0356	0.224	1	1	LAMP2
hE1 uninfected	GO: Cellular Component	GO:0030027	lamellipodium		0.00323	0.964	0.037	0.233	4	205	MYO1G,CORO1A,CAPG,ARPC3
hE1 uninfected	GO: Cellular Component	GO:0001891	phagocytic cup		0.00335	1	0.037	0.233	2	29	MYO1G,CORO1A
hE1 uninfected	GO: Cellular Component	GO:0097478	leaflet of membrane bilayer		0.00364	1	0.0375	0.235	7	671	IL13RA1,CD14,CSF3R,HLA-DQA2,CD40,CTSA,IL3RA
hE1 uninfected	GO: Cellular Component	GO:0098552	side of membrane		0.00364	1	0.0375	0.235	7	671	IL13RA1,CD14,CSF3R,HLA-DQA2,CD40,CTSA,IL3RA
hE1 uninfected	GO: Cellular Component	GO:0005765	lysosomal membrane		0.00419	1	0.0409	0.257	5	358	HLA-DQA2,SLC35F6,LAMP2,CTSA,GAA
hE1 uninfected	GO: Cellular Component	GO:0098852	lytic vacuole membrane		0.00424	1	0.0409	0.257	5	359	HLA-DQA2,SLC35F6,LAMP2,CTSA,GAA
hE1 uninfected	GO: Cellular Component	GO:0098576	lumenal side of membrane		0.00458	1	0.0428	0.269	2	34	HLA-DQA2,CTSA
hE1 uninfected	GO: Cellular Component	GO:1990836	lysosomal matrix		0.00593	1	0.0471	0.296	1	2	LAMP2
hE1 uninfected	GO: Cellular Component	GO:0097637	integral component of autophagosome membrane		0.00593	1	0.0471	0.296	1	2	LAMP2
hE1 uninfected	GO: Cellular Component	GO:0097636	intrinsic component of autophagosome membrane		0.00593	1	0.0471	0.296	1	2	LAMP2
hE1 uninfected	GO: Cellular Component	GO:0098575	lumenal side of lysosomal membrane		0.00593	1	0.0471	0.296	1	2	CTSA
hE1 uninfected	GO: Cellular Component	GO:0045025	mitochondrial degradosome		0.00593	1	0.0471	0.296	1	2	PNPT1
hE1 uninfected	GO: Cellular Component	GO:0001772	immunological synapse		0.00599	1	0.0471	0.296	2	39	HAVCR2,CORO1A
hE1 uninfected	Pathway	1269203	Innate Immune System	BioSystems: REACTOME	5.27e-07	0.000307	0.000307	0.00213	18	1312	DOCK2,MAN2B1,CD14,CALM1,LAT2,CLEC4A,PRDX4,RNASET2,PSMB8,C1QC,CFP,LAMP2,NCF4,PSME1,CTSA,IL3RA,ARPC3,GAA
hE1 uninfected	Pathway	153910	Phagosome	BioSystems: KEGG	2.3e-05	0.0134	0.00668	0.0464	6	154	CORO1A,CD14,HLA-DQA2,LAMP2,NCF4,TAP1
hE1 uninfected	Pathway	1269195	Antigen processing-Cross presentation	BioSystems: REACTOME	4.09e-05	0.0238	0.00794	0.0551	5	103	CD14,PSMB8,NCF4,PSME1,TAP1
hE1 uninfected	Pathway	1457780	Neutrophil degranulation	BioSystems: REACTOME	7.79e-05	0.0453	0.0111	0.0772	9	492	DOCK2,MAN2B1,CD14,PRDX4,RNASET2,CFP,LAMP2,CTSA,GAA
hE1 uninfected	Pathway	99052	Lysosome	BioSystems: KEGG	9.55e-05	0.0556	0.0111	0.0772	5	123	MAN2B1,LAMP2,CTSA,DNASE2,GAA
hE1 uninfected	Pathway	1269197	ER-Phagosome pathway	BioSystems: REACTOME	0.000316	0.184	0.0306	0.213	4	87	CD14,PSMB8,PSME1,TAP1
hE1 uninfected	Pathway	1269310	Cytokine Signaling in Immune system	BioSystems: REACTOME	0.000459	0.267	0.0348	0.241	10	763	HAVCR2,IL13RA1,GBP4,CALM1,CSF3R,HLA-DQA2,CD40,PSMB8,PSME1,IL3RA
hE1 uninfected	Pathway	83078	Hematopoietic cell lineage	BioSystems: KEGG	0.000478	0.278	0.0348	0.241	4	97	CD14,CSF3R,HLA-DQA2,IL3RA
hE1 uninfected	Pathway	213780	Tuberculosis	BioSystems: KEGG	0.000547	0.318	0.0353	0.245	5	179	CORO1A,CD14,CALM1,HLA-DQA2,LAMP2
hE1 uninfected	Pathway	1269171	Adaptive Immune System	BioSystems: REACTOME	0.000854	0.497	0.0497	0.345	10	826	RNF144B,CD14,CALM1,HLA-DQA2,CD40,PSMB8,NCF4,PSME1,CTSA,TAP1
hE1 uninfected	Gene Family	471	CD molecules|Tumor necrosis factor superfamily	genenames.org	4.73e-05	0.00232	0.00232	0.0104	7	394	IL13RA1,CD14,CSF3R,CLEC4A,CD40,LAMP2,IL3RA
hE1 infected and uninfected	GO: Molecular Function	GO:0008236	serine-type peptidase activity		0.000263	0.0229	0.00803	0.0406	3	288	SERPINB1,SCPEP1,CTSC
hE1 infected and uninfected	GO: Molecular Function	GO:0016825	hydrolase activity, acting on acid phosphorus-nitrogen bonds		0.000277	0.0241	0.00803	0.0406	3	293	SERPINB1,SCPEP1,CTSC
hE1 infected and uninfected	GO: Molecular Function	GO:0017171	serine hydrolase activity		0.000277	0.0241	0.00803	0.0406	3	293	SERPINB1,SCPEP1,CTSC
hE1 infected and uninfected	GO: Molecular Function	GO:0004185	serine-type carboxypeptidase activity		0.00235	0.204	0.0408	0.206	1	5	SCPEP1
hE1 infected and uninfected	GO: Molecular Function	GO:0098973	structural constituent of postsynaptic actin cytoskeleton		0.00235	0.204	0.0408	0.206	1	5	ACTG1
hE1 infected and uninfected	GO: Molecular Function	GO:0070008	serine-type exopeptidase activity		0.00422	0.367	0.0475	0.24	1	9	SCPEP1
hE1 infected and uninfected	GO: Molecular Function	GO:0061134	peptidase regulator activity		0.00475	0.414	0.0475	0.24	2	227	SERPINB1,CTSC
hE1 infected and uninfected	GO: Molecular Function	GO:0016004	phospholipase activator activity		0.00562	0.489	0.0475	0.24	1	12	CCL8
hE1 infected and uninfected	GO: Molecular Function	GO:0031404	chloride ion binding		0.00609	0.53	0.0475	0.24	1	13	CTSC
hE1 infected and uninfected	GO: Molecular Function	GO:0005522	profilin binding		0.00609	0.53	0.0475	0.24	1	13	ACTG1
hE1 infected and uninfected	GO: Molecular Function	GO:0004252	serine-type endopeptidase activity		0.00647	0.563	0.0475	0.24	2	266	SERPINB1,CTSC
hE1 infected and uninfected	GO: Molecular Function	GO:0060229	lipase activator activity		0.00655	0.57	0.0475	0.24	1	14	CCL8
hE1 infected and uninfected	GO: Biological Process	GO:0002682	regulation of immune system process		1.34e-06	0.000753	0.000753	0.0052	7	1787	ACTG1,SERPINB1,C1QB,CD86,CCL8,CTSC,SAMSN1
hE1 infected and uninfected	GO: Biological Process	GO:0045087	innate immune response		4.08e-05	0.0229	0.00771	0.0532	5	1049	ACTG1,SERPINB1,C1QB,CD86,CCL8
hE1 infected and uninfected	GO: Biological Process	GO:0006952	defense response		4.12e-05	0.0231	0.00771	0.0532	6	1860	ACTG1,SERPINB1,C1QB,CD86,CCL8,CTSC
hE1 infected and uninfected	GO: Biological Process	GO:0050776	regulation of immune response		7.1e-05	0.0398	0.00978	0.0675	5	1177	ACTG1,SERPINB1,C1QB,CD86,SAMSN1
hE1 infected and uninfected	GO: Biological Process	GO:0098542	defense response to other organism		9.77e-05	0.0548	0.00978	0.0675	5	1258	ACTG1,SERPINB1,C1QB,CD86,CCL8
hE1 infected and uninfected	GO: Biological Process	GO:0002684	positive regulation of immune system process		0.000105	0.0587	0.00978	0.0675	5	1276	ACTG1,C1QB,CD86,CCL8,CTSC
hE1 infected and uninfected	GO: Biological Process	GO:0002252	immune effector process		0.000131	0.0736	0.0105	0.0726	5	1338	ACTG1,SERPINB1,C1QB,CD86,CTSC
hE1 infected and uninfected	GO: Biological Process	GO:0002250	adaptive immune response		0.000174	0.0978	0.0122	0.0844	4	715	C1QB,CD86,CTSC,SAMSN1
[truncated: 36 more rows]
