# Supplementary material for: Single-cell RNA-seq reveals CD16- monocytes as key regulators of human monocyte transcriptional response to Toxoplasma
Source: Sci Rep. 2020 Dec 3;10:21047. doi: 10.1038/s41598-020-78250-0 (PMC7713135; doi:10.1038/s41598-020-78250-0)
Supplement: Supplementary file 3 — Supplementary Information 3. [file 41598_2020_78250_MOESM3_ESM.xlsx]

## Sheet: Title Page
Single-cell RNA-seq reveals CD16- monocytes as key regulators of human monocyte transcriptional response to Toxoplasma.
Anirudh Patir1, Anton Gossner2, Prakash Ramachandran3, Joana Alves2, Tom C. Freeman1, Neil C. Henderson3, Mick Watson1,4, Musa A. Hassan2,4*
1Division of Genetics and Genomics, The Roslin Institute, University of Edinburgh, Edinburgh, EH25 9RG, UK.
2Division of Infection and Immunity, The Roslin Institute, University of Edinburgh, Edinburgh, EH25 9RG, UK.
3Centre for Inflammation Research, The Queen's Medical Research Institute, The University of Edinburgh, Edinburgh, EH16 4TJ, UK.
4Centre for Tropical Livestock Genetics and Health, The University of Edinburgh, Edinburgh, EH25 9RG, UK.
*Correspondence: musa.hassan@roslin.ed.ac.uk

## Sheet: DE analysis
Gene	p_val	avg_logFC	pct.1	pct.2	p_val_adj	Toxoplasma cluster
TGGT1_250710	9.07e-64	1.78097	0.824	0.264	2.32e-60	hT1
TGGT1_213580	3.26e-28	0.848337	0.797	0.576	8.34e-25	hT1
TGGT1_294800B	6.32e-19	1.51234	0.429	0.146	1.62e-15	hT1
TGGT1_288650	3.26e-17	0.841108	0.624	0.361	8.33e-14	hT1
TGGT1_200360	1.42e-16	0.671138	0.766	0.615	3.62e-13	hT1
TGGT1_220950	7.21e-15	0.833249	0.622	0.438	1.84e-11	hT1
TGGT1_205700	3.55e-14	1.02456	0.499	0.278	9.06e-11	hT1
TGGT1_277080	6.31e-14	1.7503	0.313	0.097	1.61e-10	hT1
TGGT1_300000	2.27e-13	0.598606	0.711	0.601	5.79e-10	hT1
TGGT1_217890	9.03e-10	1.44159	0.232	0.069	2.31e-06	hT1
TGGT1_248480	2.19e-09	0.485832	0.708	0.601	5.59e-06	hT1
TGGT1_239760	3.72e-09	0.661195	0.566	0.438	9.51e-06	hT1
TGGT1_254440	3.82e-09	0.564175	0.631	0.497	9.77e-06	hT1
TGGT1_226410	3.96e-09	1.06536	0.349	0.177	1.01e-05	hT1
TGGT1_214290	5.71e-09	1.93783	0.179	0.042	1.46e-05	hT1
TGGT1_290030	1.07e-08	1.5058	0.191	0.049	2.74e-05	hT1
TGGT1_231080	1.3e-08	0.676854	0.568	0.472	3.33e-05	hT1
TGGT1_240090	1.36e-08	1.85296	0.156	0.028	3.47e-05	hT1
TGGT1_249900	3.71e-08	1.12663	0.262	0.108	9.48e-05	hT1
TGGT1_314810	1.36e-07	0.574744	0.564	0.448	0.000348735	hT1
TGGT1_259240	1.5e-07	0.588872	0.566	0.451	0.000383263	hT1
TGGT1_295350	1.52e-07	0.96973	0.335	0.191	0.000388541	hT1
TGGT1_245620	3.54e-07	0.496428	0.631	0.562	0.000905835	hT1
TGGT1_273760	3.82e-07	1.65325	0.137	0.028	0.000977236	hT1
TGGT1_289690	5.38e-07	1.18772	0.238	0.104	0.00137469	hT1
TGGT1_260260	6.76e-07	0.808632	0.371	0.236	0.00172716	hT1
TGGT1_232300	1.32e-06	0.451387	0.66	0.594	0.00336537	hT1
TGGT1_214210	1.97e-06	1.90087	0.135	0.035	0.00504262	hT1
TGGT1_286450	1.99e-06	0.777921	0.439	0.337	0.00507806	hT1
TGGT1_262670	3.5e-06	0.51672	0.574	0.507	0.00894426	hT1
TGGT1_218520	4.62e-06	1.44013	0.173	0.066	0.011811	hT1
TGGT1_266460	4.86e-06	1.03381	0.25	0.128	0.0124282	hT1
TGGT1_225080	4.93e-06	0.911725	0.303	0.181	0.012597	hT1
TGGT1_228360	6.2e-06	1.26725	0.152	0.049	0.0158473	hT1
TGGT1_309810	7.8e-06	0.438155	0.655	0.611	0.0199298	hT1
TGGT1_226020	8.37e-06	0.842757	0.274	0.149	0.0213875	hT1
TGGT1_248990	1.03e-05	1.36769	0.166	0.062	0.0262585	hT1
TGGT1_275810	1.09e-05	0.682873	0.431	0.326	0.0277586	hT1
TGGT1_226000	1.12e-05	1.40201	0.132	0.038	0.0286611	hT1
TGGT1_299980	1.61e-05	1.20587	0.159	0.059	0.041242	hT1
TGGT1_201860	1.51e-90	2.07577	0.927	0.17	3.87e-87	hT2
TGGT1_238150	2.31e-67	2.20838	0.709	0.118	5.91e-64	hT2
TGGT1_214080	6.84e-44	2.41737	0.419	0.045	1.75e-40	hT2
TGGT1_285870	3.88e-40	2.28242	0.369	0.033	9.93e-37	hT2
TGGT1_261740	1.11e-38	1.96088	0.436	0.061	2.83e-35	hT2
TGGT1_315220	2.16e-38	2.25658	0.385	0.043	5.52e-35	hT2
TGGT1_223010	4.18e-37	1.69159	0.531	0.114	1.07e-33	hT2
TGGT1_260820	4.54e-33	1.44157	0.57	0.156	1.16e-29	hT2
TGGT1_306060	3.97e-29	2.00397	0.313	0.039	1.02e-25	hT2
TGGT1_227810	2.32e-28	1.71845	0.425	0.092	5.94e-25	hT2
TGGT1_215530	1.57e-26	1.17144	0.609	0.205	4.02e-23	hT2
TGGT1_235690	1.23e-25	0.983251	0.547	0.154	3.13e-22	hT2
TGGT1_315210	1.62e-24	2.07917	0.223	0.019	4.15e-21	hT2
TGGT1_211680	5.66e-23	0.947649	0.743	0.363	1.45e-19	hT2
TGGT1_316400B	5.36e-22	1.45106	0.408	0.111	1.37e-18	hT2
TGGT1_408680	5.54e-21	1.72224	0.274	0.046	1.42e-17	hT2
TGGT1_258360	2.89e-18	1.5539	0.24	0.04	7.4e-15	hT2
TGGT1_221620	3.48e-18	1.71084	0.24	0.042	8.89e-15	hT2
TGGT1_271270	3.73e-18	1.76673	0.246	0.045	9.54e-15	hT2
TGGT1_314260	2.62e-17	1.57178	0.251	0.049	6.69e-14	hT2
TGGT1_314250	3.22e-17	1.99558	0.134	0.007	8.23e-14	hT2
TGGT1_258660	4.25e-17	1.43019	0.24	0.045	1.09e-13	hT2
TGGT1_315495	5.9e-17	1.74638	0.207	0.032	1.51e-13	hT2
TGGT1_221675B	9.71e-17	1.97946	0.156	0.014	2.48e-13	hT2
TGGT1_225320	2.47e-16	1.84031	0.179	0.023	6.31e-13	hT2
TGGT1_203930	1.11e-15	2.08851	0.112	0.004	2.84e-12	hT2
TGGT1_258580	1.44e-15	1.91977	0.128	0.009	3.69e-12	hT2
TGGT1_209910	2.31e-15	1.2859	0.352	0.111	5.9e-12	hT2
TGGT1_225200	4.11e-15	1.77941	0.145	0.014	1.05e-11	hT2
TGGT1_360620	6.81e-15	1.639	0.229	0.049	1.74e-11	hT2
TGGT1_276140	9.54e-15	0.733044	0.581	0.269	2.44e-11	hT2
TGGT1_249570	1.66e-14	1.49516	0.235	0.052	4.25e-11	hT2
TGGT1_215060	2.82e-14	1.17554	0.268	0.069	7.21e-11	hT2
TGGT1_313900	3.02e-14	1.34732	0.196	0.035	7.71e-11	hT2
TGGT1_253130	8.29e-14	1.85082	0.156	0.022	2.12e-10	hT2
TGGT1_240630	1.23e-13	1.81463	0.162	0.024	3.14e-10	hT2
TGGT1_294790	1.26e-13	1.11666	0.307	0.094	3.23e-10	hT2
TGGT1_269885B	2.56e-13	1.80013	0.156	0.023	6.55e-10	hT2
TGGT1_234250	4.48e-13	1.53943	0.117	0.01	1.14e-09	hT2
TGGT1_232550	4.51e-13	1.09816	0.307	0.097	1.15e-09	hT2
TGGT1_311470	5.19e-13	2.06782	0.101	0.006	1.33e-09	hT2
TGGT1_278815	5.48e-13	1.87347	0.101	0.006	1.4e-09	hT2
TGGT1_410390	6.6e-13	1.66674	0.134	0.016	1.69e-09	hT2
TGGT1_308810B	6.98e-13	1.6604	0.168	0.029	1.78e-09	hT2
TGGT1_268765	1.31e-12	1.78468	0.123	0.013	3.35e-09	hT2
TGGT1_225330	1.45e-12	1.73797	0.123	0.013	3.71e-09	hT2
TGGT1_247520	3.2e-12	1.59271	0.106	0.009	8.19e-09	hT2
TGGT1_309590	5.03e-11	1.49298	0.14	0.023	1.29e-07	hT2
TGGT1_237180	6.4e-11	1.65076	0.106	0.012	1.63e-07	hT2
TGGT1_291960	8.27e-11	1.48169	0.123	0.017	2.11e-07	hT2
TGGT1_217520	8.41e-11	1.45074	0.134	0.022	2.15e-07	hT2
TGGT1_205330	1.13e-10	1.48446	0.117	0.016	2.9e-07	hT2
TGGT1_221675A	3.56e-10	1.56512	0.128	0.022	9.09e-07	hT2
TGGT1_297960A	5.52e-10	1.67749	0.112	0.016	1.41e-06	hT2
TGGT1_226710	1.19e-09	1.18379	0.168	0.04	3.04e-06	hT2
TGGT1_314090	7.95e-09	1.0395	0.168	0.043	2.03e-05	hT2
TGGT1_203790	1.07e-08	1.36862	0.145	0.035	2.75e-05	hT2
TGGT1_293690	1.42e-08	0.54318	0.458	0.233	3.62e-05	hT2
TGGT1_316280	1.43e-08	1.24061	0.162	0.043	3.67e-05	hT2
TGGT1_242820	1.49e-08	0.932237	0.196	0.059	3.82e-05	hT2
TGGT1_266960	7.5e-08	0.448117	0.464	0.249	0.00019171	hT2
TGGT1_301420	3.03e-07	1.21592	0.14	0.039	0.000773719	hT2
TGGT1_310750	3.77e-07	1.02678	0.173	0.058	0.000964721	hT2
TGGT1_255195	4.31e-07	1.31183	0.106	0.023	0.00110248	hT2
TGGT1_311720	4.78e-07	0.530475	0.363	0.182	0.00122167	hT2
TGGT1_229010	9.45e-07	1.09762	0.106	0.024	0.00241463	hT2
TGGT1_263090	1e-06	1.22136	0.106	0.024	0.00255487	hT2
TGGT1_279430	2.1e-06	1.02995	0.128	0.037	0.0053781	hT2
TGGT1_311260	2.2e-06	0.927168	0.156	0.053	0.00562659	hT2
TGGT1_321400	3.29e-06	0.614428	0.291	0.14	0.00841582	hT2
TGGT1_226040	4.77e-06	0.861086	0.117	0.033	0.0121887	hT2
TGGT1_204055	9.83e-06	0.819584	0.101	0.026	0.0251357	hT2
TGGT1_279440	1.62e-05	0.679862	0.168	0.065	0.0414087	hT2
TGGT1_264990	1.95e-113	3.50233	0.826	0.039	4.99e-110	hT3
TGGT1_271930	5.69e-112	3.32913	0.826	0.041	1.45e-108	hT3
TGGT1_315750	3.6e-69	3.47324	0.45	0.009	9.21e-66	hT3
TGGT1_224130	1.99e-65	2.98299	0.532	0.03	5.09e-62	hT3
TGGT1_319560	2.08e-64	2.26011	0.972	0.352	5.33e-61	hT3
TGGT1_257680	2.97e-63	2.30519	0.817	0.143	7.58e-60	hT3
TGGT1_316340	1.89e-60	3.14859	0.394	0.008	4.84e-57	hT3
TGGT1_235690	1.42e-55	2.04208	0.798	0.154	3.62e-52	hT3
TGGT1_308840	2.9e-50	1.94384	0.817	0.207	7.42e-47	hT3
TGGT1_263520	1.21e-47	2.99743	0.321	0.008	3.1e-44	hT3
TGGT1_232030	8.85e-46	2.26254	0.505	0.054	2.26e-42	hT3
TGGT1_233030	7.61e-45	2.55439	0.459	0.042	1.95e-41	hT3
TGGT1_215530	3.86e-42	1.52964	0.807	0.213	9.87e-39	hT3
TGGT1_219070	6.51e-39	2.61686	0.321	0.017	1.66e-35	hT3
TGGT1_229280	1.58e-37	2.95517	0.239	0.004	4.03e-34	hT3
TGGT1_313380	8.18e-36	2.68207	0.229	0.004	2.09e-32	hT3
TGGT1_201170	3.05e-34	2.30941	0.22	0.004	7.81e-31	hT3
TGGT1_249240	6.06e-31	1.67313	0.606	0.145	1.55e-27	hT3
TGGT1_293690	6.44e-31	1.58696	0.716	0.217	1.65e-27	hT3
TGGT1_308860	1.43e-28	2.31038	0.33	0.037	3.66e-25	hT3
TGGT1_295360	1.32e-26	2.35691	0.239	0.016	3.38e-23	hT3
TGGT1_223940	6.51e-26	1.88148	0.275	0.025	1.67e-22	hT3
TGGT1_293440	1.53e-25	1.88929	0.312	0.037	3.91e-22	hT3
TGGT1_289370	1.6e-25	1.87403	0.266	0.024	4.1e-22	hT3
TGGT1_248740	1.66e-25	1.74959	0.468	0.098	4.25e-22	hT3
TGGT1_221295	1.75e-25	1.98018	0.275	0.026	4.48e-22	hT3
TGGT1_294340	5.06e-25	2.6541	0.174	0.005	1.29e-21	hT3
TGGT1_294790	2.63e-23	1.46384	0.45	0.093	6.72e-20	hT3
TGGT1_231640	2.62e-20	2.01135	0.147	0.005	6.69e-17	hT3
TGGT1_293720	2.97e-19	2.14963	0.147	0.007	7.6e-16	hT3
TGGT1_286770	5.03e-19	1.82429	0.147	0.007	1.29e-15	hT3
TGGT1_260820	7.94e-19	1.22493	0.578	0.192	2.03e-15	hT3
TGGT1_226990	2.02e-18	2.09542	0.11	0.001	5.16e-15	hT3
TGGT1_252880B	1.07e-16	1.70036	0.239	0.035	2.73e-13	hT3
TGGT1_201860	7.82e-16	0.922646	0.661	0.277	2e-12	hT3
TGGT1_221530	1.5e-15	1.63754	0.138	0.009	3.84e-12	hT3
TGGT1_267500	1.79e-15	1.69919	0.239	0.039	4.57e-12	hT3
TGGT1_227810	5.4e-15	1.07397	0.422	0.123	1.38e-11	hT3
TGGT1_268680	2.2e-14	2.05492	0.11	0.005	5.64e-11	hT3
TGGT1_249570	2.94e-14	1.22452	0.284	0.062	7.51e-11	hT3
TGGT1_311230	4.87e-14	1.203	0.321	0.079	1.24e-10	hT3
TGGT1_262480	5.12e-14	1.2774	0.367	0.103	1.31e-10	hT3
TGGT1_301420	5.54e-14	1.43093	0.22	0.037	1.41e-10	hT3
TGGT1_219820	6.67e-14	1.31529	0.358	0.101	1.7e-10	hT3
TGGT1_311260	1.76e-13	1.45612	0.248	0.05	4.51e-10	hT3
TGGT1_231630	2.28e-13	2.01665	0.138	0.013	5.83e-10	hT3
TGGT1_310020	6.89e-12	1.54963	0.147	0.018	1.76e-08	hT3
TGGT1_231992	7.26e-12	1.62739	0.174	0.027	1.86e-08	hT3
TGGT1_209600	7.92e-12	1.42226	0.138	0.016	2.02e-08	hT3
TGGT1_221270	8.05e-12	1.49203	0.101	0.007	2.06e-08	hT3
TGGT1_258470	8.23e-12	1.34119	0.128	0.013	2.1e-08	hT3
TGGT1_226040	1.02e-11	1.77335	0.183	0.031	2.61e-08	hT3
TGGT1_316280	1.2e-11	1.37588	0.22	0.046	3.07e-08	hT3
TGGT1_242820	1.37e-11	1.26439	0.257	0.063	3.5e-08	hT3
TGGT1_311840	1.6e-11	1.37588	0.239	0.055	4.1e-08	hT3
TGGT1_230210	1.61e-11	1.75541	0.11	0.009	4.11e-08	hT3
TGGT1_293540	6.59e-11	1.82918	0.138	0.018	1.68e-07	hT3
TGGT1_314260	1.11e-10	1.22501	0.257	0.067	2.83e-07	hT3
TGGT1_271270	2.31e-10	1.09757	0.248	0.063	5.92e-07	hT3
TGGT1_408680	3.39e-10	1.16997	0.257	0.069	8.67e-07	hT3
TGGT1_297470	1.48e-09	1.40813	0.101	0.01	3.77e-06	hT3
TGGT1_256060	2.1e-09	1.21064	0.147	0.025	5.36e-06	hT3
TGGT1_261740	2.68e-09	0.987582	0.321	0.111	6.86e-06	hT3
TGGT1_224540	6.18e-09	1.41828	0.11	0.014	1.58e-05	hT3
TGGT1_258660	9.81e-09	1.10524	0.229	0.064	2.51e-05	hT3
TGGT1_271790	1.74e-08	1.03913	0.119	0.018	4.46e-05	hT3
TGGT1_324600	2.7e-08	1.12776	0.174	0.041	6.9e-05	hT3
TGGT1_236060	3.36e-08	1.35253	0.119	0.02	8.6e-05	hT3
TGGT1_233460	6.06e-08	0.251213	1	0.976	0.000154987	hT3
TGGT1_258360	1.14e-07	1.19825	0.211	0.063	0.000292621	hT3
TGGT1_313900	1.73e-06	1.23111	0.174	0.052	0.00442099	hT3
TGGT1_243690	1.83e-06	1.04257	0.11	0.022	0.00468013	hT3
TGGT1_257370	2.08e-06	0.938273	0.11	0.022	0.00532751	hT3
TGGT1_203790	3.28e-06	0.90083	0.156	0.043	0.00838941	hT3
TGGT1_211630	7.02e-06	1.15265	0.101	0.021	0.017954	hT3
TGGT1_229010	1.09e-05	1.36772	0.119	0.03	0.0279064	hT3
TGGT1_289600	1.17e-05	0.433111	0.33	0.145	0.0299167	hT3
TGGT1_309590	1.58e-05	1.11241	0.128	0.035	0.0403047	hT3
TGGT1_247220	1.62e-05	1.03397	0.101	0.022	0.0413309	hT3
TGGT1_308810B	1.91e-05	0.868736	0.147	0.045	0.0489188	hT3

## Sheet: Enrichment analysis
Toxoplasma cluster		ID	Name	Bgd count	Result count	Result gene list	Pct of bgd	Fold enrichment	Odds ratio	P-value	FDR Benjamini
hT1	CC	GO:0005840	ribosome	126	12	TGGT1_225080,TGGT1_231080,TGGT1_232300,TGGT1_239760,TGGT1_245620,TGGT1_248480,TGGT1_254440,TGGT1_259240,TGGT1_260260,TGGT1_262670,TGGT1_309810,TGGT1_314810,	9.5	11.46	19.86	1.07007e-10	5.45736e-09
hT1	CC	GO:1990904	ribonucleoprotein complex	154	12	TGGT1_225080,TGGT1_231080,TGGT1_232300,TGGT1_239760,TGGT1_245620,TGGT1_248480,TGGT1_254440,TGGT1_259240,TGGT1_260260,TGGT1_262670,TGGT1_309810,TGGT1_314810,	7.8	9.38	15.82	1.14778e-09	2.92684e-08
hT1	CC	GO:0043228	non-membrane-bounded organelle	209	12	TGGT1_225080,TGGT1_231080,TGGT1_232300,TGGT1_239760,TGGT1_245620,TGGT1_248480,TGGT1_254440,TGGT1_259240,TGGT1_260260,TGGT1_262670,TGGT1_309810,TGGT1_314810,	5.7	6.91	11.23	3.84842e-08	4.90673e-07
hT1	CC	GO:0043232	intracellular non-membrane-bounded organelle	209	12	TGGT1_225080,TGGT1_231080,TGGT1_232300,TGGT1_239760,TGGT1_245620,TGGT1_248480,TGGT1_254440,TGGT1_259240,TGGT1_260260,TGGT1_262670,TGGT1_309810,TGGT1_314810,	5.7	6.91	11.23	3.84842e-08	4.90673e-07
hT1	CC	GO:0044444	cytoplasmic part	328	14	TGGT1_225080,TGGT1_226410,TGGT1_231080,TGGT1_232300,TGGT1_239760,TGGT1_245620,TGGT1_248480,TGGT1_254440,TGGT1_259240,TGGT1_260260,TGGT1_262670,TGGT1_273760,TGGT1_309810,TGGT1_314810,	4.3	5.14	8.88	8.40508e-08	8.57319e-07
hT1	CC	GO:0032991	protein-containing complex	389	14	TGGT1_225080,TGGT1_226000,TGGT1_226410,TGGT1_231080,TGGT1_232300,TGGT1_239760,TGGT1_245620,TGGT1_248480,TGGT1_254440,TGGT1_259240,TGGT1_260260,TGGT1_262670,TGGT1_309810,TGGT1_314810,	3.6	4.33	7.3	7.20918e-07	6.01212e-06
hT1	CC	GO:0005623	cell	957	21	TGGT1_218520,TGGT1_225080,TGGT1_226000,TGGT1_226410,TGGT1_231080,TGGT1_232300,TGGT1_239760,TGGT1_245620,TGGT1_248480,TGGT1_250710,TGGT1_254440,TGGT1_259240,TGGT1_260260,TGGT1_262670,TGGT1_273760,TGGT1_277080,TGGT1_286450,TGGT1_288650,TGGT1_289690,TGGT1_309810,TGGT1_314810,	2.2	2.64	6.2	9.43077e-07	6.01212e-06
hT1	CC	GO:0044464	cell part	957	21	TGGT1_218520,TGGT1_225080,TGGT1_226000,TGGT1_226410,TGGT1_231080,TGGT1_232300,TGGT1_239760,TGGT1_245620,TGGT1_248480,TGGT1_250710,TGGT1_254440,TGGT1_259240,TGGT1_260260,TGGT1_262670,TGGT1_273760,TGGT1_277080,TGGT1_286450,TGGT1_288650,TGGT1_289690,TGGT1_309810,TGGT1_314810,	2.2	2.64	6.2	9.43077e-07	6.01212e-06
hT1	CC	GO:0005737	cytoplasm	498	15	TGGT1_225080,TGGT1_226410,TGGT1_231080,TGGT1_232300,TGGT1_239760,TGGT1_245620,TGGT1_248480,TGGT1_254440,TGGT1_259240,TGGT1_260260,TGGT1_262670,TGGT1_273760,TGGT1_289690,TGGT1_309810,TGGT1_314810,	3	3.62	6.24	2.39723e-06	1.32746e-05
hT1	CC	GO:0043226	organelle	575	16	TGGT1_225080,TGGT1_231080,TGGT1_232300,TGGT1_239760,TGGT1_245620,TGGT1_248480,TGGT1_254440,TGGT1_259240,TGGT1_260260,TGGT1_262670,TGGT1_273760,TGGT1_277080,TGGT1_286450,TGGT1_288650,TGGT1_309810,TGGT1_314810,	2.8	3.35	5.99	2.60285e-06	1.32746e-05
hT1	CC	GO:0044424	intracellular part	771	17	TGGT1_225080,TGGT1_226000,TGGT1_226410,TGGT1_231080,TGGT1_232300,TGGT1_239760,TGGT1_245620,TGGT1_248480,TGGT1_254440,TGGT1_259240,TGGT1_260260,TGGT1_262670,TGGT1_273760,TGGT1_277080,TGGT1_289690,TGGT1_309810,TGGT1_314810,	2.2	2.65	4.74	2.71455e-05	0.000125857
hT1	CC	GO:0043229	intracellular organelle	555	14	TGGT1_225080,TGGT1_231080,TGGT1_232300,TGGT1_239760,TGGT1_245620,TGGT1_248480,TGGT1_254440,TGGT1_259240,TGGT1_260260,TGGT1_262670,TGGT1_273760,TGGT1_277080,TGGT1_309810,TGGT1_314810,	2.5	3.04	4.81	5.07152e-05	0.00021554
hT1	CC	GO:0005622	intracellular	856	17	TGGT1_225080,TGGT1_226000,TGGT1_226410,TGGT1_231080,TGGT1_232300,TGGT1_239760,TGGT1_245620,TGGT1_248480,TGGT1_254440,TGGT1_259240,TGGT1_260260,TGGT1_262670,TGGT1_273760,TGGT1_277080,TGGT1_289690,TGGT1_309810,TGGT1_314810,	2	2.39	4.14	0.00011241	0.000440993
hT1	CC	GO:0005575	cellular component	1385	22	TGGT1_218520,TGGT1_225080,TGGT1_226000,TGGT1_226020,TGGT1_226410,TGGT1_231080,TGGT1_232300,TGGT1_239760,TGGT1_245620,TGGT1_248480,TGGT1_250710,TGGT1_254440,TGGT1_259240,TGGT1_260260,TGGT1_262670,TGGT1_273760,TGGT1_277080,TGGT1_286450,TGGT1_288650,TGGT1_289690,TGGT1_309810,TGGT1_314810,	1.6	1.91	4.19	0.000127937	0.000466055
hT1	CC	GO:0045177	apical part of cell	89	5	TGGT1_218520,TGGT1_250710,TGGT1_277080,TGGT1_286450,TGGT1_288650,	5.6	6.76	8.28	0.000719214	0.00244533
hT1	CC	GO:0015935	small ribosomal subunit	9	2	TGGT1_232300,TGGT1_248480,	22.2	26.74	36.37	0.00232113	0.00739859
hT1	CC	GO:0020003	symbiont-containing vacuole	18	2	TGGT1_286450,TGGT1_288650,	11.1	13.37	15.88	0.00941602	0.0172242
hT1	CC	GO:0043230	extracellular organelle	18	2	TGGT1_286450,TGGT1_288650,	11.1	13.37	15.88	0.00941602	0.0172242
hT1	CC	GO:0033655	host cell cytoplasm part	18	2	TGGT1_286450,TGGT1_288650,	11.1	13.37	15.88	0.00941602	0.0172242
hT1	CC	GO:0065010	extracellular membrane-bounded organelle	18	2	TGGT1_286450,TGGT1_288650,	11.1	13.37	15.88	0.00941602	0.0172242
hT1	CC	GO:0030430	host cell cytoplasm	18	2	TGGT1_286450,TGGT1_288650,	11.1	13.37	15.88	0.00941602	0.0172242
hT1	CC	GO:0044421	extracellular region part	18	2	TGGT1_286450,TGGT1_288650,	11.1	13.37	15.88	0.00941602	0.0172242
hT1	CC	GO:0043657	host cell	19	2	TGGT1_286450,TGGT1_288650,	10.5	12.67	14.94	0.0104696	0.0172242
hT1	CC	GO:0044215	other organism	19	2	TGGT1_286450,TGGT1_288650,	10.5	12.67	14.94	0.0104696	0.0172242
hT1	CC	GO:0044216	other organism cell	19	2	TGGT1_286450,TGGT1_288650,	10.5	12.67	14.94	0.0104696	0.0172242
hT1	CC	GO:0044391	ribosomal subunit	19	2	TGGT1_232300,TGGT1_248480,	10.5	12.67	14.94	0.0104696	0.0172242
hT1	CC	GO:0043656	intracellular region of host	19	2	TGGT1_286450,TGGT1_288650,	10.5	12.67	14.94	0.0104696	0.0172242
hT1	CC	GO:0033643	host cell part	19	2	TGGT1_286450,TGGT1_288650,	10.5	12.67	14.94	0.0104696	0.0172242
hT1	CC	GO:0018995	host	19	2	TGGT1_286450,TGGT1_288650,	10.5	12.67	14.94	0.0104696	0.0172242
hT1	CC	GO:0044217	other organism part	19	2	TGGT1_286450,TGGT1_288650,	10.5	12.67	14.94	0.0104696	0.0172242
hT1	CC	GO:0033646	host intracellular part	19	2	TGGT1_286450,TGGT1_288650,	10.5	12.67	14.94	0.0104696	0.0172242
hT1	CC	GO:0005853	eukaryotic translation elongation factor 1 complex	3	1	TGGT1_226410,	33.3	40.11	61.62	0.0247329	0.0394181
hT1	CC	GO:0045261	proton-transporting ATP synthase complex, catalytic core F(1)	5	1	TGGT1_226000,	20	24.06	30.79	0.0408915	0.063196
hT1	CC	GO:0045259	proton-transporting ATP synthase complex	6	1	TGGT1_226000,	16.7	20.05	24.63	0.0488734	0.0712288
hT1	CC	GO:0005576	extracellular region	43	2	TGGT1_286450,TGGT1_288650,	4.7	5.6	6.15	0.0488825	0.0712288
hT1	BP	GO:0006412	translation	200	13	TGGT1_225080,TGGT1_226410,TGGT1_231080,TGGT1_232300,TGGT1_239760,TGGT1_245620,TGGT1_248480,TGGT1_254440,TGGT1_259240,TGGT1_260260,TGGT1_262670,TGGT1_309810,TGGT1_314810,	6.5	7.82	13.56	1.81003e-09	1.60137e-07
hT1	BP	GO:0043043	peptide biosynthetic process	202	13	TGGT1_225080,TGGT1_226410,TGGT1_231080,TGGT1_232300,TGGT1_239760,TGGT1_245620,TGGT1_248480,TGGT1_254440,TGGT1_259240,TGGT1_260260,TGGT1_262670,TGGT1_309810,TGGT1_314810,	6.4	7.74	13.41	2.04892e-09	1.60137e-07
hT1	BP	GO:0006518	peptide metabolic process	207	13	TGGT1_225080,TGGT1_226410,TGGT1_231080,TGGT1_232300,TGGT1_239760,TGGT1_245620,TGGT1_248480,TGGT1_254440,TGGT1_259240,TGGT1_260260,TGGT1_262670,TGGT1_309810,TGGT1_314810,	6.3	7.56	13.05	2.77695e-09	1.60137e-07
hT1	BP	GO:0043604	amide biosynthetic process	216	13	TGGT1_225080,TGGT1_226410,TGGT1_231080,TGGT1_232300,TGGT1_239760,TGGT1_245620,TGGT1_248480,TGGT1_254440,TGGT1_259240,TGGT1_260260,TGGT1_262670,TGGT1_309810,TGGT1_314810,	6	7.24	12.44	4.70447e-09	1.94323e-07
hT1	BP	GO:0043603	cellular amide metabolic process	221	13	TGGT1_225080,TGGT1_226410,TGGT1_231080,TGGT1_232300,TGGT1_239760,TGGT1_245620,TGGT1_248480,TGGT1_254440,TGGT1_259240,TGGT1_260260,TGGT1_262670,TGGT1_309810,TGGT1_314810,	5.9	7.08	12.12	6.23935e-09	1.94323e-07
hT1	BP	GO:1901566	organonitrogen compound biosynthetic process	322	15	TGGT1_225080,TGGT1_226000,TGGT1_226410,TGGT1_231080,TGGT1_232300,TGGT1_239760,TGGT1_245620,TGGT1_248480,TGGT1_254440,TGGT1_259240,TGGT1_260260,TGGT1_262670,TGGT1_295350,TGGT1_309810,TGGT1_314810,	4.7	5.61	10.36	6.73951e-09	1.94323e-07
hT1	BP	GO:0044271	cellular nitrogen compound biosynthetic process	346	15	TGGT1_225080,TGGT1_226000,TGGT1_226410,TGGT1_231080,TGGT1_232300,TGGT1_239760,TGGT1_245620,TGGT1_248480,TGGT1_254440,TGGT1_259240,TGGT1_260260,TGGT1_262670,TGGT1_295350,TGGT1_309810,TGGT1_314810,	4.3	5.22	9.54	1.82583e-08	4.51242e-07
hT1	BP	GO:0010467	gene expression	371	14	TGGT1_214210,TGGT1_225080,TGGT1_226410,TGGT1_231080,TGGT1_232300,TGGT1_239760,TGGT1_245620,TGGT1_248480,TGGT1_254440,TGGT1_259240,TGGT1_260260,TGGT1_262670,TGGT1_309810,TGGT1_314810,	3.8	4.54	7.71	3.99295e-07	8.63476e-06
hT1	BP	GO:0034645	cellular macromolecule biosynthetic process	327	13	TGGT1_225080,TGGT1_226410,TGGT1_231080,TGGT1_232300,TGGT1_239760,TGGT1_245620,TGGT1_248480,TGGT1_254440,TGGT1_259240,TGGT1_260260,TGGT1_262670,TGGT1_309810,TGGT1_314810,	4	4.78	7.79	6.88765e-07	1.32396e-05
hT1	BP	GO:0009059	macromolecule biosynthetic process	330	13	TGGT1_225080,TGGT1_226410,TGGT1_231080,TGGT1_232300,TGGT1_239760,TGGT1_245620,TGGT1_248480,TGGT1_254440,TGGT1_259240,TGGT1_260260,TGGT1_262670,TGGT1_309810,TGGT1_314810,	3.9	4.74	7.71	7.6609e-07	1.32533e-05
hT1	BP	GO:0044249	cellular biosynthetic process	467	15	TGGT1_225080,TGGT1_226000,TGGT1_226410,TGGT1_231080,TGGT1_232300,TGGT1_239760,TGGT1_245620,TGGT1_248480,TGGT1_254440,TGGT1_259240,TGGT1_260260,TGGT1_262670,TGGT1_295350,TGGT1_309810,TGGT1_314810,	3.2	3.86	6.73	1.03746e-06	1.63164e-05
hT1	BP	GO:1901576	organic substance biosynthetic process	474	15	TGGT1_225080,TGGT1_226000,TGGT1_226410,TGGT1_231080,TGGT1_232300,TGGT1_239760,TGGT1_245620,TGGT1_248480,TGGT1_254440,TGGT1_259240,TGGT1_260260,TGGT1_262670,TGGT1_295350,TGGT1_309810,TGGT1_314810,	3.2	3.81	6.62	1.26066e-06	1.81745e-05
hT1	BP	GO:0009058	biosynthetic process	497	15	TGGT1_225080,TGGT1_226000,TGGT1_226410,TGGT1_231080,TGGT1_232300,TGGT1_239760,TGGT1_245620,TGGT1_248480,TGGT1_254440,TGGT1_259240,TGGT1_260260,TGGT1_262670,TGGT1_295350,TGGT1_309810,TGGT1_314810,	3	3.63	6.26	2.33565e-06	3.10821e-05
hT1	BP	GO:0044267	cellular protein metabolic process	524	15	TGGT1_205700,TGGT1_225080,TGGT1_226410,TGGT1_231080,TGGT1_232300,TGGT1_239760,TGGT1_240090,TGGT1_245620,TGGT1_248480,TGGT1_254440,TGGT1_259240,TGGT1_260260,TGGT1_262670,TGGT1_309810,TGGT1_314810,	2.9	3.44	5.88	4.61535e-06	5.70325e-05
hT1	BP	GO:1901564	organonitrogen compound metabolic process	788	18	TGGT1_205700,TGGT1_225080,TGGT1_226000,TGGT1_226410,TGGT1_231080,TGGT1_232300,TGGT1_239760,TGGT1_240090,TGGT1_245620,TGGT1_248480,TGGT1_248990,TGGT1_254440,TGGT1_259240,TGGT1_260260,TGGT1_262670,TGGT1_295350,TGGT1_309810,TGGT1_314810,	2.3	2.75	5.27	7.29026e-06	8.40811e-05
hT1	BP	GO:0034641	cellular nitrogen compound metabolic process	636	16	TGGT1_214210,TGGT1_225080,TGGT1_226000,TGGT1_226410,TGGT1_231080,TGGT1_232300,TGGT1_239760,TGGT1_245620,TGGT1_248480,TGGT1_254440,TGGT1_259240,TGGT1_260260,TGGT1_262670,TGGT1_295350,TGGT1_309810,TGGT1_314810,	2.5	3.03	5.3	1.01773e-05	0.000110042
hT1	BP	GO:0019538	protein metabolic process	645	15	TGGT1_205700,TGGT1_225080,TGGT1_226410,TGGT1_231080,TGGT1_232300,TGGT1_239760,TGGT1_240090,TGGT1_245620,TGGT1_248480,TGGT1_254440,TGGT1_259240,TGGT1_260260,TGGT1_262670,TGGT1_309810,TGGT1_314810,	2.3	2.8	4.57	6.15387e-05	0.000626246
hT1	BP	GO:0044238	primary metabolic process	1192	20	TGGT1_205700,TGGT1_214210,TGGT1_225080,TGGT1_226000,TGGT1_226410,TGGT1_231080,TGGT1_232300,TGGT1_239760,TGGT1_240090,TGGT1_245620,TGGT1_248480,TGGT1_248990,TGGT1_254440,TGGT1_259240,TGGT1_260260,TGGT1_262670,TGGT1_289690,TGGT1_295350,TGGT1_309810,TGGT1_314810,	1.7	2.02	3.92	0.000186429	0.00179179
hT1	BP	GO:0044260	cellular macromolecule metabolic process	714	15	TGGT1_205700,TGGT1_225080,TGGT1_226410,TGGT1_231080,TGGT1_232300,TGGT1_239760,TGGT1_240090,TGGT1_245620,TGGT1_248480,TGGT1_254440,TGGT1_259240,TGGT1_260260,TGGT1_262670,TGGT1_309810,TGGT1_314810,	2.1	2.53	4.02	0.00020648	0.00188006
hT1	BP	GO:0044237	cellular metabolic process	1110	19	TGGT1_205700,TGGT1_214210,TGGT1_225080,TGGT1_226000,TGGT1_226410,TGGT1_231080,TGGT1_232300,TGGT1_239760,TGGT1_240090,TGGT1_245620,TGGT1_248480,TGGT1_248990,TGGT1_254440,TGGT1_259240,TGGT1_260260,TGGT1_262670,TGGT1_295350,TGGT1_309810,TGGT1_314810,	1.7	2.06	3.78	0.000253156	0.00212836
hT1	BP	GO:0006807	nitrogen compound metabolic process	1113	19	TGGT1_205700,TGGT1_214210,TGGT1_225080,TGGT1_226000,TGGT1_226410,TGGT1_231080,TGGT1_232300,TGGT1_239760,TGGT1_240090,TGGT1_245620,TGGT1_248480,TGGT1_248990,TGGT1_254440,TGGT1_259240,TGGT1_260260,TGGT1_262670,TGGT1_295350,TGGT1_309810,TGGT1_314810,	1.7	2.05	3.77	0.000263253	0.00212836
hT1	BP	GO:0006414	translational elongation	16	3	TGGT1_226410,TGGT1_260260,TGGT1_309810,	18.8	22.56	30.38	0.000270659	0.00212836
hT1	BP	GO:0071704	organic substance metabolic process	1243	20	TGGT1_205700,TGGT1_214210,TGGT1_225080,TGGT1_226000,TGGT1_226410,TGGT1_231080,TGGT1_232300,TGGT1_239760,TGGT1_240090,TGGT1_245620,TGGT1_248480,TGGT1_248990,TGGT1_254440,TGGT1_259240,TGGT1_260260,TGGT1_262670,TGGT1_289690,TGGT1_295350,TGGT1_309810,TGGT1_314810,	1.6	1.94	3.68	0.000353489	0.00265885
hT1	BP	GO:0009987	cellular process	1368	21	TGGT1_205700,TGGT1_214210,TGGT1_217890,TGGT1_225080,TGGT1_226000,TGGT1_226410,TGGT1_228360,TGGT1_231080,TGGT1_232300,TGGT1_239760,TGGT1_240090,TGGT1_245620,TGGT1_248480,TGGT1_248990,TGGT1_254440,TGGT1_259240,TGGT1_260260,TGGT1_262670,TGGT1_295350,TGGT1_309810,TGGT1_314810,	1.5	1.85	3.67	0.000414862	0.00299047
hT1	BP	GO:0008152	metabolic process	1480	21	TGGT1_205700,TGGT1_214210,TGGT1_217890,TGGT1_225080,TGGT1_226000,TGGT1_226410,TGGT1_231080,TGGT1_232300,TGGT1_239760,TGGT1_240090,TGGT1_245620,TGGT1_248480,TGGT1_248990,TGGT1_254440,TGGT1_259240,TGGT1_260260,TGGT1_262670,TGGT1_289690,TGGT1_295350,TGGT1_309810,TGGT1_314810,	1.4	1.71	3.22	0.00140693	0.00973597
hT1	BP	GO:0043170	macromolecule metabolic process	962	16	TGGT1_205700,TGGT1_214210,TGGT1_225080,TGGT1_226410,TGGT1_231080,TGGT1_232300,TGGT1_239760,TGGT1_240090,TGGT1_245620,TGGT1_248480,TGGT1_254440,TGGT1_259240,TGGT1_260260,TGGT1_262670,TGGT1_309810,TGGT1_314810,	1.7	2	3.1	0.00177837	0.011833
hT1	BP	GO:0009145	purine nucleoside triphosphate biosynthetic process	24	2	TGGT1_226000,TGGT1_295350,	8.3	10.03	11.53	0.0164684	0.0818296
hT1	BP	GO:0009142	nucleoside triphosphate biosynthetic process	24	2	TGGT1_226000,TGGT1_295350,	8.3	10.03	11.53	0.0164684	0.0818296
hT1	BP	GO:0009201	ribonucleoside triphosphate biosynthetic process	24	2	TGGT1_226000,TGGT1_295350,	8.3	10.03	11.53	0.0164684	0.0818296
hT1	BP	GO:0009206	purine ribonucleoside triphosphate biosynthetic process	24	2	TGGT1_226000,TGGT1_295350,	8.3	10.03	11.53	0.0164684	0.0818296
hT1	BP	GO:0044273	sulfur compound catabolic process	2	1	TGGT1_248990,	50	60.16	123.27	0.0165551	0.0818296
hT1	BP	GO:0000098	sulfur amino acid catabolic process	2	1	TGGT1_248990,	50	60.16	123.27	0.0165551	0.0818296
hT1	BP	GO:0030328	prenylcysteine catabolic process	2	1	TGGT1_248990,	50	60.16	123.27	0.0165551	0.0818296
hT1	BP	GO:0030329	prenylcysteine metabolic process	2	1	TGGT1_248990,	50	60.16	123.27	0.0165551	0.0818296
hT1	BP	GO:0042219	cellular modified amino acid catabolic process	2	1	TGGT1_248990,	50	60.16	123.27	0.0165551	0.0818296
hT1	BP	GO:0009208	pyrimidine ribonucleoside triphosphate metabolic process	3	1	TGGT1_295350,	33.3	40.11	61.62	0.0247329	0.0926376
hT1	BP	GO:0009209	pyrimidine ribonucleoside triphosphate biosynthetic process	3	1	TGGT1_295350,	33.3	40.11	61.62	0.0247329	0.0926376
hT1	BP	GO:0046051	UTP metabolic process	3	1	TGGT1_295350,	33.3	40.11	61.62	0.0247329	0.0926376
hT1	BP	GO:0046036	CTP metabolic process	3	1	TGGT1_295350,	33.3	40.11	61.62	0.0247329	0.0926376
hT1	BP	GO:0006228	UTP biosynthetic process	3	1	TGGT1_295350,	33.3	40.11	61.62	0.0247329	0.0926376
hT1	BP	GO:0009148	pyrimidine nucleoside triphosphate biosynthetic process	3	1	TGGT1_295350,	33.3	40.11	61.62	0.0247329	0.0926376
hT1	BP	GO:0009147	pyrimidine nucleoside triphosphate metabolic process	3	1	TGGT1_295350,	33.3	40.11	61.62	0.0247329	0.0926376
hT1	BP	GO:0006241	CTP biosynthetic process	3	1	TGGT1_295350,	33.3	40.11	61.62	0.0247329	0.0926376
hT1	BP	GO:0006183	GTP biosynthetic process	3	1	TGGT1_295350,	33.3	40.11	61.62	0.0247329	0.0926376
hT1	BP	GO:0009199	ribonucleoside triphosphate metabolic process	30	2	TGGT1_226000,TGGT1_295350,	6.7	8.02	9.04	0.0251674	0.0926376
hT1	BP	GO:0009144	purine nucleoside triphosphate metabolic process	30	2	TGGT1_226000,TGGT1_295350,	6.7	8.02	9.04	0.0251674	0.0926376
hT1	BP	GO:0009205	purine ribonucleoside triphosphate metabolic process	30	2	TGGT1_226000,TGGT1_295350,	6.7	8.02	9.04	0.0251674	0.0926376
hT1	BP	GO:0009141	nucleoside triphosphate metabolic process	31	2	TGGT1_226000,TGGT1_295350,	6.5	7.76	8.73	0.0267654	0.0944971
hT1	BP	GO:0009152	purine ribonucleotide biosynthetic process	31	2	TGGT1_226000,TGGT1_295350,	6.5	7.76	8.73	0.0267654	0.0944971
hT1	BP	GO:0008150	biological process	2087	23	TGGT1_205700,TGGT1_214210,TGGT1_217890,TGGT1_225080,TGGT1_226000,TGGT1_226020,TGGT1_226410,TGGT1_228360,TGGT1_231080,TGGT1_232300,TGGT1_239760,TGGT1_240090,TGGT1_245620,TGGT1_248480,TGGT1_248990,TGGT1_254440,TGGT1_259240,TGGT1_260260,TGGT1_262670,TGGT1_289690,TGGT1_295350,TGGT1_309810,TGGT1_314810,	1.1	1.33	2.28	0.0283668	0.0944971
hT1	BP	GO:0009260	ribonucleotide biosynthetic process	32	2	TGGT1_226000,TGGT1_295350,	6.3	7.52	8.43	0.0284037	0.0944971
hT1	BP	GO:0046390	ribose phosphate biosynthetic process	32	2	TGGT1_226000,TGGT1_295350,	6.3	7.52	8.43	0.0284037	0.0944971
hT1	BP	GO:0006164	purine nucleotide biosynthetic process	33	2	TGGT1_226000,TGGT1_295350,	6.1	7.29	8.16	0.0300816	0.0963078
hT1	BP	GO:0046134	pyrimidine nucleoside biosynthetic process	4	1	TGGT1_295350,	25	30.08	41.07	0.0328449	0.0963078
hT1	BP	GO:0009220	pyrimidine ribonucleotide biosynthetic process	4	1	TGGT1_295350,	25	30.08	41.07	0.0328449	0.0963078
hT1	BP	GO:0046039	GTP metabolic process	4	1	TGGT1_295350,	25	30.08	41.07	0.0328449	0.0963078
hT1	BP	GO:0009218	pyrimidine ribonucleotide metabolic process	4	1	TGGT1_295350,	25	30.08	41.07	0.0328449	0.0963078
hT1	BP	GO:1901070	guanosine-containing compound biosynthetic process	4	1	TGGT1_295350,	25	30.08	41.07	0.0328449	0.0963078
hT1	BP	GO:0046132	pyrimidine ribonucleoside biosynthetic process	4	1	TGGT1_295350,	25	30.08	41.07	0.0328449	0.0963078
hT1	BP	GO:0072522	purine-containing compound biosynthetic process	35	2	TGGT1_226000,TGGT1_295350,	5.7	6.88	7.66	0.0335533	0.0967454
hT1	BP	GO:0009150	purine ribonucleotide metabolic process	37	2	TGGT1_226000,TGGT1_295350,	5.4	6.5	7.22	0.0371747	0.10543
hT1	BP	GO:0009259	ribonucleotide metabolic process	38	2	TGGT1_226000,TGGT1_295350,	5.3	6.33	7.02	0.0390399	0.107185
hT1	BP	GO:1901068	guanosine-containing compound metabolic process	5	1	TGGT1_295350,	20	24.06	30.79	0.0408915	0.107185
hT1	BP	GO:0000096	sulfur amino acid metabolic process	5	1	TGGT1_248990,	20	24.06	30.79	0.0408915	0.107185
hT1	BP	GO:0046131	pyrimidine ribonucleoside metabolic process	5	1	TGGT1_295350,	20	24.06	30.79	0.0408915	0.107185
hT1	BP	GO:0006213	pyrimidine nucleoside metabolic process	5	1	TGGT1_295350,	20	24.06	30.79	0.0408915	0.107185
hT1	BP	GO:0006163	purine nucleotide metabolic process	40	2	TGGT1_226000,TGGT1_295350,	5	6.02	6.64	0.0428755	0.110708
hT1	BP	GO:0072521	purine-containing compound metabolic process	42	2	TGGT1_226000,TGGT1_295350,	4.8	5.73	6.31	0.0468473	0.119185
hT1	BP	GO:0042451	purine nucleoside biosynthetic process	6	1	TGGT1_295350,	16.7	20.05	24.63	0.0488734	0.120787
hT1	BP	GO:0046129	purine ribonucleoside biosynthetic process	6	1	TGGT1_295350,	16.7	20.05	24.63	0.0488734	0.120787
hT2	CC	GO:0045177	apical part of cell	89	10	TGGT1_214080,TGGT1_227810,TGGT1_229010,TGGT1_266960,TGGT1_297960A,TGGT1_306060,TGGT1_309590,TGGT1_311470,TGGT1_315220,TGGT1_316400B,	11.2	13.52	21.82	1.05485e-09	7.27844e-08
hT2	CC	GO:0020039	pellicle	38	5	TGGT1_229010,TGGT1_266960,TGGT1_306060,TGGT1_311470,TGGT1_316400B,	13.2	15.83	21.36	1.17217e-05	0.0002696
hT2	CC	GO:0070258	inner membrane pellicle complex	38	5	TGGT1_229010,TGGT1_266960,TGGT1_306060,TGGT1_311470,TGGT1_316400B,	13.2	15.83	21.36	1.17217e-05	0.0002696
hT2	CC	GO:0005575	cellular component	1385	23	TGGT1_209910,TGGT1_214080,TGGT1_215060,TGGT1_226710,TGGT1_227810,TGGT1_229010,TGGT1_240630,TGGT1_253130,TGGT1_266960,TGGT1_276140,TGGT1_285870,TGGT1_293690,TGGT1_297960A,TGGT1_306060,TGGT1_309590,TGGT1_310750,TGGT1_311470,TGGT1_311720,TGGT1_314090,TGGT1_315220,TGGT1_316280,TGGT1_316400B,TGGT1_321400,	1.7	2	4.93	2.80514e-05	0.000483887
hT2	CC	GO:0043234	protein complex	12	3	TGGT1_221620,TGGT1_266960,TGGT1_316400B,	25	30.08	43.93	0.000108757	0.00150084
hT2	CC	GO:0005623	cell	957	17	TGGT1_209910,TGGT1_214080,TGGT1_215060,TGGT1_227810,TGGT1_229010,TGGT1_266960,TGGT1_276140,TGGT1_293690,TGGT1_297960A,TGGT1_306060,TGGT1_309590,TGGT1_311470,TGGT1_311720,TGGT1_314090,TGGT1_315220,TGGT1_316400B,TGGT1_321400,	1.8	2.14	3.56	0.000481918	0.00475033
hT2	CC	GO:0044464	cell part	957	17	TGGT1_209910,TGGT1_214080,TGGT1_215060,TGGT1_227810,TGGT1_229010,TGGT1_266960,TGGT1_276140,TGGT1_293690,TGGT1_297960A,TGGT1_306060,TGGT1_309590,TGGT1_311470,TGGT1_311720,TGGT1_314090,TGGT1_315220,TGGT1_316400B,TGGT1_321400,	1.8	2.14	3.56	0.000481918	0.00475033
hT2	CC	GO:0043227	membrane-bounded organelle	388	9	TGGT1_209910,TGGT1_215060,TGGT1_229010,TGGT1_266960,TGGT1_276140,TGGT1_306060,TGGT1_309590,TGGT1_311720,TGGT1_321400,	2.3	2.79	3.58	0.0032557	0.0280804
hT2	CC	GO:0030430	host cell cytoplasm	18	2	TGGT1_229010,TGGT1_309590,	11.1	13.37	15.88	0.00941602	0.0328365
hT2	CC	GO:0065010	extracellular membrane-bounded organelle	18	2	TGGT1_229010,TGGT1_309590,	11.1	13.37	15.88	0.00941602	0.0328365
hT2	CC	GO:0020003	symbiont-containing vacuole	18	2	TGGT1_229010,TGGT1_309590,	11.1	13.37	15.88	0.00941602	0.0328365
hT2	CC	GO:0044421	extracellular region part	18	2	TGGT1_229010,TGGT1_309590,	11.1	13.37	15.88	0.00941602	0.0328365
hT2	CC	GO:0043230	extracellular organelle	18	2	TGGT1_229010,TGGT1_309590,	11.1	13.37	15.88	0.00941602	0.0328365
hT2	CC	GO:0033655	host cell cytoplasm part	18	2	TGGT1_229010,TGGT1_309590,	11.1	13.37	15.88	0.00941602	0.0328365
hT2	CC	GO:0044215	other organism	19	2	TGGT1_229010,TGGT1_309590,	10.5	12.67	14.94	0.0104696	0.0328365
hT2	CC	GO:0044216	other organism cell	19	2	TGGT1_229010,TGGT1_309590,	10.5	12.67	14.94	0.0104696	0.0328365
hT2	CC	GO:0018995	host	19	2	TGGT1_229010,TGGT1_309590,	10.5	12.67	14.94	0.0104696	0.0328365
hT2	CC	GO:0044217	other organism part	19	2	TGGT1_229010,TGGT1_309590,	10.5	12.67	14.94	0.0104696	0.0328365
hT2	CC	GO:0043656	intracellular region of host	19	2	TGGT1_229010,TGGT1_309590,	10.5	12.67	14.94	0.0104696	0.0328365
hT2	CC	GO:0033643	host cell part	19	2	TGGT1_229010,TGGT1_309590,	10.5	12.67	14.94	0.0104696	0.0328365
hT2	CC	GO:0033646	host intracellular part	19	2	TGGT1_229010,TGGT1_309590,	10.5	12.67	14.94	0.0104696	0.0328365
hT2	CC	GO:0043657	host cell	19	2	TGGT1_229010,TGGT1_309590,	10.5	12.67	14.94	0.0104696	0.0328365
hT2	CC	GO:0043226	organelle	575	10	TGGT1_209910,TGGT1_215060,TGGT1_229010,TGGT1_266960,TGGT1_276140,TGGT1_293690,TGGT1_306060,TGGT1_309590,TGGT1_311720,TGGT1_321400,	1.7	2.09	2.64	0.0145077	0.043523
hT2	CC	GO:1905368	peptidase complex	25	2	TGGT1_314090,TGGT1_321400,	8	9.63	11.02	0.0178086	0.0511997
hT2	CC	GO:0016021	integral component of membrane	203	5	TGGT1_226710,TGGT1_253130,TGGT1_310750,TGGT1_316280,TGGT1_321400,	2.5	2.96	3.4	0.0242718	0.0644752
hT2	CC	GO:0005787	signal peptidase complex	3	1	TGGT1_321400,	33.3	40.11	61.62	0.0247329	0.0644752
hT2	CC	GO:0005634	nucleus	206	5	TGGT1_209910,TGGT1_215060,TGGT1_266960,TGGT1_276140,TGGT1_311720,	2.4	2.92	3.35	0.0256821	0.0644752
hT2	CC	GO:0031224	intrinsic component of membrane	207	5	TGGT1_226710,TGGT1_253130,TGGT1_310750,TGGT1_316280,TGGT1_321400,	2.4	2.91	3.33	0.0261638	0.0644752
hT2	CC	GO:0043231	intracellular membrane-bounded organelle	368	7	TGGT1_209910,TGGT1_215060,TGGT1_266960,TGGT1_276140,TGGT1_306060,TGGT1_311720,TGGT1_321400,	1.9	2.29	2.7	0.0280665	0.0667788
hT2	CC	GO:0012505	endomembrane system	86	3	TGGT1_276140,TGGT1_311720,TGGT1_321400,	3.5	4.2	4.67	0.0334211	0.0768686
hT2	CC	GO:0020008	rhoptry	5	1	TGGT1_297960A,	20	24.06	30.79	0.0408915	0.0910166
hT2	CC	GO:0005576	extracellular region	43	2	TGGT1_229010,TGGT1_309590,	4.7	5.6	6.15	0.0488825	0.102209
hT2	CC	GO:0005783	endoplasmic reticulum	43	2	TGGT1_311720,TGGT1_321400,	4.7	5.6	6.15	0.0488825	0.102209
hT2	BP	GO:0006184	obsolete GTP catabolic process	11	3	TGGT1_221620,TGGT1_266960,TGGT1_316400B,	27.3	32.82	49.43	8.2029e-05	0.00894116
hT2	BP	GO:0051258	protein polymerization	16	3	TGGT1_221620,TGGT1_266960,TGGT1_316400B,	18.8	22.56	30.38	0.000270659	0.0147509
hT2	BP	GO:0016043	cellular component organization	88	5	TGGT1_221620,TGGT1_266960,TGGT1_293690,TGGT1_311720,TGGT1_316400B,	5.7	6.84	8.38	0.000682797	0.0248083
hT2	BP	GO:0034622	cellular protein-containing complex assembly	32	3	TGGT1_221620,TGGT1_266960,TGGT1_316400B,	9.4	11.28	13.56	0.00219074	0.057728
hT2	BP	GO:0065003	protein-containing complex assembly	35	3	TGGT1_221620,TGGT1_266960,TGGT1_316400B,	8.6	10.31	12.28	0.00284247	0.057728
hT2	BP	GO:0071840	cellular component organization or biogenesis	124	5	TGGT1_221620,TGGT1_266960,TGGT1_293690,TGGT1_311720,TGGT1_316400B,	4	4.85	5.79	0.00317769	0.057728
hT2	BP	GO:0043933	protein-containing complex subunit organization	41	3	TGGT1_221620,TGGT1_266960,TGGT1_316400B,	7.3	8.8	10.32	0.0044762	0.0697008
hT2	BP	GO:0022607	cellular component assembly	43	3	TGGT1_221620,TGGT1_266960,TGGT1_316400B,	7	8.39	9.8	0.00512423	0.0698176
hT2	BP	GO:0048856	anatomical structure development	1	1	TGGT1_311720,	100	120.32	inf	0.00831099	0.0754915
hT2	BP	GO:0032989	cellular component morphogenesis	1	1	TGGT1_311720,	100	120.32	inf	0.00831099	0.0754915
hT2	BP	GO:0000902	cell morphogenesis	1	1	TGGT1_311720,	100	120.32	inf	0.00831099	0.0754915
hT2	BP	GO:0009653	anatomical structure morphogenesis	1	1	TGGT1_311720,	100	120.32	inf	0.00831099	0.0754915
hT2	BP	GO:0030029	actin filament-based process	2	1	TGGT1_293690,	50	60.16	123.27	0.0165551	0.128893
hT2	BP	GO:0030036	actin cytoskeleton organization	2	1	TGGT1_293690,	50	60.16	123.27	0.0165551	0.128893
hT2	BP	GO:0007264	small GTPase mediated signal transduction	31	2	TGGT1_215060,TGGT1_276140,	6.5	7.76	8.73	0.0267654	0.182918
hT2	BP	GO:0044085	cellular component biogenesis	79	3	TGGT1_221620,TGGT1_266960,TGGT1_316400B,	3.8	4.57	5.11	0.0268503	0.182918
hT2	BP	GO:0048869	cellular developmental process	4	1	TGGT1_311720,	25	30.08	41.07	0.0328449	0.188426
hT2	BP	GO:0006465	signal peptide processing	4	1	TGGT1_321400,	25	30.08	41.07	0.0328449	0.188426
hT2	BP	GO:0032502	developmental process	4	1	TGGT1_311720,	25	30.08	41.07	0.0328449	0.188426
hT2	BP	GO:0016485	protein processing	5	1	TGGT1_321400,	20	24.06	30.79	0.0408915	0.222859
hT2	BP	GO:0035556	intracellular signal transduction	43	2	TGGT1_215060,TGGT1_276140,	4.7	5.6	6.15	0.0488825	0.253724
hT3	CC	GO:0020039	pellicle	38	6	TGGT1_223940,TGGT1_229010,TGGT1_231630,TGGT1_231640,TGGT1_233030,TGGT1_257680,	15.8	21.81	32.78	1.87791e-07	4.50698e-06
hT3	CC	GO:0070258	inner membrane pellicle complex	38	6	TGGT1_223940,TGGT1_229010,TGGT1_231630,TGGT1_231640,TGGT1_233030,TGGT1_257680,	15.8	21.81	32.78	1.87791e-07	4.50698e-06
hT3	CC	GO:0071944	cell periphery	40	5	TGGT1_233460,TGGT1_257680,TGGT1_289600,TGGT1_308840,TGGT1_319560,	12.5	17.27	23.82	7.44666e-06	8.93599e-05
hT3	CC	GO:0005886	plasma membrane	40	5	TGGT1_233460,TGGT1_257680,TGGT1_289600,TGGT1_308840,TGGT1_319560,	12.5	17.27	23.82	7.44666e-06	8.93599e-05
hT3	CC	GO:0045177	apical part of cell	89	5	TGGT1_227810,TGGT1_229010,TGGT1_231630,TGGT1_309590,TGGT1_319560,	5.6	7.76	9.79	0.00036843	0.00353692
hT3	CC	GO:0005623	cell	957	15	TGGT1_223940,TGGT1_227810,TGGT1_229010,TGGT1_231630,TGGT1_231640,TGGT1_233030,TGGT1_233460,TGGT1_256060,TGGT1_257680,TGGT1_262480,TGGT1_289600,TGGT1_293690,TGGT1_308840,TGGT1_309590,TGGT1_319560,	1.6	2.17	3.66	0.000866868	0.00594424
hT3	CC	GO:0044464	cell part	957	15	TGGT1_223940,TGGT1_227810,TGGT1_229010,TGGT1_231630,TGGT1_231640,TGGT1_233030,TGGT1_233460,TGGT1_256060,TGGT1_257680,TGGT1_262480,TGGT1_289600,TGGT1_293690,TGGT1_308840,TGGT1_309590,TGGT1_319560,	1.6	2.17	3.66	0.000866868	0.00594424
hT3	CC	GO:0065010	extracellular membrane-bounded organelle	18	2	TGGT1_229010,TGGT1_309590,	11.1	15.35	18.43	0.00718915	0.0174529
hT3	CC	GO:0044421	extracellular region part	18	2	TGGT1_229010,TGGT1_309590,	11.1	15.35	18.43	0.00718915	0.0174529
hT3	CC	GO:0043230	extracellular organelle	18	2	TGGT1_229010,TGGT1_309590,	11.1	15.35	18.43	0.00718915	0.0174529
hT3	CC	GO:0033655	host cell cytoplasm part	18	2	TGGT1_229010,TGGT1_309590,	11.1	15.35	18.43	0.00718915	0.0174529
hT3	CC	GO:0030430	host cell cytoplasm	18	2	TGGT1_229010,TGGT1_309590,	11.1	15.35	18.43	0.00718915	0.0174529
hT3	CC	GO:0020003	symbiont-containing vacuole	18	2	TGGT1_229010,TGGT1_309590,	11.1	15.35	18.43	0.00718915	0.0174529
hT3	CC	GO:0005868	cytoplasmic dynein complex	1	1	TGGT1_262480,	100	138.15	inf	0.00723861	0.0174529
hT3	CC	GO:0033646	host intracellular part	19	2	TGGT1_229010,TGGT1_309590,	10.5	14.54	17.35	0.00799922	0.0174529
hT3	CC	GO:0043656	intracellular region of host	19	2	TGGT1_229010,TGGT1_309590,	10.5	14.54	17.35	0.00799922	0.0174529
hT3	CC	GO:0043657	host cell	19	2	TGGT1_229010,TGGT1_309590,	10.5	14.54	17.35	0.00799922	0.0174529
hT3	CC	GO:0044215	other organism	19	2	TGGT1_229010,TGGT1_309590,	10.5	14.54	17.35	0.00799922	0.0174529
hT3	CC	GO:0044216	other organism cell	19	2	TGGT1_229010,TGGT1_309590,	10.5	14.54	17.35	0.00799922	0.0174529
hT3	CC	GO:0044217	other organism part	19	2	TGGT1_229010,TGGT1_309590,	10.5	14.54	17.35	0.00799922	0.0174529
hT3	CC	GO:0018995	host	19	2	TGGT1_229010,TGGT1_309590,	10.5	14.54	17.35	0.00799922	0.0174529
hT3	CC	GO:0033643	host cell part	19	2	TGGT1_229010,TGGT1_309590,	10.5	14.54	17.35	0.00799922	0.0174529
hT3	CC	GO:0005575	cellular component	1385	16	TGGT1_223940,TGGT1_227810,TGGT1_229010,TGGT1_231630,TGGT1_231640,TGGT1_233030,TGGT1_233460,TGGT1_256060,TGGT1_257680,TGGT1_262480,TGGT1_289600,TGGT1_293690,TGGT1_308840,TGGT1_309590,TGGT1_316280,TGGT1_319560,	1.2	1.6	2.48	0.0157134	0.0327932
hT3	CC	GO:0005856	cytoskeleton	43	2	TGGT1_262480,TGGT1_293690,	4.7	6.43	7.15	0.0379784	0.0729185
hT3	CC	GO:0005576	extracellular region	43	2	TGGT1_229010,TGGT1_309590,	4.7	6.43	7.15	0.0379784	0.0729185
hT3	BP	GO:0030029	actin filament-based process	2	1	TGGT1_293690,	50	69.07	142.38	0.0144267	0.152816
hT3	BP	GO:0030036	actin cytoskeleton organization	2	1	TGGT1_293690,	50	69.07	142.38	0.0144267	0.152816
hT3	BP	GO:0006334	nucleosome assembly	3	1	TGGT1_256060,	33.3	46.05	71.17	0.0215647	0.152816
hT3	BP	GO:0031497	chromatin assembly	3	1	TGGT1_256060,	33.3	46.05	71.17	0.0215647	0.152816
hT3	BP	GO:0065004	protein-DNA complex assembly	3	1	TGGT1_256060,	33.3	46.05	71.17	0.0215647	0.152816
hT3	BP	GO:0006323	DNA packaging	4	1	TGGT1_256060,	25	34.54	47.44	0.028653	0.152816
hT3	BP	GO:0006333	chromatin assembly or disassembly	4	1	TGGT1_256060,	25	34.54	47.44	0.028653	0.152816
hT3	BP	GO:0034728	nucleosome organization	4	1	TGGT1_256060,	25	34.54	47.44	0.028653	0.152816
hT3	BP	GO:0071824	protein-DNA complex subunit organization	4	1	TGGT1_256060,	25	34.54	47.44	0.028653	0.152816
hT3	BP	GO:0006996	organelle organization	49	2	TGGT1_256060,TGGT1_293690,	4.1	5.64	6.22	0.0481698	0.216533
hT3	BP	GO:0007010	cytoskeleton organization	7	1	TGGT1_293690,	14.3	19.74	23.7	0.0496221	0.216533
